# Supplementary material for: Optimization of Plasma Sample Pretreatment for Quantitative Analysis Using iTRAQ Labeling and LC-MALDI-TOF/TOF
Source: PLoS One. 2014 Jul 2;9(7):e101694. doi: 10.1371/journal.pone.0101694 (PMC4079693; doi:10.1371/journal.pone.0101694)
Supplement: File S1 — This material includes a complete list of the proteins identified in approaches without (Table S1) and with iTRAQ labeling (Table S2). Further, proteins that were not in the plasma protein database are listed (Table S3). The Tables provide information on the identified proteins (e.g., the SwissProt accession number, MALDI score, sequence coverage, number of identified peptides, MW, pI, relative quantitation of the identified proteins, median values calculated from the reporter peak area ratios, and number of iTRAQ labeled peptides). (XLS) [file pone.0101694.s001.xls]

## Sheet: Table S1
Row	Accession	Name	Meta Score A (MARS B)	Meta Score B (MARS FT)	Meta Score C (Ami50)	Meta Score D (WF)	Meta Score E (all SCX)	MW [kDa]	pI	RMS90 [Da] A	RMS90 [Da] B	RMS90 [Da] C	RMS90 [Da] D	RMS90 [Da] E	Peptides A	Peptides B	Peptides C	Peptides D	Peptides E	SC [%] A	SC [%] B	SC [%] C	SC [%] D	SC [%] E
1	ALBU_HUMAN	Serum albumin OS=Homo sapiens GN=ALB PE=1 SV=2	4610.3	4158.9	5512.4	4617	4786.4	69.3	5.9	0.0380	0.0586	0.0779	0.0615	0.0446	56	48	64	58	46	75.7	71.4	80.1	78.5	69.3
2	CFAH_HUMAN	Complement factor H OS=Homo sapiens GN=CFH PE=1 SV=4	0	2322.6	3254	878.2	1343.5	139	6.2	0	0.3008	0.0898	0.0582	0.0548	0	31	49	17	15	0	32.1	48.2	18.2	18.8
3	VTDB_HUMAN	Vitamin D-binding protein OS=Homo sapiens GN=GC PE=1 SV=1	0	1746.8	1872	688.7	765.2	52.9	5.3	0	0.1128	0.0887	0.1243	0.0386	0	18	15	7	6	0	47.7	47.3	23.8	20.9
4	TRFE_HUMAN	Serotransferrin OS=Homo sapiens GN=TF PE=1 SV=3	2922.6	474.4	1853.2	2086.7	1798.2	77	7	0.0686	0.0955	0.0697	0.0385	0.0478	38	6	25	30	25	53.2	12.2	38.8	41.8	32.8
5	HEMO_HUMAN	Hemopexin OS=Homo sapiens GN=HPX PE=1 SV=2	132.4	1481.9	960.2	1249	1319.5	51.6	6.6	0.0648	0.0856	0.1442	0.0354	0.1381	1	20	11	16	15	4.8	48.1	38.7	43.3	39.4
6	APOH_HUMAN	Beta-2-glycoprotein 1 OS=Homo sapiens GN=APOH PE=1 SV=3	0	1118.8	915.4	635.5	632.4	38.3	9.5	0	0.1662	0.0708	0.0738	0.0821	0	10	9	7	6	0	38	42	36.8	34.2
7	PLMN_HUMAN	Plasminogen OS=Homo sapiens GN=PLG PE=1 SV=2	0	1902.9	879.5	996.9	1252.7	90.5	7.3	0	0.0906	0.1149	0.0656	0.118	0	21	11	16	13	0	38.4	22	28.8	31
8	ZA2G_HUMAN	Zinc-alpha-2-glycoprotein OS=Homo sapiens GN=AZGP1 PE=1 SV=2	0	677.4	879.3	399.9	348.9	34.2	5.7	0	0.0803	0.0651	0.1307	0.5755	0	8	11	5	4	0	33.2	38.9	20.8	18.5
9	CO3_HUMAN	Complement C3 OS=Homo sapiens GN=C3 PE=1 SV=2	0	6118.3	720.2	2762.3	2932.6	187	6	0	0.1017	0.0268	0.0685	0.0744	0	76	14	34	35	0	56.2	11.4	29.2	33.3
10	FHR1_HUMAN	Complement factor H-related protein 1 OS=Homo sapiens GN=CFHR1 PE=1 SV=2	0	177.3	588.2	146.2	139.7	37.6	8.7	0	0.2216	0.1319	0.0044	0.0035	0	3	4	2	3	0	4.2	19.1	3.3	10
11	A2MG_HUMAN	Alpha-2-macroglobulin OS=Homo sapiens GN=A2M PE=1 SV=3	74.4	4566.7	581.6	2536	2245.2	163.2	6	0.1831	0.0953	0.0258	0.0551	0.0734	2	51	12	35	28	1.9	47.8	8.9	33.9	31.1
12	FIBA_HUMAN	Fibrinogen alpha chain OS=Homo sapiens GN=FGA PE=1 SV=2	1501.2	1298.5	557.1	1872.9	1325.1	94.9	5.6	0.0623	0.0672	0.0421	0.034	0.0356	22	13	9	26	18	30.9	19.6	13.4	30.8	22.3
13	SAA_HUMAN	Serum amyloid A protein OS=Homo sapiens GN=SAA1 PE=1 SV=2	0	65.8	551.7	269.2	377.2	13.5	6.4	0	0.0567	0.0518	0.0886	0.0361	0	3	6	2	5	0	11.5	54.1	34.4	66.4
14	FINC_HUMAN	Fibronectin OS=Homo sapiens GN=FN1 PE=1 SV=4	0	740.2	532.1	182.9	323.7	262.5	5.4	0	0.0626	0.0733	0.1006	0.0692	0	10	10	3	4	0	8.7	6.2	1.4	3.2
15	LYSC_HUMAN	Lysozyme C OS=Homo sapiens GN=LYZ PE=1 SV=1	0	0	518.2	0	0	16.5	10.6	0	0	0.1269	0	0	0	0	5	0	0	0	0	46.6	0	0
16	RNAS1_HUMAN	Ribonuclease pancreatic OS=Homo sapiens GN=RNASE1 PE=1 SV=4	0	0	511.4	0	0	17.6	10.2	0	0	0.2943	0	0	0	0	4	0	0	0	0	48.1	0	0
17	FIBB_HUMAN	Fibrinogen beta chain OS=Homo sapiens GN=FGB PE=1 SV=2	1766.1	1080.8	487.5	2135	1736.1	55.9	9.3	0.1173	0.0158	0.0452	0.0938	0.2414	21	15	9	27	22	48.7	35.4	20	49.3	47.3
18	TTHY_HUMAN	Transthyretin OS=Homo sapiens GN=TTR PE=1 SV=1	73.1	488.7	483.9	125.8	60.9	15.9	5.4	0.1429	0.0301	0.0948	0.1137	0.0045	1	4	5	2	2	15.6	40.8	55.1	15.6	15.6
19	APOA4_HUMAN	Apolipoprotein A-IV OS=Homo sapiens GN=APOA4 PE=1 SV=3	0	743.2	471	1046.4	242.1	45.4	5.2	0	0.0871	0.0288	0.0241	0.099	0	12	12	18	4	0	29.8	26.3	43.9	11.9
20	TITIN_HUMAN	Titin OS=Homo sapiens GN=TTN PE=1 SV=2	169.2	167.8	441.8	263.6	595.8	3813.8	6	0.2588	0.025	0.1501	0.1703	0.4248	4	3	10	4	26	0.6	0	0.4	0.1	1
21	IGHG1_HUMAN	Ig gamma-1 chain C region OS=Homo sapiens GN=IGHG1 PE=1 SV=1	1223.6	0	435.1	1132.2	1037.1	36.1	9.4	0.1229	0	0.1007	0.1105	0.0171	12	0	5	13	7	55.8	0	23.9	53.6	38.2
22	RET4_HUMAN	Retinol-binding protein 4 OS=Homo sapiens GN=RBP4 PE=1 SV=3	0	505.9	418.7	412.6	341.1	23	5.7	0	0.055	0.0306	0.0916	0.1118	0	6	7	4	3	0	35.3	30.3	29.9	20.4
23	HBA_HUMAN	Hemoglobin subunit alpha OS=Homo sapiens GN=HBA1 PE=1 SV=2	0	98.6	415.8	0	151.6	15.2	9.4	0	0.0291	0.0609	0	0.0791	0	2	4	0	2	0	10.6	49.3	0	10.6
24	LAC3_HUMAN	Ig lambda-3 chain C regions OS=Homo sapiens GN=IGLC3 PE=1 SV=1	591.4	0	410.6	99.7	0	11.2	7.7	0.0918	0	0.0439	0.0763	0	5	0	4	2	0	88.7	0	50	17.9	0
25	CO4A_HUMAN	Complement C4-A OS=Homo sapiens GN=C4A PE=1 SV=1	81.6	4303.5	402.3	1850.1	1508.7	192.7	6.7	0.2522	0.073	0.02	0.0424	0.0383	1	46	7	23	17	2.7	36.7	5.7	18.6	13
26	HBB_HUMAN	Hemoglobin subunit beta OS=Homo sapiens GN=HBB PE=1 SV=2	0	99	397.5	0	484.8	16	6.9	0	0.0194	0.0395	0	0.0133	0	2	6	0	4	0	6.8	51.7	0	34.7
27	IGLL5_HUMAN	Immunoglobulin lambda-like polypeptide 5 OS=Homo sapiens GN=IGLL5 PE=2 SV=2	0	0	397.1	365.6	165.9	23	10	0	0	0.026	0.0116	0.0335	0	0	1	2	3	0	0	8.4	8.4	12.6
28	K2C1_HUMAN	Keratin. type II cytoskeletal 1 OS=Homo sapiens GN=KRT1 PE=1 SV=6	0	53.6	388.3	266.1	699	66	8.8	0	0.0661	0.0788	0.0835	0.0139	0	3	6	3	7	0	3.1	15.1	12.7	17.1
29	CFAB_HUMAN	Complement factor B OS=Homo sapiens GN=CFB PE=1 SV=2	0	1127.4	387.9	633.8	503.5	85.5	6.7	0	0.1139	0.0361	0.0704	0.0917	0	12	6	7	3	0	25.7	12.8	19	6.4
30	APOA1_HUMAN	Apolipoprotein A-I OS=Homo sapiens GN=APOA1 PE=1 SV=1	102.3	2188.9	387.1	1805.7	1295.1	30.8	5.5	0.0337	0.0655	0.0358	0.0489	0.0369	1	27	8	25	19	13.1	77.2	38.6	67.4	63.7
31	IGKC_HUMAN	Ig kappa chain C region OS=Homo sapiens GN=IGKC PE=1 SV=1	434.6	231.2	352.4	616.9	616.7	11.6	5.5	0.2019	0.0526	0.1254	0.0642	0.0346	4	3	3	5	5	61.3	31.1	33	63.2	80.2
32	IGHG3_HUMAN	Ig gamma-3 chain C region OS=Homo sapiens GN=IGHG3 PE=1 SV=2	813.2	191.7	315.3	944.4	1068.9	41.3	9.4	0.1052	0.0252	0.086	0.0567	0.0323	6	3	3	5	16	38.5	10.9	8.2	19.1	42.7
33	FETUA_HUMAN	Alpha-2-HS-glycoprotein OS=Homo sapiens GN=AHSG PE=1 SV=1	0	540.2	289	270.1	214.5	39.3	5.4	0	0.0913	0.0602	0.0192	0.0377	0	5	4	3	3	0	17.7	19.6	11.2	7.6
34	AMBP_HUMAN	Protein AMBP OS=Homo sapiens GN=AMBP PE=1 SV=1	120.8	472.7	279.7	315.9	665.6	39	5.9	0.0628	0.0572	0.0184	0.0761	0.0322	2	3	6	4	6	10.2	12.2	21.3	18.2	26.4
35	CD5L_HUMAN	CD5 antigen-like OS=Homo sapiens GN=CD5L PE=1 SV=1	63.9	107	278.2	283.5	98.1	38.1	5.2	0.0251	0.0042	0.1129	0.0869	0.0718	1	3	4	3	2	9.8	4.6	17.9	16.1	6.3
36	K1C9_HUMAN	Keratin. type I cytoskeletal 9 OS=Homo sapiens GN=KRT9 PE=1 SV=3	0	0	278.1	0	195.5	62	5	0	0	0.0125	0	0.0795	0	0	2	0	2	0	0	5.8	0	6.4
37	IBP3_HUMAN	Insulin-like growth factor-binding protein 3 OS=Homo sapiens GN=IGFBP3 PE=1 SV=2	0	111.4	276.5	0	0	31.7	10.2	0	0.0759	0.1731	0	0	0	3	3	0	0	0	11	16.8	0	0
38	THRB_HUMAN	Prothrombin OS=Homo sapiens GN=F2 PE=1 SV=2	0	1836	276.5	836.1	845.6	70	5.6	0	0.0749	0.0474	0.0783	0.0643	0	17	3	10	8	0	33.6	9.3	21.5	21.5
39	A1AG1_HUMAN	Alpha-1-acid glycoprotein 1 OS=Homo sapiens GN=ORM1 PE=1 SV=1	218.3	742.3	275.6	572.7	534.6	23.5	4.8	0.0427	0.0695	0.0597	0.0999	0.0308	3	6	3	5	6	18.9	32.3	18.9	32.3	32.3
40	A1AG2_HUMAN	Alpha-1-acid glycoprotein 2 OS=Homo sapiens GN=ORM2 PE=1 SV=2	140.1	499.9	273	433	275.5	23.6	4.9	0.152	0.0337	0.2805	0.1015	0.1233	1	6	3	3	3	12.9	39.8	13.4	26.9	21.9
41	B2MG_HUMAN	Beta-2-microglobulin OS=Homo sapiens GN=B2M PE=1 SV=1	0	0	264.4	119.4	172.3	13.7	6.1	0	0	0.2198	0.1467	0.0801	0	0	2	2	2	0	0	37.8	18.5	19.3
42	HRG_HUMAN	Histidine-rich glycoprotein OS=Homo sapiens GN=HRG PE=1 SV=1	55.5	919.4	242.8	194.3	239.1	59.5	7.2	0.0837	0.0558	0.0279	0.0405	0.0303	1	12	5	4	4	3.8	29.3	11.4	11.4	7
43	A1BG_HUMAN	Alpha-1B-glycoprotein OS=Homo sapiens GN=A1BG PE=1 SV=4	0	977.4	221.6	423.2	366.9	54.2	5.5	0	0.1012	0.032	0.0359	0.0432	0	10	4	4	6	0	29.7	11.1	14.5	18.2
44	SYNE1_HUMAN	Nesprin-1 OS=Homo sapiens GN=SYNE1 PE=1 SV=3	0	131	218.5	102.8	140.2	1010.4	5.3	0	0	0.1272	0	0.2325	0	3	6	2	3	0	0	1	0	0.3
45	CERU_HUMAN	Ceruloplasmin OS=Homo sapiens GN=CP PE=1 SV=1	0	3138	206.8	1772.6	1461	122.1	5.4	0	0.1147	0.033	0.0908	0.0835	0	30	4	17	16	0	42.9	3.9	27.6	24.7
46	CO1A2_HUMAN	Collagen alpha-2(I) chain OS=Homo sapiens GN=COL1A2 PE=1 SV=7	0	82.9	199.1	111.8	136.8	129.2	9.7	0	0.3	0.2965	0.104	0.2146	0	3	3	2	4	0	2.4	4	0.7	5.5
47	HPT_HUMAN	Haptoglobin OS=Homo sapiens GN=HP PE=1 SV=1	707.3	387.3	197.1	1603	1121.7	45.2	6.1	0.0952	0.1647	0.0269	0.0487	0.0206	10	4	5	22	16	30.3	11.8	17.5	47.8	33.3
48	CO4A6_HUMAN	Collagen alpha-6(IV) chain OS=Homo sapiens GN=COL4A6 PE=1 SV=3	0	0	192	0	0	163.7	10.1	0	0	0.2038	0	0	0	0	4	0	0	0	0	3.7	0	0
49	LAC2_HUMAN	Ig lambda-2 chain C regions OS=Homo sapiens GN=IGLC2 PE=1 SV=1	238.8	0	192	415.3	264	11.3	7.7	0.052	0	0.0792	0.5484	0.0635	4	0	2	4	4	47.2	0	28.3	60.4	37.7
50	F13B_HUMAN	Coagulation factor XIII B chain OS=Homo sapiens GN=F13B PE=1 SV=3	0	185.8	191.2	57	56.7	75.5	6	0	0.0184	0.5391	0.0051	0.0097	0	3	4	2	2	0	3.6	9.8	3.6	2.6
51	HORN_HUMAN	Hornerin OS=Homo sapiens GN=HRNR PE=1 SV=2	0	0	188.8	0	0	282.2	10.4	0	0	0.0194	0	0	0	0	3	0	0	0	0	1.8	0	0
52	FBLN3_HUMAN	EGF-containing fibulin-like extracellular matrix protein 1 OS=Homo sapiens GN=EFEMP1 PE=1 SV=2	0	0	188	0	0	54.6	4.8	0	0	0.1286	0	0	0	0	4	0	0	0	0	15.2	0	0
53	IGHA1_HUMAN	Ig alpha-1 chain C region OS=Homo sapiens GN=IGHA1 PE=1 SV=2	655.1	264.8	186.2	780.8	703.8	37.6	6.1	0.0916	0.0123	0.1118	0.0746	0.0256	6	3	3	7	8	26.3	6.5	11.9	34.8	28
54	PLEC_HUMAN	Plectin OS=Homo sapiens GN=PLEC PE=1 SV=3	63.4	212.1	186	93.7	174.9	531.5	5.7	0.2142	0.0505	0.2412	0.2367	0.2321	1	3	2	2	4	1.1	0.3	0.2	0.2	1.1
55	CRIS3_HUMAN	Cysteine-rich secretory protein 3 OS=Homo sapiens GN=CRISP3 PE=1 SV=1	0	0	182.8	0	0	27.6	9.2	0	0	0.086	0	0	0	0	2	0	0	0	0	9.8	0	0
56	APOC3_HUMAN	Apolipoprotein C-III OS=Homo sapiens GN=APOC3 PE=1 SV=1	0	220.4	178.8	187	245.8	10.8	5.1	0	0.0331	0.0563	0.0359	0.0155	0	3	3	2	3	0	27.3	23.2	27.3	27.3
57	MUC16_HUMAN	Mucin-16 OS=Homo sapiens GN=MUC16 PE=1 SV=2	54	70	177.2	65.4	122.9	2353.1	5.6	0.2625	0.0134	0.2207	0	0.1231	1	3	3	2	2	0.2	0.1	0.1	0	0.1
58	PROP_HUMAN	Properdin OS=Homo sapiens GN=CFP PE=1 SV=2	0	195.9	176.5	160.5	115.7	51.2	10.1	0	0.1093	0.1056	0.0459	0.0806	0	3	3	3	2	0	9.2	9.2	9.4	4.9
59	APOD_HUMAN	Apolipoprotein D OS=Homo sapiens GN=APOD PE=1 SV=1	0	156.7	175.5	0	131.9	21.3	4.9	0	0.562	0.112	0	0.0299	0	3	2	0	3	0	15.9	7.4	0	14.3
60	CO7A1_HUMAN	Collagen alpha-1(VII) chain OS=Homo sapiens GN=COL7A1 PE=1 SV=2	57.3	104.5	173.5	131.1	168.7	295	5.9	0.277	0.0955	0.2502	0.2586	0.2267	2	3	3	3	3	0.7	0.4	0.8	0.6	1.1
61	APOB_HUMAN	Apolipoprotein B-100 OS=Homo sapiens GN=APOB PE=1 SV=2	0	4396.9	168.3	1996.2	2273.9	515.3	6.6	0	0.0789	0.0528	0.0639	0.0379	0	56	4	23	35	0	15.8	1	6.5	10.2
62	IBP4_HUMAN	Insulin-like growth factor-binding protein 4 OS=Homo sapiens GN=IGFBP4 PE=1 SV=2	0	0	163.2	0	0	27.9	7	0	0	0.1018	0	0	0	0	3	0	0	0	0	20.5	0	0
63	ITIH2_HUMAN	Inter-alpha-trypsin inhibitor heavy chain H2 OS=Homo sapiens GN=ITIH2 PE=1 SV=2	0	1123	158.5	540.6	289.7	106.4	6.4	0	0.2478	0.0233	0.0758	0.0428	0	15	3	7	4	0	18.2	2.5	11.3	5.5
64	RYR3_HUMAN	Ryanodine receptor 3 OS=Homo sapiens GN=RYR3 PE=1 SV=3	0	0	158.3	49.3	77.3	551.7	5.4	0	0	0.3808	0	0	0	0	3	2	2	0	0	0.7	0	0
65	ITIH4_HUMAN	Inter-alpha-trypsin inhibitor heavy chain H4 OS=Homo sapiens GN=ITIH4 PE=1 SV=4	0	1570.8	156.5	1194.9	457	103.3	6.5	0	0.0859	0.0154	0.0513	0.0993	0	21	5	16	7	0	31.1	5.9	28.4	16.2
66	MLL4_HUMAN	Histone-lysine N-methyltransferase MLL4 OS=Homo sapiens GN=WBP7 PE=1 SV=1	0	0	154.4	0	43.1	293.3	9.7	0	0	0.2492	0	0.0807	0	0	2	0	2	0	0	0.8	0	0.4
67	HMCN1_HUMAN	Hemicentin-1 OS=Homo sapiens GN=HMCN1 PE=1 SV=2	44.1	0	153	0	89.3	613	6.1	0	0	0.1378	0	0.0252	1	0	5	0	2	0	0	1.3	0	0.1
68	RNAS4_HUMAN	Ribonuclease 4 OS=Homo sapiens GN=RNASE4 PE=1 SV=3	0	0	149.4	0	0	16.8	10.7	0	0	0.0939	0	0	0	0	2	0	0	0	0	21.1	0	0
69	GRN_HUMAN	Granulins OS=Homo sapiens GN=GRN PE=1 SV=2	0	0	148.3	0	0	63.5	6.5	0	0	0.2662	0	0	0	0	3	0	0	0	0	5.2	0	0
70	KI16B_HUMAN	Kinesin-like protein KIF16B OS=Homo sapiens GN=KIF16B PE=1 SV=2	0	0	144.8	39.4	0	151.9	5.8	0	0	0.0535	0	0	0	0	2	2	0	0	0	1.7	0	0
71	NF1_HUMAN	Neurofibromin OS=Homo sapiens GN=NF1 PE=1 SV=2	0	0	142.6	67.9	129.9	319.2	7.2	0	0	0.0942	0.0848	0.5764	0	0	2	2	4	0	0	0.7	0.7	1.1
72	MXRA5_HUMAN	Matrix-remodeling-associated protein 5 OS=Homo sapiens GN=MXRA5 PE=2 SV=3	0	85.7	140.6	80.9	208.6	312	9.3	0	0.2965	0.0642	0.0667	0.2092	0	3	1	2	4	0	0.3	0.6	0.4	1.9
73	KNG1_HUMAN	Kininogen-1 OS=Homo sapiens GN=KNG1 PE=1 SV=2	88.9	910.9	140.3	373.7	397.7	71.9	6.4	0.0091	0.0763	0.5875	0.0231	0.0278	1	12	3	8	6	2.3	19.6	5	13.4	11
74	PDZD2_HUMAN	PDZ domain-containing protein 2 OS=Homo sapiens GN=PDZD2 PE=1 SV=4	0	106	139.9	89.8	117.5	301.5	7.3	0	0.0049	0.2934	0	0.0066	0	3	3	2	3	0	0.5	1.4	0	0.7
75	ANGI_HUMAN	Angiogenin OS=Homo sapiens GN=ANG PE=1 SV=1	0	71.5	138.9	0	0	16.5	10.9	0	0.0783	0.0683	0	0	0	2	2	0	0	0	10.9	19.7	0	0
76	AACT_HUMAN	Alpha-1-antichymotrypsin OS=Homo sapiens GN=SERPINA3 PE=1 SV=2	0	641	136.4	707	330.3	47.6	5.2	0	0.0568	0.0138	0.0477	0.0383	0	9	3	12	6	0	29.8	7.3	32.4	15.4
77	ABCA7_HUMAN	ATP-binding cassette sub-family A member 7 OS=Homo sapiens GN=ABCA7 PE=1 SV=3	0	0	135.4	0	0	234.2	6.9	0	0	0.2211	0	0	0	0	4	0	0	0	0	2.1	0	0
78	GELS_HUMAN	Gelsolin OS=Homo sapiens GN=GSN PE=1 SV=1	0	408.7	134.9	384.7	465.7	85.6	5.9	0	0.0545	0.109	0.5444	0.0763	0	6	3	4	5	0	11.3	4.7	10	11.9
79	RPB1_HUMAN	DNA-directed RNA polymerase II subunit RPB1 OS=Homo sapiens GN=POLR2A PE=1 SV=2	0	0	131.7	0	0	217	7.1	0	0	0.0436	0	0	0	0	2	0	0	0	0	0.9	0	0
80	RGAG1_HUMAN	Retrotransposon gag domain-containing protein 1 OS=Homo sapiens GN=RGAG1 PE=1 SV=1	0	0	131.4	58.5	0	144.2	5.8	0	0	0.4592	0.1179	0	0	0	1	2	0	0	0	0.8	0.9	0
81	ATPA_HUMAN	ATP synthase subunit alpha. mitochondrial OS=Homo sapiens GN=ATP5A1 PE=1 SV=1	0	0	130	62.1	0	59.7	9.6	0	0	0.2809	0.0702	0	0	0	1	2	0	0	0	2.7	2	0
82	LAMA2_HUMAN	Laminin subunit alpha-2 OS=Homo sapiens GN=LAMA2 PE=1 SV=4	102.9	164	128.9	0	0	343.7	6	0.2331	0.1513	0.1258	0	0	2	3	2	0	0	1.5	0.8	0.6	0	0
83	MAP1S_HUMAN	Microtubule-associated protein 1S OS=Homo sapiens GN=MAP1S PE=1 SV=2	0	0	128.9	0	0	112.1	7.1	0	0	0.0509	0	0	0	0	1	0	0	0	0	0.8	0	0
84	UNC80_HUMAN	Protein unc-80 homolog OS=Homo sapiens GN=UNC80 PE=2 SV=2	0	83.1	124.8	156.7	117.6	363.2	6.4	0	0.0173	0.2973	0.0983	0.1117	0	3	3	2	2	0	0.3	0.9	0.4	0.2
85	GPR98_HUMAN	G-protein coupled receptor 98 OS=Homo sapiens GN=GPR98 PE=1 SV=1	0	93.4	124.7	157.9	43	692.2	4.4	0	0.2766	0.217	0.1095	0.2374	0	3	2	3	2	0	0.3	0.3	0.3	0.3
86	FNDC1_HUMAN	Fibronectin type III domain-containing protein 1 OS=Homo sapiens GN=FNDC1 PE=1 SV=4	72.8	0	121.5	62.7	144.5	205.4	9.8	0.1675	0	0.0487	0	0.0783	1	0	2	2	2	1.8	0	0.9	0	1
87	STAR9_HUMAN	StAR-related lipid transfer protein 9 OS=Homo sapiens GN=STARD9 PE=2 SV=2	0	95.7	121.2	54.7	79.7	506.4	6	0	0.1401	0.394	0	0.0738	0	3	2	2	2	0	0.7	0.3	0	0.2
88	KI26A_HUMAN	Kinesin-like protein KIF26A OS=Homo sapiens GN=KIF26A PE=1 SV=3	0	0	120.7	53	0	194.5	10.3	0	0	0.5593	0.1393	0	0	0	3	2	0	0	0	2.8	0.5	0
89	PRAX_HUMAN	Periaxin OS=Homo sapiens GN=PRX PE=1 SV=2	0	49.5	120.7	38.7	59.6	154.8	7.8	0	0.2599	0.1718	0.2238	0.2231	0	3	3	2	2	0	1.8	2.3	0.7	0.5
90	LV302_HUMAN	Ig lambda chain V-III region LOI OS=Homo sapiens PE=1 SV=1	60.8	0	120.1	71.6	0	11.9	4.8	0.0369	0	0.218	0	0	1	0	2	2	0	14.4	0	21.6	0	0
91	BDP1_HUMAN	Transcription factor TFIIIB component B'' homolog OS=Homo sapiens GN=BDP1 PE=1 SV=3	0	0	120	0	34.9	293.7	4.9	0	0	0.2432	0	0.1147	0	0	2	0	2	0	0	1.7	0	0.5
92	K1755_HUMAN	Uncharacterized protein KIAA1755 OS=Homo sapiens GN=KIAA1755 PE=2 SV=2	0	0	119.7	39.1	0	130.8	5.9	0	0	0.5492	0	0	0	0	3	2	0	0	0	2.5	0	0
93	PCLO_HUMAN	Protein piccolo OS=Homo sapiens GN=PCLO PE=1 SV=3	0	70.1	119.2	0	111.3	566.3	6.1	0	0	0.0383	0	0.2213	0	2	2	0	4	0	0	0.4	0	0.5
94	GP179_HUMAN	Probable G-protein coupled receptor 179 OS=Homo sapiens GN=GPR179 PE=2 SV=2	69.1	0	118.3	61.5	0	257.2	5.4	0.5581	0	0.1611	0	0	1	0	2	2	0	1.8	0	1.6	0	0
95	OBSCN_HUMAN	Obscurin OS=Homo sapiens GN=OBSCN PE=1 SV=3	40.2	275.4	117.4	224.3	246.2	867.9	5.6	0	0.2545	0.114	0.5755	0.2108	1	3	3	3	3	0	0.3	0.2	0.3	0.3
96	LAMA3_HUMAN	Laminin subunit alpha-3 OS=Homo sapiens GN=LAMA3 PE=1 SV=2	51.4	62.1	116.5	60.8	107.9	366.4	7.2	0.2245	0.2623	0.242	0	0.2323	1	3	3	2	4	0.5	0.5	1	0	1.6
97	K1210_HUMAN	Uncharacterized protein KIAA1210 OS=Homo sapiens GN=KIAA1210 PE=2 SV=3	0	0	115.9	0	0	186.9	9.4	0	0	0.2125	0	0	0	0	3	0	0	0	0	3	0	0
98	BCL9_HUMAN	B-cell CLL/lymphoma 9 protein OS=Homo sapiens GN=BCL9 PE=1 SV=4	0	0	115.7	53.7	37.2	149.2	9.6	0	0	0.1269	0	0.066	0	0	2	2	2	0	0	2.9	0	1.6
99	MACC1_HUMAN	Metastasis-associated in colon cancer protein 1 OS=Homo sapiens GN=MACC1 PE=1 SV=2	0	0	115.1	0	51.2	96.6	6.5	0	0	0.1465	0	0.0009	0	0	2	0	2	0	0	3.9	0	1.3
100	PRD16_HUMAN	PR domain zinc finger protein 16 OS=Homo sapiens GN=PRDM16 PE=1 SV=3	0	0	113.4	0	0	140.2	5.8	0	0	0.1015	0	0	0	0	3	0	0	0	0	2.7	0	0
101	CYTC_HUMAN	Cystatin-C OS=Homo sapiens GN=CST3 PE=1 SV=1	0	0	113.4	0	0	15.8	9.9	0	0	0.0698	0	0	0	0	1	0	0	0	0	7.5	0	0
102	NAV2_HUMAN	Neuron navigator 2 OS=Homo sapiens GN=NAV2 PE=1 SV=3	60.4	55.2	113	68	55.7	268	9.8	0.2564	0.2224	0.006	0	0.0068	1	3	3	2	2	1.7	1.8	1.4	0	0.4
103	LAMA1_HUMAN	Laminin subunit alpha-1 OS=Homo sapiens GN=LAMA1 PE=1 SV=2	0	0	112.4	84.7	41.6	336.9	5.9	0	0	0.2638	0	0	0	0	1	2	2	0	0	0.7	0	0
104	NIPBL_HUMAN	Nipped-B-like protein OS=Homo sapiens GN=NIPBL PE=1 SV=2	0	0	111.2	0	0	315.9	8.8	0	0	0.0519	0	0	0	0	1	0	0	0	0	0.4	0	0
105	K1683_HUMAN	Uncharacterized protein KIAA1683 OS=Homo sapiens GN=KIAA1683 PE=1 SV=1	0	0	110.2	0	33.8	127.6	11.6	0	0	0.2744	0	0	0	0	3	0	2	0	0	3.8	0	0
106	NBEA_HUMAN	Neurobeachin OS=Homo sapiens GN=NBEA PE=1 SV=3	0	98.6	109.9	0	0	327.6	5.8	0	0.1747	0.0299	0	0	0	2	3	0	0	0	0.8	1.1	0	0
107	WDR87_HUMAN	WD repeat-containing protein 87 OS=Homo sapiens GN=WDR87 PE=2 SV=3	40.1	48.2	108.5	0	45.9	333	7	0.2243	0	0.0622	0	0	1	2	2	0	2	0.9	0	0.6	0	0
108	DPOLZ_HUMAN	DNA polymerase zeta catalytic subunit OS=Homo sapiens GN=REV3L PE=1 SV=2	0	0	107.3	36.9	95.9	352.6	9.5	0	0	0.0411	0.0096	0.1459	0	0	1	2	4	0	0	0.5	0.3	1.2
109	P66A_HUMAN	Transcriptional repressor p66-alpha OS=Homo sapiens GN=GATAD2A PE=1 SV=1	0	0	107	0	0	68	10.6	0	0	0.2531	0	0	0	0	1	0	0	0	0	3.9	0	0
110	KIF14_HUMAN	Kinesin-like protein KIF14 OS=Homo sapiens GN=KIF14 PE=1 SV=1	0	0	106.9	44.7	0	186.4	8.8	0	0	0.4605	0	0	0	0	3	2	0	0	0	1.9	0	0
111	SGSM1_HUMAN	Small G protein signaling modulator 1 OS=Homo sapiens GN=SGSM1 PE=1 SV=2	0	0	104.2	0	0	129.6	5.3	0	0	0.0737	0	0	0	0	1	0	0	0	0	2.1	0	0
112	KV204_HUMAN	Ig kappa chain V-II region TEW OS=Homo sapiens PE=1 SV=1	0	0	104.1	0	191.1	12.3	5.6	0	0	0.1	0	0.1287	0	0	2	0	2	0	0	38.9	0	21.2
113	K0802_HUMAN	Uncharacterized protein KIAA0802 OS=Homo sapiens GN=KIAA0802 PE=1 SV=3	0	54.1	103.9	43.6	0	208.6	6	0	0	0.2754	0	0	0	3	3	2	0	0	0	1.2	0	0
114	IBP6_HUMAN	Insulin-like growth factor-binding protein 6 OS=Homo sapiens GN=IGFBP6 PE=1 SV=1	0	0	103.3	0	0	25.3	9.8	0	0	0.1386	0	0	0	0	1	0	0	0	0	12.1	0	0
115	CAC1E_HUMAN	Voltage-dependent R-type calcium channel subunit alpha-1E OS=Homo sapiens GN=CACNA1E PE=1 SV=3	0	102.3	103	0	94.8	261.6	9.3	0	0	0.2668	0	0.1539	0	2	3	0	3	0	0	0.9	0	1.1
116	CO4A2_HUMAN	Collagen alpha-2(IV) chain OS=Homo sapiens GN=COL4A2 PE=1 SV=4	0	0	102.8	0	0	167.4	9.6	0	0	0.2582	0	0	0	0	1	0	0	0	0	0.8	0	0
117	SYNE2_HUMAN	Nesprin-2 OS=Homo sapiens GN=SYNE2 PE=1 SV=3	49.5	262.1	102.6	174.6	166.7	795.9	5.1	0.1969	0.2212	0.0288	0.2156	0.0536	1	3	2	2	2	0.3	0.3	0.2	0.1	0.1
118	IGF2_HUMAN	Insulin-like growth factor II OS=Homo sapiens GN=IGF2 PE=1 SV=1	0	49.2	102.5	0	0	20.1	10.8	0	0.0398	0.0853	0	0	0	2	1	0	0	0	5	5	0	0
119	SMOX_HUMAN	Spermine oxidase OS=Homo sapiens GN=SMOX PE=1 SV=1	0	0	102.3	0	0	61.8	5.2	0	0	0.2395	0	0	0	0	2	0	0	0	0	4.9	0	0
120	TRIL_HUMAN	TLR4 interactor with leucine rich repeats OS=Homo sapiens GN=TRIL PE=1 SV=2	0	0	101.6	0	0	88.7	10.9	0	0	0.5502	0	0	0	0	3	0	0	0	0	4.1	0	0
121	SRRM2_HUMAN	Serine/arginine repetitive matrix protein 2 OS=Homo sapiens GN=SRRM2 PE=1 SV=2	0	163.9	100.4	90.3	192.6	299.4	12.6	0	0.2673	0.0305	0.0276	0.2119	0	3	2	3	5	0	1	0.4	0.9	2.2
122	HYDIN_HUMAN	Hydrocephalus-inducing protein homolog OS=Homo sapiens GN=HYDIN PE=1 SV=2	0	38.7	99.7	0	0	575.5	5.7	0	0.0607	0.0478	0	0	0	2	1	0	0	0	0.3	0.2	0	0
123	CAND1_HUMAN	Cullin-associated NEDD8-dissociated protein 1 OS=Homo sapiens GN=CAND1 PE=1 SV=2	0	52	99.6	0	0	136.3	5.4	0	0.2903	0.1898	0	0	0	2	2	0	0	0	0.7	2.4	0	0
124	CO9_HUMAN	Complement component C9 OS=Homo sapiens GN=C9 PE=1 SV=2	0	163.3	99.2	286.1	259.6	63.1	5.3	0	0.0183	0.076	0.031	0.0371	0	3	2	3	3	0	4.3	4.5	8.9	6.6
125	KV302_HUMAN	Ig kappa chain V-III region SIE OS=Homo sapiens PE=1 SV=1	182.8	88.5	99	380.2	199.8	11.8	9.5	0.1211	0.075	0.0544	0.3084	0.0178	1	3	2	2	4	51.4	14.7	16.5	20.2	59.6
126	SETX_HUMAN	Probable helicase senataxin OS=Homo sapiens GN=SETX PE=1 SV=4	0	41.5	98.3	55.9	43.9	302.7	6.9	0	0.2405	0.0236	0	0	0	3	1	2	2	0	0.5	0.3	0	0
127	FAT2_HUMAN	Protocadherin Fat 2 OS=Homo sapiens GN=FAT2 PE=1 SV=2	48.8	126.1	98	0	0	479	4.9	0.2128	0.2885	0.2537	0	0	1	3	2	0	0	0.8	0.7	0.3	0	0
128	ANT3_HUMAN	Antithrombin-III OS=Homo sapiens GN=SERPINC1 PE=1 SV=1	0	997.2	97.8	512.8	538	52.6	6.3	0	0.06	0.0203	0.0282	0.0192	0	13	3	7	6	0	32.3	3.9	20.5	16.6
129	JIP3_HUMAN	C-Jun-amino-terminal kinase-interacting protein 3 OS=Homo sapiens GN=MAPK8IP3 PE=1 SV=3	0	0	97.5	0	0	147.4	5.1	0	0	0.3242	0	0	0	0	2	0	0	0	0	1.6	0	0
130	VTNC_HUMAN	Vitronectin OS=Homo sapiens GN=VTN PE=1 SV=1	0	564	97.2	335.3	448.3	54.3	5.5	0	0.0392	0.0102	0.0577	0.246	0	7	3	4	4	0	15.1	5.4	10.3	14.4
131	DYH5_HUMAN	Dynein heavy chain 5. axonemal OS=Homo sapiens GN=DNAH5 PE=1 SV=3	0	0	97.2	78.2	194.9	528.7	5.7	0	0	0.1025	0	0.2624	0	0	2	2	4	0	0	0.8	0	0.8
132	MRCKG_HUMAN	Serine/threonine-protein kinase MRCK gamma OS=Homo sapiens GN=CDC42BPG PE=1 SV=2	0	0	97.1	0	0	172.4	5.9	0	0	0.1814	0	0	0	0	2	0	0	0	0	1.7	0	0
133	ZN608_HUMAN	Zinc finger protein 608 OS=Homo sapiens GN=ZNF608 PE=1 SV=4	95.7	0	96.5	123.6	0	162.1	9.5	0.2115	0	0.1691	0.2281	0	2	0	1	3	0	3	0	1.2	1.4	0
134	DOS_HUMAN	Protein Dos OS=Homo sapiens GN=DOS PE=1 SV=2	0	0	95.5	0	0	75.8	6.1	0	0	0.104	0	0	0	0	2	0	0	0	0	4.3	0	0
135	LAMA5_HUMAN	Laminin subunit alpha-5 OS=Homo sapiens GN=LAMA5 PE=1 SV=8	0	121.2	95.4	91.7	94	399.5	6.7	0	0.1589	0	0.2393	0.1157	0	3	2	2	3	0	0.9	0	0.6	1
136	ARHGH_HUMAN	Rho guanine nucleotide exchange factor 17 OS=Homo sapiens GN=ARHGEF17 PE=1 SV=1	0	62.4	95.3	95.9	0	221.5	5.9	0	0	0.2125	0.172	0	0	3	3	3	0	0	0	1.1	1.2	0
137	AGAP2_HUMAN	Arf-GAP with GTPase. ANK repeat and PH domain-containing protein 2 OS=Homo sapiens GN=AGAP2 PE=1 SV=2	0	0	95	0	0	124.6	10.6	0	0	0.0653	0	0	0	0	1	0	0	0	0	1.5	0	0
138	SMHD1_HUMAN	Structural maintenance of chromosomes flexible hinge domain-containing protein 1 OS=Homo sapiens GN=SMCHD1 PE=1 SV=2	0	0	94.8	47.5	58.3	226.2	7	0	0	0.2449	0	0.2062	0	0	2	2	2	0	0	1.1	0	0.6
139	MAST2_HUMAN	Microtubule-associated serine/threonine-protein kinase 2 OS=Homo sapiens GN=MAST2 PE=1 SV=2	0	0	94.8	0	0	196.3	9.2	0	0	0.0433	0	0	0	0	1	0	0	0	0	0.6	0	0
140	DNA2L_HUMAN	DNA2-like helicase OS=Homo sapiens GN=DNA2 PE=1 SV=3	51.5	0	94.7	0	0	120.3	8.9	0.2319	0	0.2582	0	0	1	0	2	0	0	3.6	0	2.5	0	0
141	ATS2_HUMAN	A disintegrin and metalloproteinase with thrombospondin motifs 2 OS=Homo sapiens GN=ADAMTS2 PE=2 SV=2	0	0	94.3	0	0	134.7	6.8	0	0	0.0707	0	0	0	0	1	0	0	0	0	1.1	0	0
142	DEF1_HUMAN	Neutrophil defensin 1 OS=Homo sapiens GN=DEFA1 PE=1 SV=1	0	0	94	0	0	10.2	7.6	0	0	0.0315	0	0	0	0	1	0	0	0	0	9.6	0	0
143	SHRM3_HUMAN	Protein Shroom3 OS=Homo sapiens GN=SHROOM3 PE=1 SV=2	0	0	93.8	0	0	216.7	8.7	0	0	0.2911	0	0	0	0	2	0	0	0	0	1.9	0	0
144	NEBU_HUMAN	Nebulin OS=Homo sapiens GN=NEB PE=1 SV=4	49.8	157.2	93.4	141.5	0	772.4	9.5	0.2668	0.1134	0.1591	0.106	0	1	4	2	2	0	0.2	0.7	0.3	0.1	0
145	MAST3_HUMAN	Microtubule-associated serine/threonine-protein kinase 3 OS=Homo sapiens GN=MAST3 PE=1 SV=2	0	37.7	92.9	0	0	143	9.1	0	0.0256	0.2276	0	0	0	2	2	0	0	0	1	3.3	0	0
146	STK35_HUMAN	Serine/threonine-protein kinase 35 OS=Homo sapiens GN=STK35 PE=1 SV=2	58.6	0	92.9	0	0	58	10.5	0.0038	0	0.1156	0	0	2	0	2	0	0	7.3	0	6.4	0	0
147	SYNJ1_HUMAN	Synaptojanin-1 OS=Homo sapiens GN=SYNJ1 PE=1 SV=2	0	0	92.4	0	0	173	7.4	0	0	0.1287	0	0	0	0	2	0	0	0	0	1.9	0	0
148	CV028_HUMAN	UPF0027 protein C22orf28 OS=Homo sapiens GN=C22orf28 PE=1 SV=1	0	0	92.3	0	0	55.2	6.9	0	0	0.0437	0	0	0	0	2	0	0	0	0	6.9	0	0
149	DYST_HUMAN	Dystonin OS=Homo sapiens GN=DST PE=1 SV=4	0	137.2	92.2	0	126.5	860.1	5	0	0.1079	0.0355	0	0.2322	0	2	1	0	4	0	0.1	0.1	0	0.5
150	ZCHC2_HUMAN	Zinc finger CCHC domain-containing protein 2 OS=Homo sapiens GN=ZCCHC2 PE=1 SV=6	45.6	62.5	91.9	83.6	0	125.9	6.6	0.091	0.0281	0.07	0	0	1	3	3	2	0	0.8	0.8	2.3	0	0
151	FREM3_HUMAN	FRAS1-related extracellular matrix protein 3 OS=Homo sapiens GN=FREM3 PE=2 SV=1	0	0	91.8	59	0	237.6	5	0	0	0.0445	0	0	0	0	1	2	0	0	0	0.5	0	0
152	K22E_HUMAN	Keratin. type II cytoskeletal 2 epidermal OS=Homo sapiens GN=KRT2 PE=1 SV=2	0	77.6	91.7	0	63.4	65.4	8.9	0	0.0182	0.5759	0	0	0	3	3	0	2	0	3.3	6.6	0	0
153	AKAP9_HUMAN	A-kinase anchor protein 9 OS=Homo sapiens GN=AKAP9 PE=1 SV=3	0	0	91.5	85.4	156.9	453.4	4.8	0	0	0.2777	0.1383	0.286	0	0	3	2	3	0	0	1.2	0.4	0.6
154	CHD5_HUMAN	Chromodomain-helicase-DNA-binding protein 5 OS=Homo sapiens GN=CHD5 PE=1 SV=1	55	0	90.2	0	0	222.9	5.8	0.5726	0	0.3445	0	0	1	0	2	0	0	1.6	0	1.6	0	0
155	CP2D6_HUMAN	Cytochrome P450 2D6 OS=Homo sapiens GN=CYP2D6 PE=1 SV=2	0	0	90	0	0	55.7	6.9	0	0	0.0762	0	0	0	0	2	0	0	0	0	6	0	0
156	COOA1_HUMAN	Collagen alpha-1(XXIV) chain OS=Homo sapiens GN=COL24A1 PE=2 SV=2	57.1	88.8	89.2	0	37.3	175.4	9.2	0.0448	0	0.0249	0	0.2466	1	2	2	0	2	2.2	0	1.9	0	1.2
157	AL7A1_HUMAN	Alpha-aminoadipic semialdehyde dehydrogenase OS=Homo sapiens GN=ALDH7A1 PE=1 SV=5	0	0	88.4	0	0	58.5	9.1	0	0	0.0716	0	0	0	0	1	0	0	0	0	2	0	0
158	ODFP2_HUMAN	Outer dense fiber protein 2 OS=Homo sapiens GN=ODF2 PE=1 SV=1	0	87.1	88.1	0	34.6	95.3	8.4	0	0	0.4328	0	0	0	2	1	0	1	0	0	1.1	0	0
159	K1C15_HUMAN	Keratin. type I cytoskeletal 15 OS=Homo sapiens GN=KRT15 PE=1 SV=3	0	54.1	88	0	72.2	49.2	4.6	0	0	0.0217	0	0.0695	0	2	1	0	1	0	0	3.3	0	2.2
160	MYPC3_HUMAN	Myosin-binding protein C. cardiac-type OS=Homo sapiens GN=MYBPC3 PE=1 SV=3	0	0	87.7	74.8	34.7	140.5	6.2	0	0	0.0708	0	0	0	0	1	2	2	0	0	0.6	0	0
161	K1C10_HUMAN	Keratin. type I cytoskeletal 10 OS=Homo sapiens GN=KRT10 PE=1 SV=6	0	85.3	87.7	86.2	160.5	58.8	5	0	0.0204	0.0111	0.073	0.039	0	3	1	3	3	0	4.6	2.1	3.6	6.2
162	SACS_HUMAN	Sacsin OS=Homo sapiens GN=SACS PE=1 SV=2	0	0	87.4	0	153.2	520.8	6.7	0	0	0.0308	0	0.083	0	0	1	0	4	0	0	0.3	0	1.2
163	SMTN_HUMAN	Smoothelin OS=Homo sapiens GN=SMTN PE=1 SV=6	0	39	86.8	0	45.2	99.4	10	0	0.1259	0.0727	0	0	0	3	3	0	2	0	2.9	2.6	0	0
164	CPT2_HUMAN	Carnitine O-palmitoyltransferase 2. mitochondrial OS=Homo sapiens GN=CPT2 PE=1 SV=2	0	0	86.6	0	45.3	73.7	9.1	0	0	0.0858	0	0.0292	0	0	1	0	1	0	0	1.5	0	1.5
165	GRIK4_HUMAN	Glutamate receptor. ionotropic kainate 4 OS=Homo sapiens GN=GRIK4 PE=2 SV=2	0	0	86.4	0	0	107.2	6.3	0	0	0.1779	0	0	0	0	1	0	0	0	0	1.6	0	0
166	APC2_HUMAN	Adenomatous polyposis coli protein 2 OS=Homo sapiens GN=APC2 PE=1 SV=1	0	116.4	86.4	93.9	106.1	243.8	10	0	0.0684	0.0028	0.2542	0.244	0	3	2	2	3	0	0.4	0.5	0.7	1
167	PGBM_HUMAN	Basement membrane-specific heparan sulfate proteoglycan core protein OS=Homo sapiens GN=HSPG2 PE=1 SV=4	0	53.7	86.4	0	122.6	468.5	6.1	0	0.2214	0.0393	0	0.0583	0	2	1	0	1	0	0.2	0.4	0	0.3
168	PCCB_HUMAN	Propionyl-CoA carboxylase beta chain. mitochondrial OS=Homo sapiens GN=PCCB PE=1 SV=3	0	0	85.9	0	0	58.2	8.7	0	0	0.2051	0	0	0	0	2	0	0	0	0	4.6	0	0
169	MYCB2_HUMAN	Probable E3 ubiquitin-protein ligase MYCBP2 OS=Homo sapiens GN=MYCBP2 PE=1 SV=3	63.7	0	85.8	0	160.1	509.8	6.6	0.1219	0	0.1465	0	0.1919	1	0	1	0	3	1	0	0.2	0	0.8
170	HTR5A_HUMAN	HEAT repeat-containing protein 5A OS=Homo sapiens GN=HEATR5A PE=1 SV=2	0	0	85.7	0	52.1	221.9	6.1	0	0	0.0404	0	0.1385	0	0	1	0	1	0	0	1.1	0	0.5
171	TNR6C_HUMAN	Trinucleotide repeat-containing gene 6C protein OS=Homo sapiens GN=TNRC6C PE=1 SV=3	0	0	85.3	0	84	175.9	6.5	0	0	0.0349	0	0.206	0	0	1	0	3	0	0	0.5	0	1.1
172	ASPM_HUMAN	Abnormal spindle-like microcephaly-associated protein OS=Homo sapiens GN=ASPM PE=1 SV=2	34.1	0	84.7	0	128.5	409.5	11.2	0.0082	0	0.0515	0	0.1772	1	0	1	0	4	0.3	0	0.4	0	1.1
173	ZZEF1_HUMAN	Zinc finger ZZ-type and EF-hand domain-containing protein 1 OS=Homo sapiens GN=ZZEF1 PE=1 SV=6	0	0	84.6	0	95.5	330.9	5.6	0	0	0.2283	0	0.0737	0	0	1	0	1	0	0	0.3	0	0.3
174	CM040_HUMAN	Uncharacterized protein C13orf40 OS=Homo sapiens GN=C13orf40 PE=2 SV=2	47.2	0	84.5	0	0	277.8	10	0	0	0.2046	0	0	1	0	1	0	0	0	0	0.4	0	0
175	F75A1_HUMAN	Protein FAM75A1 OS=Homo sapiens GN=FAM75A1 PE=2 SV=1	0	36.7	84.4	0	0	148.5	10.1	0	0.3177	0.5614	0	0	0	2	3	0	0	0	1	2.2	0	0
176	ANO8_HUMAN	Anoctamin-8 OS=Homo sapiens GN=ANO8 PE=2 SV=3	0	0	83.8	0	0	135.9	5.5	0	0	0.0085	0	0	0	0	3	0	0	0	0	2.8	0	0
177	K1632_HUMAN	UPF0493 protein KIAA1632 OS=Homo sapiens GN=KIAA1632 PE=2 SV=2	0	68	83.6	0	61.4	292.3	6	0	0	0.1109	0	0.2223	0	2	1	0	1	0	0	0.3	0	0.7
178	CA173_HUMAN	Uncharacterized protein C1orf173 OS=Homo sapiens GN=C1orf173 PE=2 SV=1	0	0	83.2	0	90.1	168.4	4.7	0	0	0.0259	0	0.1947	0	0	1	0	3	0	0	0.8	0	1.4
179	FSIP2_HUMAN	Fibrous sheath-interacting protein 2 OS=Homo sapiens GN=FSIP2 PE=1 SV=4	0	51.4	83.2	0	56.1	780.1	6.3	0	0.1983	0.5398	0	0.0094	0	3	3	0	2	0	0.3	0.6	0	0.2
180	UBR4_HUMAN	E3 ubiquitin-protein ligase UBR4 OS=Homo sapiens GN=UBR4 PE=1 SV=1	0	65.7	83	53.8	112.2	573.5	5.6	0	0.0598	0.0868	0.0669	0.2299	0	3	1	2	3	0	0.4	0.2	0.2	0.6
181	SPG7_HUMAN	Paraplegin OS=Homo sapiens GN=SPG7 PE=1 SV=2	0	0	82.8	0	43.7	88.2	9.4	0	0	0.2271	0	0.1562	0	0	2	0	2	0	0	4.7	0	3.6
182	BRCA1_HUMAN	Breast cancer type 1 susceptibility protein OS=Homo sapiens GN=BRCA1 PE=1 SV=2	0	37.8	82.6	0	79.8	207.6	5.2	0	0.048	0.2273	0	0.0756	0	2	1	0	1	0	0.5	0.8	0	0.5
183	TET1_HUMAN	Methylcytosine dioxygenase TET1 OS=Homo sapiens GN=TET1 PE=1 SV=2	0	0	82.5	44.7	0	235.2	9.4	0	0	0.1413	0	0	0	0	2	2	0	0	0	1.5	0	0
184	MGAP_HUMAN	MAX gene-associated protein OS=Homo sapiens GN=MGA PE=1 SV=2	0	0	82.1	0	82.5	331.6	6.3	0	0	0.2212	0	0.3997	0	0	1	0	1	0	0	0.4	0	0.4
185	DYHC1_HUMAN	Cytoplasmic dynein 1 heavy chain 1 OS=Homo sapiens GN=DYNC1H1 PE=1 SV=5	0	36.9	81.9	40	0	532.1	6	0	0.2252	0.0138	0.0694	0	0	3	1	2	0	0	0.3	0.5	0.2	0
186	YB011_HUMAN	Uncharacterized protein FLJ46347 OS=Homo sapiens PE=2 SV=1	0	0	81.4	0	63.8	53.6	12.6	0	0	0.0934	0	0	0	0	1	0	1	0	0	2.7	0	0
187	LRC41_HUMAN	Leucine-rich repeat-containing protein 41 OS=Homo sapiens GN=LRRC41 PE=1 SV=3	0	0	81.3	0	0	88.6	10	0	0	0.2756	0	0	0	0	1	0	0	0	0	2.5	0	0
188	AHNK_HUMAN	Neuroblast differentiation-associated protein AHNAK OS=Homo sapiens GN=AHNAK PE=1 SV=2	0	97.4	81	102.7	76.7	628.7	5.7	0	0	0.2645	0.2508	0	0	3	3	2	2	0	0	0.3	0.1	0
189	CO7_HUMAN	Complement component C7 OS=Homo sapiens GN=C7 PE=1 SV=2	0	383.2	80.5	120.8	212.3	93.5	6.1	0	0.0139	0.1325	0.0654	0.1028	0	4	3	2	3	0	9.4	5.7	2	4.7
190	LOXH1_HUMAN	Lipoxygenase homology domain-containing protein 1 OS=Homo sapiens GN=LOXHD1 PE=1 SV=3	0	0	80.5	73	0	221.8	5.1	0	0	0.0964	0	0	0	0	1	2	0	0	0	0.5	0	0
191	SMC2_HUMAN	Structural maintenance of chromosomes protein 2 OS=Homo sapiens GN=SMC2 PE=1 SV=2	0	0	80.3	49.7	0	135.6	9.1	0	0	0.0867	0	0	0	0	1	2	0	0	0	1.3	0	0
192	CO4A3_HUMAN	Collagen alpha-3(IV) chain OS=Homo sapiens GN=COL4A3 PE=1 SV=3	0	82.3	80.3	86.1	0	161.7	10.1	0	0.067	0.1023	0	0	0	3	3	2	0	0	0.6	1.7	0	0
193	COCA1_HUMAN	Collagen alpha-1(XII) chain OS=Homo sapiens GN=COL12A1 PE=1 SV=2	0	87.3	79.7	72.9	78.1	332.9	5.3	0	0	0.2429	0.1164	0	0	3	1	2	2	0	0	0.5	0.5	0
194	PLCG2_HUMAN	1-phosphatidylinositol-4.5-bisphosphate phosphodiesterase gamma-2 OS=Homo sapiens GN=PLCG2 PE=1 SV=4	0	0	79.4	0	0	147.8	6.2	0	0	0.0253	0	0	0	0	1	0	0	0	0	1.3	0	0
195	CO1A1_HUMAN	Collagen alpha-1(I) chain OS=Homo sapiens GN=COL1A1 PE=1 SV=5	0	53.1	78.6	0	37.4	138.9	5.5	0	0.0335	0.004	0	0	0	2	1	0	1	0	1.5	0.8	0	0
196	KV303_HUMAN	Ig kappa chain V-III region NG9 (Fragment) OS=Homo sapiens PE=1 SV=1	0	0	78.5	72.5	0	10.7	7.1	0	0	0.2387	0.1322	0	0	0	1	2	0	0	0	22	31	0
197	ADNP2_HUMAN	ADNP homeobox protein 2 OS=Homo sapiens GN=ADNP2 PE=2 SV=1	0	0	78.4	0	0	122.8	10.1	0	0	0.2461	0	0	0	0	2	0	0	0	0	2	0	0
198	ANR32_HUMAN	Ankyrin repeat domain-containing protein 32 OS=Homo sapiens GN=ANKRD32 PE=1 SV=2	0	0	78.2	69.2	0	121	9.5	0	0	0.4153	0.0284	0	0	0	1	2	0	0	0	2.3	0.9	0
199	ATM_HUMAN	Serine-protein kinase ATM OS=Homo sapiens GN=ATM PE=1 SV=3	64.7	0	77.9	0	110.4	350.5	6.4	0.2653	0	0.1996	0	0.1053	1	0	1	0	3	0.9	0	0.4	0	0.7
200	SETB1_HUMAN	Histone-lysine N-methyltransferase SETDB1 OS=Homo sapiens GN=SETDB1 PE=1 SV=1	0	0	77.6	54.3	48.6	143.1	5.7	0	0	0.2186	0	0.2216	0	0	1	2	2	0	0	1.1	0	1.2
201	F90AE_HUMAN	Putative protein FAM90A14 OS=Homo sapiens GN=FAM90A14 PE=3 SV=1	0	0	77.4	0	0	49.9	10.9	0	0	0.227	0	0	0	0	1	0	0	0	0	2.6	0	0
202	GCDH_HUMAN	Glutaryl-CoA dehydrogenase. mitochondrial OS=Homo sapiens GN=GCDH PE=1 SV=1	0	0	77.3	0	0	48.1	9.3	0	0	0.151	0	0	0	0	2	0	0	0	0	6.2	0	0
203	SEPT9_HUMAN	Septin-9 OS=Homo sapiens GN=SEPT9 PE=1 SV=2	0	57.7	77.2	0	0	65.4	9.7	0	0	0.0161	0	0	0	2	1	0	0	0	0	1.4	0	0
204	SAFB1_HUMAN	Scaffold attachment factor B1 OS=Homo sapiens GN=SAFB PE=1 SV=4	0	0	77.1	0	38.7	102.6	5.2	0	0	0.0427	0	0.0388	0	0	1	0	1	0	0	1.5	0	1.3
205	HELC1_HUMAN	Activating signal cointegrator 1 complex subunit 3 OS=Homo sapiens GN=ASCC3 PE=1 SV=3	0	77.6	77	0	0	251.3	6.7	0	0.109	0.22	0	0	0	2	1	0	0	0	0.4	0.6	0	0
206	CB016_HUMAN	Uncharacterized protein C2orf16 OS=Homo sapiens GN=C2orf16 PE=1 SV=3	0	0	76.8	0	70.1	224.2	10.8	0	0	0.2117	0	0	0	0	1	0	1	0	0	0.5	0	0
207	COMA1_HUMAN	Collagen alpha-1(XXII) chain OS=Homo sapiens GN=COL22A1 PE=1 SV=2	0	0	76.7	94.6	0	161	7	0	0	0.2409	0.218	0	0	0	2	2	0	0	0	1.6	1.1	0
208	KI13B_HUMAN	Kinesin-like protein KIF13B OS=Homo sapiens GN=KIF13B PE=1 SV=1	0	70.4	76.7	0	0	202.5	5.5	0	0	0.002	0	0	0	2	1	0	0	0	0	0.8	0	0
209	CE350_HUMAN	Centrosome-associated protein 350 OS=Homo sapiens GN=CEP350 PE=1 SV=1	0	60.4	76.5	0	0	350.7	5.9	0	0.5531	0.0245	0	0	0	3	1	0	0	0	0.9	0.4	0	0
210	P121A_HUMAN	Nuclear envelope pore membrane protein POM 121 OS=Homo sapiens GN=POM121 PE=1 SV=2	54.4	0	76.3	0	0	127.6	11.4	0.2421	0	0.0951	0	0	1	0	1	0	0	1.7	0	0.7	0	0
211	TAOK2_HUMAN	Serine/threonine-protein kinase TAO2 OS=Homo sapiens GN=TAOK2 PE=1 SV=2	0	36.8	75.8	0	38.6	138.2	6.9	0	0.0686	0.0242	0	0.029	0	2	1	0	1	0	0.6	0.8	0	0.7
212	ARFG2_HUMAN	ADP-ribosylation factor GTPase-activating protein 2 OS=Homo sapiens GN=ARFGAP2 PE=1 SV=1	0	0	75.7	0	84.1	56.7	9	0	0	0.2526	0	0	0	0	1	0	1	0	0	1.7	0	0
213	PRGR_HUMAN	Progesterone receptor OS=Homo sapiens GN=PGR PE=1 SV=4	0	0	75.5	0	52.6	98.9	6.1	0	0	0.2489	0	0.3871	0	0	2	0	2	0	0	4.9	0	0.9
214	KIF5C_HUMAN	Kinesin heavy chain isoform 5C OS=Homo sapiens GN=KIF5C PE=1 SV=1	70.9	47	75.3	0	45.3	109.4	5.8	0.2266	0.1703	0.2251	0	0	1	3	1	0	2	3	2.5	0.9	0	0
215	IGHM_HUMAN	Ig mu chain C region OS=Homo sapiens GN=IGHM PE=1 SV=3	770.4	416.1	74.9	714.5	598.9	49.3	6.4	0.1472	0.071	0.019	0.0602	0.029	11	6	3	11	9	33	18.1	5.1	27.9	22.1
216	SPT16_HUMAN	Spermatogenesis-associated protein 16 OS=Homo sapiens GN=SPATA16 PE=1 SV=3	0	0	74.8	0	52.1	65.2	9.8	0	0	0.5214	0	0	0	0	3	0	2	0	0	7.9	0	0
217	ANR56_HUMAN	Ankyrin repeat domain-containing protein 56 OS=Homo sapiens GN=ANKRD56 PE=2 SV=1	0	0	74.7	0	0	85.7	10.4	0	0	0.3394	0	0	0	0	1	0	0	0	0	1.6	0	0
218	FA59B_HUMAN	Protein FAM59B OS=Homo sapiens GN=FAM59B PE=2 SV=3	0	0	74.7	0	48.7	92.8	6.5	0	0	0.112	0	0.2723	0	0	2	0	2	0	0	2.6	0	1.6
219	KI21B_HUMAN	Kinesin-like protein KIF21B OS=Homo sapiens GN=KIF21B PE=1 SV=2	0	0	74.6	0	0	182.5	6.7	0	0	0.5531	0	0	0	0	2	0	0	0	0	2	0	0
220	MA13P_HUMAN	Putative MAGE domain-containing protein MAGEA13P OS=Homo sapiens GN=MAGEA13P PE=5 SV=1	0	0	74.4	0	0	37.9	6	0	0	0.1904	0	0	0	0	1	0	0	0	0	2.6	0	0
221	ACACB_HUMAN	Acetyl-CoA carboxylase 2 OS=Homo sapiens GN=ACACB PE=1 SV=3	0	0	74.3	0	0	276.4	6	0	0	0.1898	0	0	0	0	1	0	0	0	0	0.7	0	0
222	TP4AP_HUMAN	Short transient receptor potential channel 4-associated protein OS=Homo sapiens GN=TRPC4AP PE=1 SV=2	0	0	74	0	0	90.8	8.5	0	0	0.2751	0	0	0	0	1	0	0	0	0	2	0	0
223	VASH2_HUMAN	Vasohibin-2 OS=Homo sapiens GN=VASH2 PE=2 SV=2	0	0	73.8	0	0	40.4	10.5	0	0	0.0679	0	0	0	0	2	0	0	0	0	5.9	0	0
224	DMD_HUMAN	Dystrophin OS=Homo sapiens GN=DMD PE=1 SV=3	56.1	93.4	73.8	65.7	0	426.5	5.6	0.2655	0.0626	0.0225	0.1526	0	1	3	2	2	0	0.7	0.4	0.3	0.6	0
225	NMD3A_HUMAN	Glutamate [NMDA] receptor subunit 3A OS=Homo sapiens GN=GRIN3A PE=1 SV=2	0	0	73.6	79.2	0	125.4	8	0	0	0	0.1452	0	0	0	1	2	0	0	0	0	0.6	0
226	QORX_HUMAN	Quinone oxidoreductase PIG3 OS=Homo sapiens GN=TP53I3 PE=1 SV=2	0	0	73.4	35.7	0	35.5	6.8	0	0	0.003	0	0	0	0	1	2	0	0	0	4.2	0	0
227	NLTP_HUMAN	Non-specific lipid-transfer protein OS=Homo sapiens GN=SCP2 PE=1 SV=2	42.4	0	72.9	0	0	59	6.5	0.2273	0	0.0706	0	0	1	0	1	0	0	6.2	0	1.8	0	0
228	RM45_HUMAN	39S ribosomal protein L45. mitochondrial OS=Homo sapiens GN=MRPL45 PE=1 SV=2	0	0	72.8	0	0	35.3	9.8	0	0	0.4874	0	0	0	0	1	0	0	0	0	3.3	0	0
229	T131L_HUMAN	Transmembrane protein 131-like OS=Homo sapiens GN=KIAA0922 PE=1 SV=2	0	44.1	72.8	0	0	179.2	6.4	0	0.062	0.0484	0	0	0	2	2	0	0	0	0.6	1.8	0	0
230	PDIP3_HUMAN	Polymerase delta-interacting protein 3 OS=Homo sapiens GN=POLDIP3 PE=1 SV=2	0	0	72.6	0	0	46.1	10.6	0	0	0.3732	0	0	0	0	1	0	0	0	0	2.1	0	0
231	BLMH_HUMAN	Bleomycin hydrolase OS=Homo sapiens GN=BLMH PE=1 SV=1	0	0	72.4	0	0	52.5	5.8	0	0	0.1217	0	0	0	0	2	0	0	0	0	6.8	0	0
232	SON_HUMAN	Protein SON OS=Homo sapiens GN=SON PE=1 SV=4	0	0	71.9	0	65.3	263.7	5.4	0	0	0.1988	0	0.4043	0	0	1	0	1	0	0	0.4	0	0.3
233	TMEM2_HUMAN	Transmembrane protein 2 OS=Homo sapiens GN=TMEM2 PE=1 SV=1	0	0	71.5	0	90.7	154.3	9.2	0	0	0.2464	0	0.1348	0	0	2	0	3	0	0	2.5	0	1.7
234	DMXL2_HUMAN	DmX-like protein 2 OS=Homo sapiens GN=DMXL2 PE=1 SV=2	54.8	84.4	71	54.5	119.4	339.4	5.9	0.2258	0.0544	0.007	0.0164	0.0293	1	3	1	2	2	0.9	0.4	0.4	0.4	0.4
235	UBP8_HUMAN	Ubiquitin carboxyl-terminal hydrolase 8 OS=Homo sapiens GN=USP8 PE=1 SV=1	0	0	70.8	0	0	127.4	9.4	0	0	0.2326	0	0	0	0	2	0	0	0	0	3	0	0
236	MTOR_HUMAN	Serine/threonine-protein kinase mTOR OS=Homo sapiens GN=MTOR PE=1 SV=1	66.3	0	70.6	0	49.8	288.7	6.8	0.202	0	0.2242	0	0.2635	1	0	2	0	2	1.4	0	1.1	0	0.4
237	PEDF_HUMAN	Pigment epithelium-derived factor OS=Homo sapiens GN=SERPINF1 PE=1 SV=4	0	178.3	70.3	0	84.9	46.3	6	0	0.0422	0.0279	0	0.0078	0	3	2	0	2	0	10.5	7.2	0	3.3
238	ECHA_HUMAN	Trifunctional enzyme subunit alpha. mitochondrial OS=Homo sapiens GN=HADHA PE=1 SV=2	0	0	70.1	0	0	82.9	9.8	0	0	0.0683	0	0	0	0	1	0	0	0	0	1.4	0	0
239	N4BP2_HUMAN	NEDD4-binding protein 2 OS=Homo sapiens GN=N4BP2 PE=1 SV=2	0	40.4	69.8	0	71.1	198.7	5	0	0.0383	0.0481	0	0.0735	0	2	1	0	1	0	0.4	0.4	0	0.4
240	EP400_HUMAN	E1A-binding protein p400 OS=Homo sapiens GN=EP400 PE=1 SV=4	44	36.9	69.7	0	116.1	343.3	9.9	0.0007	0.0579	0.1497	0	0.2688	1	2	2	0	4	1.1	0.3	1.6	0	1.4
241	CLCN2_HUMAN	Chloride channel protein 2 OS=Homo sapiens GN=CLCN2 PE=1 SV=2	0	0	69.1	0	0	98.5	9.6	0	0	0.2022	0	0	0	0	2	0	0	0	0	2.2	0	0
242	FA83H_HUMAN	Protein FAM83H OS=Homo sapiens GN=FAM83H PE=1 SV=3	0	39.3	69	0	0	127	6.5	0	0.0759	0.0973	0	0	0	2	2	0	0	0	1.4	2.2	0	0
243	ALPK2_HUMAN	Alpha-protein kinase 2 OS=Homo sapiens GN=ALPK2 PE=1 SV=3	0	0	69	50.7	0	236.9	5	0	0	0.2478	0	0	0	0	1	2	0	0	0	0.4	0	0
244	DIP2C_HUMAN	Disco-interacting protein 2 homolog C OS=Homo sapiens GN=DIP2C PE=2 SV=2	51.8	0	69	0	0	170.7	7.3	0.2488	0	0.0857	0	0	1	0	1	0	0	2.4	0	1	0	0
245	GLSL_HUMAN	Glutaminase liver isoform. mitochondrial OS=Homo sapiens GN=GLS2 PE=1 SV=2	0	0	68.8	0	0	66.3	7	0	0	0.2983	0	0	0	0	1	0	0	0	0	3	0	0
246	ACPH_HUMAN	Acylamino-acid-releasing enzyme OS=Homo sapiens GN=APEH PE=1 SV=4	0	0	68.7	0	0	81.2	5.2	0	0	0.262	0	0	0	0	1	0	0	0	0	3.1	0	0
247	CF132_HUMAN	Uncharacterized protein C6orf132 OS=Homo sapiens GN=C6orf132 PE=1 SV=3	0	0	68.6	0	65.3	124	10	0	0	0.0701	0	0	0	0	1	0	1	0	0	0.8	0	0
248	HNRPM_HUMAN	Heterogeneous nuclear ribonucleoprotein M OS=Homo sapiens GN=HNRNPM PE=1 SV=3	0	87.4	68.5	0	0	77.5	9.6	0	0.2821	0.2712	0	0	0	2	1	0	0	0	2.1	2.1	0	0
249	DMRT1_HUMAN	Doublesex- and mab-3-related transcription factor 1 OS=Homo sapiens GN=DMRT1 PE=1 SV=2	0	0	68	0	0	39.4	8.7	0	0	0.1807	0	0	0	0	1	0	0	0	0	6.7	0	0
250	CO5A3_HUMAN	Collagen alpha-3(V) chain OS=Homo sapiens GN=COL5A3 PE=1 SV=3	0	57.6	68	0	135.7	172	6.4	0	0.0881	0.2048	0	0.0114	0	2	1	0	3	0	1	0.6	0	2.1
251	TIAM1_HUMAN	T-lymphoma invasion and metastasis-inducing protein 1 OS=Homo sapiens GN=TIAM1 PE=1 SV=2	0	0	67.8	0	0	177.4	6.2	0	0	0.0244	0	0	0	0	1	0	0	0	0	1.2	0	0
252	CING_HUMAN	Cingulin OS=Homo sapiens GN=CGN PE=1 SV=2	0	49	67.7	0	78.6	136.3	5.3	0	0.0806	0.1854	0	0.0812	0	2	2	0	2	0	0.7	2.8	0	1.1
253	SBNO2_HUMAN	Protein strawberry notch homolog 2 OS=Homo sapiens GN=SBNO2 PE=2 SV=3	0	0	67.6	60	63.9	150.2	6.1	0	0	0.0813	0.0905	0.5186	0	0	2	2	4	0	0	2	1.2	3.4
254	NOM1_HUMAN	Nucleolar MIF4G domain-containing protein 1 OS=Homo sapiens GN=NOM1 PE=1 SV=1	0	34.7	67.6	0	0	96.2	9.1	0	0.0992	0.2926	0	0	0	2	1	0	0	0	2.1	1.3	0	0
255	MABP1_HUMAN	Mitogen-activated protein kinase-binding protein 1 OS=Homo sapiens GN=MAPKBP1 PE=2 SV=4	0	68.4	66.9	0	59.2	163.7	6.3	0	0	0.0533	0	0.2144	0	2	1	0	1	0	0	1.4	0	1.6
256	COFA1_HUMAN	Collagen alpha-1(XV) chain OS=Homo sapiens GN=COL15A1 PE=1 SV=2	0	0	66.8	0	0	141.6	4.8	0	0	0.1499	0	0	0	0	2	0	0	0	0	1.8	0	0
257	BAZ2B_HUMAN	Bromodomain adjacent to zinc finger domain protein 2B OS=Homo sapiens GN=BAZ2B PE=1 SV=3	0	0	66.5	0	0	240.3	6.1	0	0	0.5171	0	0	0	0	3	0	0	0	0	2.7	0	0
258	PRIC1_HUMAN	Prickle-like protein 1 OS=Homo sapiens GN=PRICKLE1 PE=1 SV=2	0	40.4	65.9	0	0	94.2	5.8	0	0.0393	0.124	0	0	0	2	2	0	0	0	1.1	2.6	0	0
259	ITPR1_HUMAN	Inositol 1.4.5-trisphosphate receptor type 1 OS=Homo sapiens GN=ITPR1 PE=1 SV=2	0	150.6	65.8	62.6	0	313.7	5.7	0	0.2224	0.1992	0.0079	0	0	3	2	2	0	0	0.5	0.6	0.7	0
260	K1109_HUMAN	Uncharacterized protein KIAA1109 OS=Homo sapiens GN=KIAA1109 PE=1 SV=2	0	52.1	65.6	117.7	74.9	555.1	6.1	0	0	0.0799	0.1146	0.1012	0	3	1	2	2	0	0	0.2	0.2	0.3
261	FAT1_HUMAN	Protocadherin Fat 1 OS=Homo sapiens GN=FAT1 PE=1 SV=1	0	0	65.5	64.5	99.4	506	4.7	0	0	0.1336	0	0	0	0	1	2	2	0	0	0.4	0	0
262	HEY1_HUMAN	Hairy/enhancer-of-split related with YRPW motif protein 1 OS=Homo sapiens GN=HEY1 PE=1 SV=1	0	0	65.3	0	0	32.6	9.5	0	0	0.1779	0	0	0	0	2	0	0	0	0	8.9	0	0
263	POTEJ_HUMAN	POTE ankyrin domain family member J OS=Homo sapiens GN=POTEJ PE=3 SV=1	0	0	65.3	0	35.3	117.3	5.6	0	0	0.2859	0	0	0	0	2	0	2	0	0	1.3	0	0
264	CHD1_HUMAN	Chromodomain-helicase-DNA-binding protein 1 OS=Homo sapiens GN=CHD1 PE=1 SV=2	0	0	64.4	0	0	196.6	6.7	0	0	0.0079	0	0	0	0	1	0	0	0	0	0.8	0	0
265	ATD2B_HUMAN	ATPase family AAA domain-containing protein 2B OS=Homo sapiens GN=ATAD2B PE=1 SV=3	0	0	64.1	54.4	0	164.8	6.4	0	0	0.0628	0	0	0	0	1	2	0	0	0	1	0	0
266	CAR10_HUMAN	Caspase recruitment domain-containing protein 10 OS=Homo sapiens GN=CARD10 PE=2 SV=2	0	104.5	64.1	0	62.2	115.9	5.7	0	0.2932	0.0755	0	0	0	3	2	0	2	0	3.3	0.9	0	0
267	ZN274_HUMAN	Zinc finger protein 274 OS=Homo sapiens GN=ZNF274 PE=1 SV=1	0	0	63.9	0	0	74.1	6.3	0	0	0.2451	0	0	0	0	2	0	0	0	0	2	0	0
268	TM131_HUMAN	Transmembrane protein 131 OS=Homo sapiens GN=TMEM131 PE=1 SV=2	0	0	63.7	0	0	200.7	9.2	0	0	0.0692	0	0	0	0	1	0	0	0	0	0.7	0	0
269	MKRN2_HUMAN	Probable E3 ubiquitin-protein ligase makorin-2 OS=Homo sapiens GN=MKRN2 PE=1 SV=2	0	0	63.4	0	0	46.9	8.9	0	0	0.0062	0	0	0	0	1	0	0	0	0	2.4	0	0
270	PDK1_HUMAN	[Pyruvate dehydrogenase [lipoamide]] kinase isozyme 1. mitochondrial OS=Homo sapiens GN=PDK1 PE=1 SV=1	0	0	63.2	0	0	49.2	9.4	0	0	0.3926	0	0	0	0	2	0	0	0	0	6.4	0	0
271	K2C75_HUMAN	Keratin. type II cytoskeletal 75 OS=Homo sapiens GN=KRT75 PE=1 SV=2	0	0	63.2	0	0	59.5	8.7	0	0	0.0465	0	0	0	0	1	0	0	0	0	2	0	0
272	NPT2A_HUMAN	Sodium-dependent phosphate transport protein 2A OS=Homo sapiens GN=SLC34A1 PE=1 SV=1	0	0	63.2	0	0	68.9	10	0	0	0.5498	0	0	0	0	2	0	0	0	0	5.6	0	0
273	CP059_HUMAN	Uncharacterized protein C16orf59 OS=Homo sapiens GN=C16orf59 PE=2 SV=1	0	0	63.1	0	0	46.4	10.9	0	0	0.0892	0	0	0	0	1	0	0	0	0	3.9	0	0
274	ZFHX4_HUMAN	Zinc finger homeobox protein 4 OS=Homo sapiens GN=ZFHX4 PE=1 SV=1	0	67.4	63	55.2	0	393.5	5.9	0	0.0022	0	0.0268	0	0	3	1	2	0	0	0.4	0	0.4	0
275	SVIL_HUMAN	Supervillin OS=Homo sapiens GN=SVIL PE=1 SV=2	0	0	63	54.8	0	247.6	6.6	0	0	0.0364	0.0153	0	0	0	1	2	0	0	0	0.8	0.4	0
276	TRY1_HUMAN	Trypsin-1 OS=Homo sapiens GN=PRSS1 PE=1 SV=1	0	0	62.8	0	44.7	26.5	6.1	0	0	0.0382	0	0.1843	0	0	1	0	1	0	0	4	0	4
277	ARAP3_HUMAN	Arf-GAP with Rho-GAP domain. ANK repeat and PH domain-containing protein 3 OS=Homo sapiens GN=ARAP3 PE=1 SV=1	0	37	62.8	0	40.1	169.7	6.7	0	0.2231	0.2125	0	0.1221	0	2	2	0	2	0	0.9	1.4	0	1.2
278	HD_HUMAN	Huntingtin OS=Homo sapiens GN=HTT PE=1 SV=2	0	0	62.8	0	0	347.4	5.8	0	0	0.2705	0	0	0	0	2	0	0	0	0	1.1	0	0
279	ANK2_HUMAN	Ankyrin-2 OS=Homo sapiens GN=ANK2 PE=1 SV=3	0	0	62.7	83.7	61.6	430	4.9	0	0	0.1538	0	0.1853	0	0	2	2	3	0	0	0.9	0	0.7
280	LV301_HUMAN	Ig lambda chain V-III region SH OS=Homo sapiens PE=1 SV=1	55.8	0	62.6	98.4	0	11.4	6.1	0.0986	0	0.0539	0.1401	0	1	0	1	2	0	25	0	16.7	16.7	0
281	IFT80_HUMAN	Intraflagellar transport protein 80 homolog OS=Homo sapiens GN=IFT80 PE=1 SV=3	0	0	62.5	0	0	88	8.4	0	0	0.0696	0	0	0	0	1	0	0	0	0	1	0	0
282	ZC3H1_HUMAN	Zinc finger C3H1 domain-containing protein OS=Homo sapiens GN=ZFC3H1 PE=1 SV=3	0	0	62.4	0	0	226.2	9.1	0	0	0.0707	0	0	0	0	1	0	0	0	0	0.6	0	0
283	GT251_HUMAN	Procollagen galactosyltransferase 1 OS=Homo sapiens GN=GLT25D1 PE=1 SV=1	0	53.3	62.3	0	0	71.6	7	0	0.163	0.4621	0	0	0	2	1	0	0	0	2.3	1.8	0	0
284	MYO9B_HUMAN	Myosin-IXb OS=Homo sapiens GN=MYO9B PE=1 SV=3	0	73.3	62.2	0	59.3	243.2	9.5	0	0.5781	0.0942	0	0	0	2	1	0	1	0	0.8	1.2	0	0
285	DAG1_HUMAN	Dystroglycan OS=Homo sapiens GN=DAG1 PE=1 SV=2	0	0	62.2	0	0	97.4	9.4	0	0	0.4675	0	0	0	0	1	0	0	0	0	1.7	0	0
286	ZN407_HUMAN	Zinc finger protein 407 OS=Homo sapiens GN=ZNF407 PE=2 SV=2	0	0	62.2	39.5	48.9	247.2	6	0	0	0.2933	0.0929	0.2522	0	0	1	2	2	0	0	0.4	0.5	0.7
287	DYH14_HUMAN	Dynein heavy chain 14. axonemal OS=Homo sapiens GN=DNAH14 PE=2 SV=3	0	71.1	62.1	59.5	114.2	399.6	6.5	0	0	0	0	0.0963	0	3	1	2	2	0	0	0	0	0.3
288	CASL_HUMAN	Enhancer of filamentation 1 OS=Homo sapiens GN=NEDD9 PE=1 SV=1	0	0	62.1	0	0	92.8	6.2	0	0	0.2609	0	0	0	0	2	0	0	0	0	2.5	0	0
289	PDS5A_HUMAN	Sister chromatid cohesion protein PDS5 homolog A OS=Homo sapiens GN=PDS5A PE=1 SV=1	0	59.6	62	0	0	150.7	9	0	0.1881	0.2462	0	0	0	2	1	0	0	0	0.8	1	0	0
290	SUGP2_HUMAN	SURP and G-patch domain-containing protein 2 OS=Homo sapiens GN=SUGP2 PE=1 SV=2	0	0	62	0	0	120.1	7	0	0	0.5577	0	0	0	0	3	0	0	0	0	3.3	0	0
291	NCAN_HUMAN	Neurocan core protein OS=Homo sapiens GN=NCAN PE=2 SV=3	0	0	61.9	0	0	143	5.1	0	0	0.2683	0	0	0	0	1	0	0	0	0	1	0	0
292	CO4A4_HUMAN	Collagen alpha-4(IV) chain OS=Homo sapiens GN=COL4A4 PE=1 SV=3	0	0	61.7	79	0	163.9	9.8	0	0	0.1403	0	0	0	0	1	2	0	0	0	1.2	0	0
293	STAB1_HUMAN	Stabilin-1 OS=Homo sapiens GN=STAB1 PE=1 SV=3	0	0	61.7	0	42.8	275.3	6.1	0	0	0.2281	0	0	0	0	1	0	1	0	0	0.4	0	0
294	C144A_HUMAN	Coiled-coil domain-containing protein 144A OS=Homo sapiens GN=CCDC144A PE=1 SV=1	38.4	0	61.6	0	83.8	165	5.1	0	0	0	0	0.2722	1	0	1	0	1	0	0	0	0	0.8
295	MAP1B_HUMAN	Microtubule-associated protein 1B OS=Homo sapiens GN=MAP1B PE=1 SV=2	0	0	61.5	38.1	65.9	270.5	4.6	0	0	0.0235	0	0	0	0	1	2	2	0	0	0.4	0	0
296	CI172_HUMAN	Uncharacterized protein C9orf172 OS=Homo sapiens GN=C9orf172 PE=3 SV=1	0	0	61.4	63.3	73.5	106.6	10.2	0	0	0.2828	0	0.0745	0	0	2	2	2	0	0	2.9	0	0.9
297	MBD5_HUMAN	Methyl-CpG-binding domain protein 5 OS=Homo sapiens GN=MBD5 PE=2 SV=3	0	0	61.3	0	0	159.8	10	0	0	0.0066	0	0	0	0	1	0	0	0	0	0.7	0	0
298	IPP2L_HUMAN	Putative protein phosphatase inhibitor 2-like protein 1 OS=Homo sapiens GN=PPP1R2P1 PE=5 SV=1	0	0	61.3	0	0	22.8	4.6	0	0	0.0038	0	0	0	0	1	0	0	0	0	5.9	0	0
299	MUCB_HUMAN	Ig mu heavy chain disease protein OS=Homo sapiens PE=1 SV=1	0	0	61.2	0	0	43	5	0	0	0.2442	0	0	0	0	2	0	0	0	0	8.2	0	0
300	ARRB1_HUMAN	Beta-arrestin-1 OS=Homo sapiens GN=ARRB1 PE=1 SV=2	0	0	61.2	0	0	47	5.8	0	0	0.1835	0	0	0	0	1	0	0	0	0	6.2	0	0
301	CO3A1_HUMAN	Collagen alpha-1(III) chain OS=Homo sapiens GN=COL3A1 PE=1 SV=4	0	0	61	51.2	53.3	138.5	6.2	0	0	0.2924	0	0	0	0	2	2	2	0	0	2	0	0
302	S1PR4_HUMAN	Sphingosine 1-phosphate receptor 4 OS=Homo sapiens GN=S1PR4 PE=1 SV=1	0	0	60.7	0	0	41.6	11.8	0	0	0.0069	0	0	0	0	1	0	0	0	0	3.1	0	0
303	ANKF1_HUMAN	Ankyrin repeat and fibronectin type-III domain-containing protein 1 OS=Homo sapiens GN=ANKFN1 PE=2 SV=2	0	52.7	60.4	42	39.6	87.5	9.5	0	0	0.1582	0.0802	0	0	3	3	2	2	0	0	2.2	2.4	0
304	DDX3Y_HUMAN	ATP-dependent RNA helicase DDX3Y OS=Homo sapiens GN=DDX3Y PE=1 SV=2	0	0	60.4	0	0	73.1	7.8	0	0	0.0531	0	0	0	0	1	0	0	0	0	1.8	0	0
305	ZN268_HUMAN	Zinc finger protein 268 OS=Homo sapiens GN=ZNF268 PE=1 SV=2	0	0	60.2	60.4	0	108.3	10.2	0	0	0.0748	0.0521	0	0	0	1	2	0	0	0	1.1	1.1	0
306	INT2_HUMAN	Integrator complex subunit 2 OS=Homo sapiens GN=INTS2 PE=1 SV=2	0	0	60.2	0	0	134.2	5.7	0	0	0.0972	0	0	0	0	1	0	0	0	0	0.7	0	0
307	SKIL_HUMAN	Ski-like protein OS=Homo sapiens GN=SKIL PE=1 SV=2	40.3	0	60.2	0	0	76.9	6.8	0.0436	0	0.009	0	0	1	0	1	0	0	3.2	0	1.9	0	0
308	UGGG1_HUMAN	UDP-glucose:glycoprotein glucosyltransferase 1 OS=Homo sapiens GN=UGGT1 PE=1 SV=3	0	0	60.1	0	34.7	177.1	5.3	0	0	0.0033	0	0	0	0	1	0	1	0	0	0.9	0	0
309	NF2L2_HUMAN	Nuclear factor erythroid 2-related factor 2 OS=Homo sapiens GN=NFE2L2 PE=1 SV=3	0	0	60.1	0	0	67.8	4.5	0	0	0.0022	0	0	0	0	1	0	0	0	0	2.5	0	0
310	KCC2D_HUMAN	Calcium/calmodulin-dependent protein kinase type II subunit delta OS=Homo sapiens GN=CAMK2D PE=1 SV=3	0	60.3	60	0	0	56.3	6.9	0	0	0.2732	0	0	0	2	1	0	0	0	0	2.2	0	0
311	ZFHX2_HUMAN	Zinc finger homeobox protein 2 OS=Homo sapiens GN=ZFHX2 PE=2 SV=3	0	0	60	0	0	274	5.5	0	0	0.1999	0	0	0	0	2	0	0	0	0	0.8	0	0
312	HV310_HUMAN	Ig heavy chain V-III region HIL OS=Homo sapiens PE=1 SV=1	75	0	59.8	69.4	82.7	13.6	9.9	0.0687	0	0.0635	0.0663	0.0149	2	0	1	3	2	22.3	0	13.2	22.3	9.1
313	WNK2_HUMAN	Serine/threonine-protein kinase WNK2 OS=Homo sapiens GN=WNK2 PE=1 SV=4	0	0	59.7	0	0	242.5	5.7	0	0	0.1776	0	0	0	0	1	0	0	0	0	0.8	0	0
314	DDX50_HUMAN	ATP-dependent RNA helicase DDX50 OS=Homo sapiens GN=DDX50 PE=1 SV=1	0	0	59.7	0	0	82.5	9.9	0	0	0.2277	0	0	0	0	1	0	0	0	0	1.8	0	0
315	DVL1L_HUMAN	Segment polarity protein dishevelled homolog DVL-1-like OS=Homo sapiens GN=DVL1L1 PE=1 SV=1	0	0	59.7	0	0	73.2	6	0	0	0.2922	0	0	0	0	1	0	0	0	0	2.2	0	0
316	SNX8_HUMAN	Sorting nexin-8 OS=Homo sapiens GN=SNX8 PE=1 SV=1	0	0	59.3	0	0	52.5	7.2	0	0	0.2848	0	0	0	0	1	0	0	0	0	1.5	0	0
317	L37A1_HUMAN	Leucine-rich repeat-containing protein 37A OS=Homo sapiens GN=LRRC37A PE=2 SV=2	0	37.9	59.2	0	0	188.1	5.2	0	0.0475	0.2901	0	0	0	2	1	0	0	0	0.4	0.9	0	0
318	PRG4_HUMAN	Proteoglycan 4 OS=Homo sapiens GN=PRG4 PE=1 SV=2	0	62.1	59.2	0	78.1	151	10.2	0	0.0425	0.1295	0	0.0821	0	2	1	0	3	0	1.2	1.6	0	2.2
319	TCHL1_HUMAN	Trichohyalin-like protein 1 OS=Homo sapiens GN=TCHHL1 PE=2 SV=1	0	0	59	0	0	99.2	4.5	0	0	0.4384	0	0	0	0	1	0	0	0	0	1.4	0	0
320	SF3B1_HUMAN	Splicing factor 3B subunit 1 OS=Homo sapiens GN=SF3B1 PE=1 SV=3	0	0	58.9	0	0	145.7	6.7	0	0	0.2057	0	0	0	0	1	0	0	0	0	0.6	0	0
321	ABLM1_HUMAN	Actin-binding LIM protein 1 OS=Homo sapiens GN=ABLIM1 PE=1 SV=3	0	0	58.5	0	115.7	87.6	9.9	0	0	0.2125	0	0.0946	0	0	1	0	1	0	0	2.1	0	1.8
322	GBRA4_HUMAN	Gamma-aminobutyric acid receptor subunit alpha-4 OS=Homo sapiens GN=GABRA4 PE=1 SV=2	0	0	58.1	0	0	61.6	10.1	0	0	0.1327	0	0	0	0	2	0	0	0	0	3.1	0	0
323	ZSCA2_HUMAN	Zinc finger and SCAN domain-containing protein 2 OS=Homo sapiens GN=ZSCAN2 PE=2 SV=2	0	0	58.1	0	0	69.5	7.2	0	0	0.2058	0	0	0	0	1	0	0	0	0	1.8	0	0
324	KV113_HUMAN	Ig kappa chain V-I region Lay OS=Homo sapiens PE=1 SV=1	64.1	0	58	0	32.2	11.8	9.2	0.0292	0	0.0244	0	0.017	1	0	1	0	1	8.3	0	8.3	0	8.3
325	DOCK4_HUMAN	Dedicator of cytokinesis protein 4 OS=Homo sapiens GN=DOCK4 PE=1 SV=3	0	0	58	38.5	50.8	225.1	8.2	0	0	0.014	0	0.0325	0	0	1	2	2	0	0	0.5	0	0.7
326	EHD1_HUMAN	EH domain-containing protein 1 OS=Homo sapiens GN=EHD1 PE=1 SV=2	0	0	57.8	46.8	0	60.6	6.4	0	0	0.1869	0	0	0	0	1	2	0	0	0	2.1	0	0
327	LSM11_HUMAN	U7 snRNA-associated Sm-like protein LSm11 OS=Homo sapiens GN=LSM11 PE=1 SV=2	0	0	57.8	0	0	39.5	11.7	0	0	0.275	0	0	0	0	1	0	0	0	0	4.7	0	0
328	THADA_HUMAN	Thyroid adenoma-associated protein OS=Homo sapiens GN=THADA PE=1 SV=1	0	79.2	57.6	0	0	219.5	5.7	0	0	0.2059	0	0	0	2	2	0	0	0	0	1.1	0	0
329	DYH2_HUMAN	Dynein heavy chain 2. axonemal OS=Homo sapiens GN=DNAH2 PE=1 SV=3	40.9	98.7	57.6	82.9	38.4	507.4	5.9	0.2884	0.2513	0	0	0.09	2	3	2	2	2	0.4	0.2	0	0	0.2
330	EWS_HUMAN	RNA-binding protein EWS OS=Homo sapiens GN=EWSR1 PE=1 SV=1	0	95.8	57.5	0	109.3	68.4	9.7	0	0.2152	0.2022	0	0.2758	0	3	2	0	2	0	4	2.6	0	1.8
331	NR0B1_HUMAN	Nuclear receptor subfamily 0 group B member 1 OS=Homo sapiens GN=NR0B1 PE=1 SV=2	0	0	57.4	0	0	51.7	9.7	0	0	0.1133	0	0	0	0	1	0	0	0	0	3.6	0	0
332	WDR96_HUMAN	WD repeat-containing protein 96 OS=Homo sapiens GN=WDR96 PE=2 SV=3	0	0	57.3	0	0	191.9	5.6	0	0	0.0639	0	0	0	0	1	0	0	0	0	0.9	0	0
333	TRI75_HUMAN	Tripartite motif-containing protein 75 OS=Homo sapiens GN=TRIM75 PE=2 SV=2	0	0	57.2	0	0	53.6	8.9	0	0	0.0915	0	0	0	0	1	0	0	0	0	1.7	0	0
334	MADD_HUMAN	MAP kinase-activating death domain protein OS=Homo sapiens GN=MADD PE=1 SV=2	0	0	57.1	0	116.3	183.2	5.7	0	0	0	0	0.2463	0	0	1	0	4	0	0	0	0	1.9
335	PRKDC_HUMAN	DNA-dependent protein kinase catalytic subunit OS=Homo sapiens GN=PRKDC PE=1 SV=3	0	90.8	57	117.2	104.5	468.8	6.8	0	0.1024	0.2283	0.0202	0.0024	0	3	2	2	2	0	0.7	0.2	0.3	0.3
336	SPON1_HUMAN	Spondin-1 OS=Homo sapiens GN=SPON1 PE=1 SV=2	0	0	56.9	0	0	90.9	5.8	0	0	0.082	0	0	0	0	2	0	0	0	0	3.3	0	0
337	RGSL_HUMAN	Regulator of G-protein signaling protein-like OS=Homo sapiens GN=RGSL1 PE=2 SV=1	0	58.9	56.7	0	0	125.6	9.8	0	0.1441	0.2505	0	0	0	2	1	0	0	0	0.7	1.2	0	0
338	TPR_HUMAN	Nucleoprotein TPR OS=Homo sapiens GN=TPR PE=1 SV=3	0	0	56.6	37.5	48.5	267.1	4.8	0	0	0.0677	0.215	0.2442	0	0	1	2	3	0	0	0.4	0.6	1.2
339	ANR17_HUMAN	Ankyrin repeat domain-containing protein 17 OS=Homo sapiens GN=ANKRD17 PE=1 SV=3	0	0	56.6	0	63.2	274.1	6.1	0	0	0.2215	0	0.0331	0	0	1	0	1	0	0	0.3	0	0.3
340	AUTS2_HUMAN	Autism susceptibility gene 2 protein OS=Homo sapiens GN=AUTS2 PE=1 SV=1	0	84.2	56.6	0	42.8	138.9	10	0	0	0.1511	0	0.0675	0	2	1	0	1	0	0	1.3	0	0.9
341	SYBU_HUMAN	Syntabulin OS=Homo sapiens GN=SYBU PE=1 SV=2	0	41.6	56.6	0	0	72.3	5.8	0	0.0388	0.0375	0	0	0	2	1	0	0	0	1.1	1.4	0	0
342	PABP4_HUMAN	Polyadenylate-binding protein 4 OS=Homo sapiens GN=PABPC4 PE=1 SV=1	0	0	56.5	0	0	70.7	9.9	0	0	0.039	0	0	0	0	1	0	0	0	0	1.4	0	0
343	PMGT1_HUMAN	Protein O-linked-mannose beta-1.2-N-acetylglucosaminyltransferase 1 OS=Homo sapiens GN=POMGNT1 PE=1 SV=2	0	0	56.5	0	0	75.2	6.4	0	0	0.0804	0	0	0	0	1	0	0	0	0	3.9	0	0
344	ZEP1_HUMAN	Zinc finger protein 40 OS=Homo sapiens GN=HIVEP1 PE=1 SV=3	0	0	56.4	0	67.4	296.7	8.9	0	0	0.584	0	0.04	0	0	2	0	2	0	0	0.8	0	0.5
345	TTLL9_HUMAN	Probable tubulin polyglutamylase TTLL9 OS=Homo sapiens GN=TTLL9 PE=2 SV=3	0	0	56.4	0	63.7	51.4	9.7	0	0	0.0638	0	0.2382	0	0	1	0	3	0	0	3.9	0	5.2
346	TCOF_HUMAN	Treacle protein OS=Homo sapiens GN=TCOF1 PE=1 SV=3	37.8	0	56.3	0	0	152	9.6	0	0	0.0497	0	0	1	0	1	0	0	0	0	1.1	0	0
347	ANO1_HUMAN	Anoctamin-1 OS=Homo sapiens GN=ANO1 PE=1 SV=1	0	67.6	56.2	0	0	114	9.4	0	0	0.1874	0	0	0	2	2	0	0	0	0	2.9	0	0
348	LONF3_HUMAN	LON peptidase N-terminal domain and RING finger protein 3 OS=Homo sapiens GN=LONRF3 PE=1 SV=1	0	0	56	0	0	84.4	7.3	0	0	0.2845	0	0	0	0	1	0	0	0	0	1.4	0	0
349	MTG8_HUMAN	Protein CBFA2T1 OS=Homo sapiens GN=RUNX1T1 PE=1 SV=2	59.1	37.2	55.9	0	0	67.5	9.2	0.1248	0.0938	0.1374	0	0	1	2	1	0	0	1.8	1.8	1.8	0	0
350	CELR1_HUMAN	Cadherin EGF LAG seven-pass G-type receptor 1 OS=Homo sapiens GN=CELSR1 PE=1 SV=1	0	79.7	55.9	0	0	329.3	5.5	0	0	0.0205	0	0	0	2	1	0	0	0	0	0.3	0	0
351	CA127_HUMAN	Uncharacterized protein C1orf127 OS=Homo sapiens GN=C1orf127 PE=2 SV=2	0	0	55.8	0	0	69.7	5.2	0	0	0.0474	0	0	0	0	1	0	0	0	0	1.1	0	0
352	SL9A5_HUMAN	Sodium/hydrogen exchanger 5 OS=Homo sapiens GN=SLC9A5 PE=1 SV=2	0	0	55.6	0	0	98.9	7.9	0	0	0.0385	0	0	0	0	1	0	0	0	0	1.3	0	0
353	CN082_HUMAN	Putative uncharacterized protein C14orf82 OS=Homo sapiens GN=C14orf82 PE=5 SV=1	0	0	55.5	0	0	38.8	12.5	0	0	0.226	0	0	0	0	1	0	0	0	0	6.9	0	0
354	VW5B2_HUMAN	von Willebrand factor A domain-containing protein 5B2 OS=Homo sapiens GN=VWA5B2 PE=1 SV=2	0	0	55.3	0	46.4	132.7	6	0	0	0.289	0	0.0332	0	0	1	0	1	0	0	1.1	0	0.6
355	FKB15_HUMAN	FK506-binding protein 15 OS=Homo sapiens GN=FKBP15 PE=1 SV=2	0	0	55.3	64.1	0	133.5	5	0	0	0.0973	0.1575	0	0	0	1	2	0	0	0	1	0.6	0
356	SKIV2_HUMAN	Helicase SKI2W OS=Homo sapiens GN=SKIV2L PE=1 SV=3	0	36.9	55.2	40.2	0	137.7	5.7	0	0.0725	0.0992	0.0474	0	0	3	1	2	0	0	1.6	1.2	1.4	0
357	SYIM_HUMAN	Isoleucyl-tRNA synthetase. mitochondrial OS=Homo sapiens GN=IARS2 PE=1 SV=2	0	0	55.1	0	0	113.7	6.9	0	0	0.2168	0	0	0	0	1	0	0	0	0	1.5	0	0
358	OTOP3_HUMAN	Otopetrin-3 OS=Homo sapiens GN=OTOP3 PE=1 SV=1	0	0	54.9	0	0	66.3	10	0	0	0.0795	0	0	0	0	1	0	0	0	0	1.7	0	0
359	TARSH_HUMAN	Target of Nesh-SH3 OS=Homo sapiens GN=ABI3BP PE=1 SV=1	0	0	54.9	0	0	118.6	10.1	0	0	0.0545	0	0	0	0	1	0	0	0	0	0.8	0	0
360	BEND7_HUMAN	BEN domain-containing protein 7 OS=Homo sapiens GN=BEND7 PE=1 SV=2	0	0	54.6	0	0	57.5	10.1	0	0	0.2629	0	0	0	0	1	0	0	0	0	1.9	0	0
361	FETA_HUMAN	Alpha-fetoprotein OS=Homo sapiens GN=AFP PE=1 SV=1	0	0	54.5	0	33.5	68.6	5.4	0	0	0.0003	0	0.0424	0	0	1	0	1	0	0	1.1	0	1.1
362	SASH1_HUMAN	SAM and SH3 domain-containing protein 1 OS=Homo sapiens GN=SASH1 PE=1 SV=3	0	56.1	54.5	0	78.4	136.6	5.7	0	0.2318	0	0	0	0	2	1	0	1	0	0.8	0	0	0
363	MTX1_HUMAN	Metaxin-1 OS=Homo sapiens GN=MTX1 PE=1 SV=2	0	39.9	54.5	0	57	51.4	10.3	0	0.2854	0.0027	0	0	0	2	1	0	1	0	4.1	1.7	0	0
364	AL1L2_HUMAN	Probable 10-formyltetrahydrofolate dehydrogenase ALDH1L2 OS=Homo sapiens GN=ALDH1L2 PE=1 SV=2	0	0	54.4	0	0	101.7	6.1	0	0	0.0516	0	0	0	0	1	0	0	0	0	2.1	0	0
365	FBXL5_HUMAN	F-box/LRR-repeat protein 5 OS=Homo sapiens GN=FBXL5 PE=1 SV=2	0	0	54.3	0	0	78.5	5.2	0	0	0	0	0	0	0	1	0	0	0	0	0	0	0
366	PKN3_HUMAN	Serine/threonine-protein kinase N3 OS=Homo sapiens GN=PKN3 PE=1 SV=1	0	0	54.2	0	0	99.4	9.8	0	0	0.532	0	0	0	0	1	0	0	0	0	1.6	0	0
367	FA83C_HUMAN	Protein FAM83C OS=Homo sapiens GN=FAM83C PE=2 SV=3	41.2	0	53.9	0	37.4	81	9.2	0.3277	0	0.1191	0	0.0037	1	0	1	0	1	1.5	0	2.7	0	2.4
368	CQ10A_HUMAN	Coenzyme Q-binding protein COQ10 homolog A. mitochondrial OS=Homo sapiens GN=COQ10A PE=2 SV=2	0	0	53.7	0	0	27.7	10.7	0	0	0.3593	0	0	0	0	1	0	0	0	0	5.3	0	0
369	ZO3_HUMAN	Tight junction protein ZO-3 OS=Homo sapiens GN=TJP3 PE=1 SV=2	0	0	53.7	0	0	102.7	6.1	0	0	0.4566	0	0	0	0	1	0	0	0	0	1.9	0	0
370	DYRK2_HUMAN	Dual specificity tyrosine-phosphorylation-regulated kinase 2 OS=Homo sapiens GN=DYRK2 PE=1 SV=3	0	0	53.6	0	0	66.6	10.3	0	0	0	0	0	0	0	1	0	0	0	0	0	0	0
371	ADCY8_HUMAN	Adenylate cyclase type 8 OS=Homo sapiens GN=ADCY8 PE=1 SV=1	68.6	0	53.5	0	0	140	6.6	0.2034	0	0.0973	0	0	1	0	1	0	0	3.1	0	0.6	0	0
372	IF44L_HUMAN	Interferon-induced protein 44-like OS=Homo sapiens GN=IFI44L PE=2 SV=3	0	0	53.4	0	0	51.3	6.4	0	0	0.0062	0	0	0	0	2	0	0	0	0	4.6	0	0
373	MMS19_HUMAN	MMS19 nucleotide excision repair protein homolog OS=Homo sapiens GN=MMS19 PE=1 SV=2	0	0	53.4	0	0	113.2	5.9	0	0	0.0269	0	0	0	0	1	0	0	0	0	1.1	0	0
374	GMDS_HUMAN	GDP-mannose 4.6 dehydratase OS=Homo sapiens GN=GMDS PE=1 SV=1	0	0	53.1	0	0	41.9	7.1	0	0	0.2226	0	0	0	0	2	0	0	0	0	7	0	0
375	AKND1_HUMAN	Protein AKNAD1 OS=Homo sapiens GN=AKNAD1 PE=2 SV=3	0	0	53.1	0	0	92.8	6.4	0	0	0.2622	0	0	0	0	1	0	0	0	0	1	0	0
376	ANR31_HUMAN	Ankyrin repeat domain-containing protein 31 OS=Homo sapiens GN=ANKRD31 PE=5 SV=2	0	0	53	0	0	210.7	5.8	0	0	0.1086	0	0	0	0	1	0	0	0	0	0.6	0	0
377	PIEZ2_HUMAN	Protein PIEZO2 OS=Homo sapiens GN=FAM38B PE=2 SV=2	0	0	53	0	0	317.9	5.8	0	0	0.1587	0	0	0	0	1	0	0	0	0	0.5	0	0
378	SUCB1_HUMAN	Succinyl-CoA ligase [ADP-forming] subunit beta. mitochondrial OS=Homo sapiens GN=SUCLA2 PE=1 SV=3	0	0	52.9	0	0	50.3	7.7	0	0	0.004	0	0	0	0	1	0	0	0	0	1.7	0	0
379	MILK2_HUMAN	MICAL-like protein 2 OS=Homo sapiens GN=MICALL2 PE=1 SV=1	0	0	52.9	55.6	72.1	97.4	10.4	0	0	0.1751	0	0.022	0	0	1	2	2	0	0	1.5	0	1.9
380	QRSL1_HUMAN	Glutamyl-tRNA(Gln) amidotransferase subunit A homolog OS=Homo sapiens GN=QRSL1 PE=1 SV=2	0	0	52.8	0	0	57.4	5.4	0	0	0.2121	0	0	0	0	1	0	0	0	0	2.1	0	0
381	GLSK_HUMAN	Glutaminase kidney isoform. mitochondrial OS=Homo sapiens GN=GLS PE=1 SV=1	0	0	52.8	0	0	73.4	8.8	0	0	0.03	0	0	0	0	1	0	0	0	0	1.5	0	0
382	RFC1_HUMAN	Replication factor C subunit 1 OS=Homo sapiens GN=RFC1 PE=1 SV=4	0	0	52.7	0	0	128.2	9.9	0	0	0.2428	0	0	0	0	1	0	0	0	0	1.6	0	0
383	COG2_HUMAN	Conserved oligomeric Golgi complex subunit 2 OS=Homo sapiens GN=COG2 PE=1 SV=1	0	0	52.6	0	0	83.2	6.2	0	0	0.2607	0	0	0	0	1	0	0	0	0	1.4	0	0
384	CSMD2_HUMAN	CUB and sushi domain-containing protein 2 OS=Homo sapiens GN=CSMD2 PE=1 SV=2	0	51.6	52.4	94.4	60.4	379.8	5.7	0	0.2424	0	0.2948	0	0	3	1	2	2	0	0.3	0	0.3	0
385	RO60_HUMAN	60 kDa SS-A/Ro ribonucleoprotein OS=Homo sapiens GN=TROVE2 PE=1 SV=2	0	0	52.4	0	0	60.6	9.2	0	0	0.007	0	0	0	0	1	0	0	0	0	3.2	0	0
386	XPP1_HUMAN	Xaa-Pro aminopeptidase 1 OS=Homo sapiens GN=XPNPEP1 PE=1 SV=3	0	0	52.4	0	0	69.9	5.3	0	0	0.0164	0	0	0	0	1	0	0	0	0	3.4	0	0
387	K2012_HUMAN	Uncharacterized protein KIAA2012 OS=Homo sapiens GN=KIAA2012 PE=2 SV=1	0	0	52.1	0	36.6	65.1	6	0	0	0	0	0.2645	0	0	1	0	1	0	0	0	0	2.2
388	PDZ1P_HUMAN	Putative PDZ domain-containing protein 1P OS=Homo sapiens GN=PDZK1P1 PE=5 SV=2	0	0	51.9	0	0	44	5.3	0	0	0.0368	0	0	0	0	1	0	0	0	0	2.5	0	0
389	EZH1_HUMAN	Histone-lysine N-methyltransferase EZH1 OS=Homo sapiens GN=EZH1 PE=1 SV=2	0	40.4	51.7	62	0	85.2	9.1	0	0.0004	0.3482	0.058	0	0	3	3	2	0	0	1.5	2.7	1.5	0
390	OAS1_HUMAN	2'-5'-oligoadenylate synthase 1 OS=Homo sapiens GN=OAS1 PE=1 SV=4	0	0	51.7	0	0	46	9.4	0	0	0.0119	0	0	0	0	1	0	0	0	0	2.5	0	0
391	PRC2A_HUMAN	Protein PRRC2A OS=Homo sapiens GN=PRRC2A PE=1 SV=3	0	85.7	51.6	73.3	0	228.7	10	0	0.0849	0.0589	0	0	0	3	1	2	0	0	1.4	0.5	0	0
392	PLPL8_HUMAN	Calcium-independent phospholipase A2-gamma OS=Homo sapiens GN=PNPLA8 PE=1 SV=1	0	0	51.6	0	0	88.4	9.9	0	0	0.1307	0	0	0	0	2	0	0	0	0	2.2	0	0
393	MLL2_HUMAN	Histone-lysine N-methyltransferase MLL2 OS=Homo sapiens GN=MLL2 PE=1 SV=2	0	67	51.5	110.1	89.6	593	5.3	0	0.2655	0.2263	0.2392	0.2912	0	3	1	2	2	0	0.4	0.3	0.4	0.4
394	HEM0_HUMAN	5-aminolevulinate synthase. erythroid-specific. mitochondrial OS=Homo sapiens GN=ALAS2 PE=1 SV=2	0	0	51.3	0	0	64.6	9.4	0	0	0.3647	0	0	0	0	1	0	0	0	0	2.2	0	0
395	PKDRE_HUMAN	Polycystic kidney disease and receptor for egg jelly-related protein OS=Homo sapiens GN=PKDREJ PE=2 SV=2	0	0	51.2	0	156.2	255.3	10	0	0	0	0	0.2262	0	0	1	0	4	0	0	0	0	2.4
396	KTNA1_HUMAN	Katanin p60 ATPase-containing subunit A1 OS=Homo sapiens GN=KATNA1 PE=1 SV=1	0	0	51.1	0	0	55.9	6.5	0	0	0	0	0	0	0	1	0	0	0	0	0	0	0
397	K0564_HUMAN	Uncharacterized protein KIAA0564 OS=Homo sapiens GN=KIAA0564 PE=1 SV=2	0	58.4	51	0	0	214.7	7.1	0	0.0934	0	0	0	0	2	1	0	0	0	0.8	0	0	0
398	BARX1_HUMAN	Homeobox protein BarH-like 1 OS=Homo sapiens GN=BARX1 PE=1 SV=2	0	0	50.9	0	0	27.3	10.3	0	0	0.0358	0	0	0	0	1	0	0	0	0	5.9	0	0
399	CO6_HUMAN	Complement component C6 OS=Homo sapiens GN=C6 PE=1 SV=3	0	324	50.8	90	62.5	104.7	6.4	0	0.1176	0.0139	0.01	0.0081	0	3	2	2	2	0	5.4	1.2	1.9	1.4
400	STA13_HUMAN	StAR-related lipid transfer protein 13 OS=Homo sapiens GN=STARD13 PE=1 SV=2	0	0	50.8	0	0	124.9	6.6	0	0	0.2788	0	0	0	0	2	0	0	0	0	1.5	0	0
401	UIF_HUMAN	UAP56-interacting factor OS=Homo sapiens GN=FYTTD1 PE=1 SV=3	0	0	50.6	0	37	35.8	12.3	0	0	0.039	0	0	0	0	1	0	1	0	0	2.8	0	0
402	DHX30_HUMAN	Putative ATP-dependent RNA helicase DHX30 OS=Homo sapiens GN=DHX30 PE=1 SV=1	41.6	0	50.5	0	0	133.9	9.8	0.0484	0	0.062	0	0	1	0	2	0	0	0.7	0	1.8	0	0
403	ZN775_HUMAN	Zinc finger protein 775 OS=Homo sapiens GN=ZNF775 PE=1 SV=2	0	0	50.5	61.1	0	59.7	12.1	0	0	0.0252	0.2409	0	0	0	1	3	0	0	0	2.4	4.5	0
404	S12A7_HUMAN	Solute carrier family 12 member 7 OS=Homo sapiens GN=SLC12A7 PE=1 SV=3	0	0	50.4	0	0	119	6.3	0	0	0.1531	0	0	0	0	1	0	0	0	0	2.2	0	0
405	ZN469_HUMAN	Zinc finger protein 469 OS=Homo sapiens GN=ZNF469 PE=1 SV=3	41	99.7	50.2	78.8	130.9	409.9	8.9	0.008	0	0	0.2727	0.2921	1	3	2	2	4	0.8	0	0	0.2	0.9
406	ACBG1_HUMAN	Long-chain-fatty-acid--CoA ligase ACSBG1 OS=Homo sapiens GN=ACSBG1 PE=1 SV=2	0	0	50.2	0	0	81.2	5.7	0	0	0.002	0	0	0	0	1	0	0	0	0	1.9	0	0
407	DYHC2_HUMAN	Cytoplasmic dynein 2 heavy chain 1 OS=Homo sapiens GN=DYNC2H1 PE=1 SV=4	0	61.1	50.1	0	64.6	492.3	6.1	0	0.1347	0.2205	0	0	0	2	2	0	2	0	0.5	0.6	0	0
408	MED25_HUMAN	Mediator of RNA polymerase II transcription subunit 25 OS=Homo sapiens GN=MED25 PE=1 SV=2	0	0	49.8	0	0	78.1	9.4	0	0	0.2815	0	0	0	0	2	0	0	0	0	2.5	0	0
409	SYAM_HUMAN	Alanyl-tRNA synthetase. mitochondrial OS=Homo sapiens GN=AARS2 PE=1 SV=1	0	0	49.8	0	0	107.3	5.8	0	0	0.0468	0	0	0	0	1	0	0	0	0	1	0	0
410	FA5_HUMAN	Coagulation factor V OS=Homo sapiens GN=F5 PE=1 SV=4	0	57.8	49.7	0	0	251.5	5.6	0	0.0897	0	0	0	0	2	1	0	0	0	0.5	0	0	0
411	GLT12_HUMAN	Polypeptide N-acetylgalactosaminyltransferase 12 OS=Homo sapiens GN=GALNT12 PE=1 SV=3	0	44.4	49.6	0	0	66.9	6.4	0	0.026	0.2512	0	0	0	2	1	0	0	0	2.1	2.1	0	0
412	TRIPC_HUMAN	Probable E3 ubiquitin-protein ligase TRIP12 OS=Homo sapiens GN=TRIP12 PE=1 SV=1	0	0	49.6	0	0	220.3	9.6	0	0	0.0919	0	0	0	0	1	0	0	0	0	0.6	0	0
413	ZKSC1_HUMAN	Zinc finger protein with KRAB and SCAN domains 1 OS=Homo sapiens GN=ZKSCAN1 PE=1 SV=3	0	0	49.3	0	0	63.6	6.6	0	0	0	0	0	0	0	1	0	0	0	0	0	0	0
414	AP2E_HUMAN	Transcription factor AP-2-epsilon OS=Homo sapiens GN=TFAP2E PE=2 SV=1	0	0	49.3	0	0	46.2	9.5	0	0	0.2161	0	0	0	0	1	0	0	0	0	3.2	0	0
415	AMPD2_HUMAN	AMP deaminase 2 OS=Homo sapiens GN=AMPD2 PE=1 SV=2	0	0	49	0	0	100.6	6.5	0	0	0.0826	0	0	0	0	1	0	0	0	0	1.1	0	0
416	NRAP_HUMAN	Nebulin-related-anchoring protein OS=Homo sapiens GN=NRAP PE=2 SV=2	0	89.7	49	0	87.8	197	9.7	0	0	0.1511	0	0	0	2	1	0	1	0	0	0.5	0	0.6
417	CC063_HUMAN	Uncharacterized protein C3orf63 OS=Homo sapiens GN=C3orf63 PE=1 SV=3	0	0	49	0	0	188.9	5.5	0	0	0	0	0	0	0	1	0	0	0	0	0	0	0
418	C19L2_HUMAN	CWF19-like protein 2 OS=Homo sapiens GN=CWF19L2 PE=1 SV=4	0	0	49	0	0	103.7	9.4	0	0	0.22	0	0	0	0	1	0	0	0	0	1.2	0	0
419	NUP50_HUMAN	Nuclear pore complex protein Nup50 OS=Homo sapiens GN=NUP50 PE=1 SV=2	0	0	48.9	34.1	0	50.1	6.8	0	0	0.0504	0	0	0	0	1	2	0	0	0	4.1	0	0
420	FIBG_HUMAN	Fibrinogen gamma chain OS=Homo sapiens GN=FGG PE=1 SV=3	1318	829.6	48.8	1562.3	1023.3	51.5	5.3	0.2744	0.0861	0.0942	0.0609	0.0539	14	10	2	18	11	46.6	32.7	4	51.7	34.7
421	CNTLN_HUMAN	Centlein OS=Homo sapiens GN=CNTLN PE=2 SV=5	0	0	48.7	77	66.3	161.5	8.9	0	0	0.0933	0	0.2843	0	0	2	2	2	0	0	1.5	0	1.1
422	CO8A2_HUMAN	Collagen alpha-2(VIII) chain OS=Homo sapiens GN=COL8A2 PE=1 SV=2	0	35.6	48.4	0	0	67.2	9.5	0	0.1374	0.0007	0	0	0	2	1	0	0	0	3.3	3.4	0	0
423	GCSP_HUMAN	Glycine dehydrogenase [decarboxylating]. mitochondrial OS=Homo sapiens GN=GLDC PE=1 SV=2	0	0	48.4	0	0	112.7	6.7	0	0	0.0093	0	0	0	0	1	0	0	0	0	1.6	0	0
424	PKHD1_HUMAN	Fibrocystin OS=Homo sapiens GN=PKHD1 PE=1 SV=1	0	55.5	48.2	0	0	446.4	6.1	0	0	0	0	0	0	2	1	0	0	0	0	0	0	0
425	SI1L2_HUMAN	Signal-induced proliferation-associated 1-like protein 2 OS=Homo sapiens GN=SIPA1L2 PE=1 SV=2	0	0	48.2	0	0	190.3	6.3	0	0	0.0002	0	0	0	0	1	0	0	0	0	0.6	0	0
426	ZN185_HUMAN	Zinc finger protein 185 OS=Homo sapiens GN=ZNF185 PE=1 SV=3	36.6	36.4	48.2	41	35.7	73.5	6.8	0.0326	0.0282	0	0.0285	0	1	3	1	2	2	1.5	1.5	0	2.5	0
427	ATAD5_HUMAN	ATPase family AAA domain-containing protein 5 OS=Homo sapiens GN=ATAD5 PE=1 SV=4	0	0	48.2	0	114.4	207.4	10	0	0	0	0	0.0915	0	0	1	0	1	0	0	0	0	0.7
428	FILA_HUMAN	Filaggrin OS=Homo sapiens GN=FLG PE=1 SV=3	0	0	48.2	98.5	50.6	434.9	9.6	0	0	0.0952	0	0	0	0	1	2	2	0	0	0.3	0	0
429	RGPA2_HUMAN	Ral GTPase-activating protein subunit alpha-2 OS=Homo sapiens GN=RALGAPA2 PE=1 SV=2	0	0	48.1	42.1	0	210.6	5.7	0	0	0	0	0	0	0	1	2	0	0	0	0	0	0
430	ADCY6_HUMAN	Adenylate cyclase type 6 OS=Homo sapiens GN=ADCY6 PE=1 SV=2	0	38.2	48.1	0	0	130.5	9.5	0	0.0239	0.2506	0	0	0	2	1	0	0	0	0.8	0.9	0	0
431	AHRR_HUMAN	Aryl hydrocarbon receptor repressor OS=Homo sapiens GN=AHRR PE=2 SV=3	0	43.6	48.1	0	0	76.2	10.3	0	0.0307	0	0	0	0	2	1	0	0	0	1.7	0	0	0
432	LRC8C_HUMAN	Leucine-rich repeat-containing protein 8C OS=Homo sapiens GN=LRRC8C PE=1 SV=2	0	36	48.1	0	0	92.4	8.4	0	0.0249	0	0	0	0	2	1	0	0	0	0.9	0	0	0
433	ASB1_HUMAN	Ankyrin repeat and SOCS box protein 1 OS=Homo sapiens GN=ASB1 PE=1 SV=1	0	0	48.1	0	0	37	9.8	0	0	0.4106	0	0	0	0	1	0	0	0	0	3.3	0	0
434	A1AT_HUMAN	Alpha-1-antitrypsin OS=Homo sapiens GN=SERPINA1 PE=1 SV=3	754.8	869	48	914.1	997.7	46.7	5.3	0.0623	0.2904	0.0068	0.0776	0.0665	12	14	2	15	14	28.7	37.6	2.4	39.2	32.5
435	HDAC6_HUMAN	Histone deacetylase 6 OS=Homo sapiens GN=HDAC6 PE=1 SV=2	0	0	48	0	0	131.3	5	0	0	0.2617	0	0	0	0	1	0	0	0	0	0.8	0	0
436	C163A_HUMAN	Scavenger receptor cysteine-rich type 1 protein M130 OS=Homo sapiens GN=CD163 PE=1 SV=2	0	0	47.9	0	0	125.4	5.6	0	0	0	0	0	0	0	1	0	0	0	0	0	0	0
437	SPT21_HUMAN	Spermatogenesis-associated protein 21 OS=Homo sapiens GN=SPATA21 PE=2 SV=3	0	0	47.8	0	0	52.2	6.9	0	0	0.046	0	0	0	0	2	0	0	0	0	3.2	0	0
438	ANR11_HUMAN	Ankyrin repeat domain-containing protein 11 OS=Homo sapiens GN=ANKRD11 PE=1 SV=3	0	0	47.8	83.5	54.9	297.7	6.7	0	0	0	0.0945	0.0158	0	0	1	3	2	0	0	0	1.1	0.5
439	SHAN1_HUMAN	SH3 and multiple ankyrin repeat domains protein 1 OS=Homo sapiens GN=SHANK1 PE=1 SV=2	0	0	47.7	0	63.5	224.8	9	0	0	0.5073	0	0.0716	0	0	1	0	3	0	0	0.8	0	1.6
440	ZFY26_HUMAN	Zinc finger FYVE domain-containing protein 26 OS=Homo sapiens GN=ZFYVE26 PE=1 SV=3	0	0	47.7	0	0	284.4	6	0	0	0	0	0	0	0	1	0	0	0	0	0	0	0
441	HES6_HUMAN	Transcription cofactor HES-6 OS=Homo sapiens GN=HES6 PE=2 SV=1	0	0	47.6	0	0	24.1	5	0	0	0.0089	0	0	0	0	1	0	0	0	0	8	0	0
442	SKOR2_HUMAN	SKI family transcriptional corepressor 2 OS=Homo sapiens GN=SKOR2 PE=1 SV=2	0	0	47.5	0	0	104.2	6	0	0	0.004	0	0	0	0	1	0	0	0	0	1.6	0	0
443	VP13A_HUMAN	Vacuolar protein sorting-associated protein 13A OS=Homo sapiens GN=VPS13A PE=1 SV=2	52.8	88.5	47.5	61.2	0	360	5.9	0.2369	0.2445	0.21	0	0	1	3	2	2	0	1.8	0.9	0.3	0	0
444	LBN_HUMAN	Limbin OS=Homo sapiens GN=EVC2 PE=1 SV=1	0	57.8	47.5	0	52.5	147.9	6.5	0	0	0.0079	0	0	0	2	1	0	1	0	0	1.1	0	0
445	RM09_HUMAN	39S ribosomal protein L9. mitochondrial OS=Homo sapiens GN=MRPL9 PE=1 SV=2	0	0	47.5	0	0	30.2	10.7	0	0	0.2275	0	0	0	0	1	0	0	0	0	3.7	0	0
446	NRK1_HUMAN	Nicotinamide riboside kinase 1 OS=Homo sapiens GN=NRK1 PE=1 SV=1	0	0	47.4	0	0	23.2	4.7	0	0	0.0425	0	0	0	0	1	0	0	0	0	4	0	0
447	PER3_HUMAN	Period circadian protein homolog 3 OS=Homo sapiens GN=PER3 PE=2 SV=4	0	0	47.3	39.7	0	131.8	6.5	0	0	0.0666	0	0	0	0	1	2	0	0	0	0.8	0	0
448	MYO1B_HUMAN	Myosin-Ib OS=Homo sapiens GN=MYO1B PE=1 SV=3	0	0	47.2	0	0	131.9	10	0	0	0.0835	0	0	0	0	1	0	0	0	0	1.3	0	0
449	EGFR_HUMAN	Epidermal growth factor receptor OS=Homo sapiens GN=EGFR PE=1 SV=2	0	0	47.2	0	0	134.2	6.3	0	0	0.2534	0	0	0	0	1	0	0	0	0	1.3	0	0
450	ZN318_HUMAN	Zinc finger protein 318 OS=Homo sapiens GN=ZNF318 PE=1 SV=2	0	0	47.1	56.4	0	251	6.8	0	0	0.096	0	0	0	0	1	2	0	0	0	0.7	0	0
451	SRSF1_HUMAN	Serine/arginine-rich splicing factor 1 OS=Homo sapiens GN=SRSF1 PE=1 SV=2	0	0	46.9	0	0	27.7	10.8	0	0	0.1661	0	0	0	0	1	0	0	0	0	5.6	0	0
452	NCAM1_HUMAN	Neural cell adhesion molecule 1 OS=Homo sapiens GN=NCAM1 PE=1 SV=3	0	0	46.9	0	0	94.5	4.6	0	0	0	0	0	0	0	1	0	0	0	0	0	0	0
453	ZN831_HUMAN	Zinc finger protein 831 OS=Homo sapiens GN=ZNF831 PE=2 SV=4	0	0	46.7	0	106.2	177.8	9.7	0	0	0.2008	0	0.0034	0	0	1	0	1	0	0	0.8	0	0.5
454	AFAM_HUMAN	Afamin OS=Homo sapiens GN=AFM PE=1 SV=1	0	412.8	46.7	106.6	163.1	69	5.6	0	0.0416	0.0265	0.0938	0.0997	0	8	2	3	2	0	16.7	2.2	2.8	4.3
455	PP4R1_HUMAN	Serine/threonine-protein phosphatase 4 regulatory subunit 1 OS=Homo sapiens GN=PPP4R1 PE=1 SV=1	0	0	46.5	0	47.4	106.9	4.5	0	0	0.14	0	0	0	0	1	0	1	0	0	2.5	0	0
456	NPAT_HUMAN	Protein NPAT OS=Homo sapiens GN=NPAT PE=1 SV=3	0	0	46.5	0	0	154.2	5.6	0	0	0.0916	0	0	0	0	1	0	0	0	0	0.8	0	0
457	VAMP8_HUMAN	Vesicle-associated membrane protein 8 OS=Homo sapiens GN=VAMP8 PE=1 SV=1	0	0	46.2	0	0	11.4	7.7	0	0	0.2425	0	0	0	0	2	0	0	0	0	12	0	0
458	NAA30_HUMAN	N-alpha-acetyltransferase 30. NatC catalytic subunit OS=Homo sapiens GN=NAA30 PE=1 SV=1	0	0	46.2	0	0	39.3	5.3	0	0	0.025	0	0	0	0	1	0	0	0	0	3.6	0	0
459	NVL_HUMAN	Nuclear valosin-containing protein-like OS=Homo sapiens GN=NVL PE=1 SV=1	0	39.8	46	0	0	95	6.1	0	0.2515	0.0804	0	0	0	2	1	0	0	0	1.5	1.2	0	0
460	TBC30_HUMAN	TBC1 domain family member 30 OS=Homo sapiens GN=TBC1D30 PE=2 SV=2	0	0	46	0	0	102.7	9.4	0	0	0.0239	0	0	0	0	1	0	0	0	0	2.8	0	0
461	INP4B_HUMAN	Type II inositol-3.4-bisphosphate 4-phosphatase OS=Homo sapiens GN=INPP4B PE=2 SV=4	0	0	45.6	0	0	104.7	5.8	0	0	0.0214	0	0	0	0	1	0	0	0	0	1.5	0	0
462	CQ085_HUMAN	Uncharacterized protein C17orf85 OS=Homo sapiens GN=C17orf85 PE=1 SV=2	0	0	45.6	0	0	70.5	5.4	0	0	0	0	0	0	0	1	0	0	0	0	0	0	0
463	F198B_HUMAN	Protein FAM198B OS=Homo sapiens GN=FAM198B PE=2 SV=1	0	0	45.5	0	0	57.5	10.7	0	0	0.2435	0	0	0	0	2	0	0	0	0	5.8	0	0
464	BAI2_HUMAN	Brain-specific angiogenesis inhibitor 2 OS=Homo sapiens GN=BAI2 PE=2 SV=2	0	0	45.5	0	39.1	172.5	8.7	0	0	0	0	0.2403	0	0	1	0	1	0	0	0	0	0.9
465	DLDH_HUMAN	Dihydrolipoyl dehydrogenase. mitochondrial OS=Homo sapiens GN=DLD PE=1 SV=2	0	0	45.4	0	0	54.1	8.9	0	0	0.0724	0	0	0	0	1	0	0	0	0	1.4	0	0
466	OXA1L_HUMAN	Mitochondrial inner membrane protein OXA1L OS=Homo sapiens GN=OXA1L PE=1 SV=3	0	0	45.4	0	0	48.5	10.3	0	0	0.0281	0	0	0	0	1	0	0	0	0	2.3	0	0
467	TM63B_HUMAN	Transmembrane protein 63B OS=Homo sapiens GN=TMEM63B PE=1 SV=1	0	0	45.3	0	0	94.9	7.8	0	0	0.1702	0	0	0	0	1	0	0	0	0	3	0	0
468	CORA1_HUMAN	Collagen alpha-1(XXVII) chain OS=Homo sapiens GN=COL27A1 PE=1 SV=1	0	63.2	45.3	37.6	172.4	186.8	10.5	0	0	0.0776	0	0.1425	0	3	1	2	4	0	0	0.6	0	3.3
469	TCPG_HUMAN	T-complex protein 1 subunit gamma OS=Homo sapiens GN=CCT3 PE=1 SV=4	0	0	45.3	0	0	60.5	6.1	0	0	0.253	0	0	0	0	1	0	0	0	0	1.7	0	0
470	HSBPL_HUMAN	Heat shock factor-binding protein 1-like protein 1 OS=Homo sapiens GN=HSBP1L1 PE=3 SV=2	0	0	45	0	0	8.4	4.7	0	0	0.1422	0	0	0	0	1	0	0	0	0	17.6	0	0
471	MGAT1_HUMAN	Alpha-1.3-mannosyl-glycoprotein 2-beta-N-acetylglucosaminyltransferase OS=Homo sapiens GN=MGAT1 PE=2 SV=2	0	0	45	0	0	50.8	9.8	0	0	0.3702	0	0	0	0	1	0	0	0	0	3.4	0	0
472	GPC3_HUMAN	Glypican-3 OS=Homo sapiens GN=GPC3 PE=1 SV=1	0	0	44.9	0	0	65.5	5.9	0	0	0.0069	0	0	0	0	1	0	0	0	0	1.4	0	0
473	C1QT7_HUMAN	Complement C1q tumor necrosis factor-related protein 7 OS=Homo sapiens GN=C1QTNF7 PE=1 SV=1	0	0	44.8	0	0	30.7	5	0	0	0.0347	0	0	0	0	1	0	0	0	0	3.5	0	0
474	FMN1_HUMAN	Formin-1 OS=Homo sapiens GN=FMN1 PE=1 SV=2	0	0	44.7	37.4	57.3	157.4	9.4	0	0	0.4759	0	0	0	0	1	2	2	0	0	0.7	0	0
475	LR16B_HUMAN	Leucine-rich repeat-containing protein 16B OS=Homo sapiens GN=LRRC16B PE=2 SV=2	0	0	44.6	64.8	0	150.1	7.5	0	0	0.5087	0	0	0	0	1	2	0	0	0	0.9	0	0
476	SYDC_HUMAN	Aspartyl-tRNA synthetase. cytoplasmic OS=Homo sapiens GN=DARS PE=1 SV=2	0	0	44.6	0	0	57.1	6.1	0	0	0	0	0	0	0	1	0	0	0	0	0	0	0
477	ETV6_HUMAN	Transcription factor ETV6 OS=Homo sapiens GN=ETV6 PE=1 SV=1	0	0	44.6	0	0	53	7.1	0	0	0.1281	0	0	0	0	2	0	0	0	0	6.9	0	0
478	REG1A_HUMAN	Lithostathine-1-alpha OS=Homo sapiens GN=REG1A PE=1 SV=3	0	0	44.5	0	0	18.7	5.6	0	0	0.0089	0	0	0	0	1	0	0	0	0	6.6	0	0
479	KI21A_HUMAN	Kinesin-like protein KIF21A OS=Homo sapiens GN=KIF21A PE=1 SV=2	0	0	44.5	0	0	187.1	6	0	0	0.0476	0	0	0	0	1	0	0	0	0	0.8	0	0
480	FBF1_HUMAN	Fas-binding factor 1 OS=Homo sapiens GN=FBF1 PE=1 SV=2	0	0	44.5	59.6	84.4	125.4	6.6	0	0	0.2406	0	0.2349	0	0	1	2	2	0	0	1.1	0	1
481	SETD2_HUMAN	Histone-lysine N-methyltransferase SETD2 OS=Homo sapiens GN=SETD2 PE=1 SV=3	0	54.6	44.4	0	39.7	287.4	5.7	0	0	0.0371	0	0.267	0	2	1	0	1	0	0	0.4	0	0.4
482	PROM2_HUMAN	Prominin-2 OS=Homo sapiens GN=PROM2 PE=1 SV=1	0	0	44.4	0	0	91.8	5.8	0	0	0.0366	0	0	0	0	1	0	0	0	0	0.8	0	0
483	SMCA4_HUMAN	Transcription activator BRG1 OS=Homo sapiens GN=SMARCA4 PE=1 SV=2	0	0	44.4	0	0	184.5	8.4	0	0	0.0945	0	0	0	0	1	0	0	0	0	0.5	0	0
484	S38AB_HUMAN	Putative sodium-coupled neutral amino acid transporter 11 OS=Homo sapiens GN=SLC38A11 PE=2 SV=1	0	0	44.2	0	0	44.8	6.1	0	0	0.1886	0	0	0	0	1	0	0	0	0	5.4	0	0
485	PLOD3_HUMAN	Procollagen-lysine.2-oxoglutarate 5-dioxygenase 3 OS=Homo sapiens GN=PLOD3 PE=1 SV=1	0	37.9	44	0	33	84.7	5.6	0	0.1259	0.0116	0	0.0474	0	2	1	0	1	0	1.5	1.2	0	1.4
486	GDPD4_HUMAN	Glycerophosphodiester phosphodiesterase domain-containing protein 4 OS=Homo sapiens GN=GDPD4 PE=2 SV=1	0	0	44	0	0	71.9	9.8	0	0	0.1208	0	0	0	0	1	0	0	0	0	2.6	0	0
487	DOK2_HUMAN	Docking protein 2 OS=Homo sapiens GN=DOK2 PE=1 SV=2	0	0	44	0	0	45.4	5.7	0	0	0.0392	0	0	0	0	1	0	0	0	0	5.3	0	0
488	HPS6_HUMAN	Hermansky-Pudlak syndrome 6 protein OS=Homo sapiens GN=HPS6 PE=1 SV=1	0	0	43.9	0	0	82.9	5.9	0	0	0.5042	0	0	0	0	1	0	0	0	0	1.9	0	0
489	PSL1_HUMAN	Signal peptide peptidase-like 2B OS=Homo sapiens GN=SPPL2B PE=1 SV=2	0	36.8	43.8	0	0	64.6	9.6	0	0.0875	0.2204	0	0	0	2	1	0	0	0	2.9	1.9	0	0
490	QPCTL_HUMAN	Glutaminyl-peptide cyclotransferase-like protein OS=Homo sapiens GN=QPCTL PE=1 SV=2	0	0	43.7	0	0	42.9	10.5	0	0	0.0991	0	0	0	0	1	0	0	0	0	2.9	0	0
491	ANO2_HUMAN	Anoctamin-2 OS=Homo sapiens GN=ANO2 PE=1 SV=2	0	0	43.7	0	0	113.9	6.1	0	0	0.0079	0	0	0	0	1	0	0	0	0	1	0	0
492	FA12_HUMAN	Coagulation factor XII OS=Homo sapiens GN=F12 PE=1 SV=3	0	724.4	43.6	70.1	139.1	67.7	9.4	0	0.0843	0.0308	0.0692	0.0588	0	10	2	3	4	0	24.2	2.9	7.3	5.9
493	LRIQ1_HUMAN	Leucine-rich repeat and IQ domain-containing protein 1 OS=Homo sapiens GN=LRRIQ1 PE=2 SV=3	0	0	43.6	0	0	199.2	5.8	0	0	0.0656	0	0	0	0	1	0	0	0	0	0.5	0	0
494	CBPB2_HUMAN	Carboxypeptidase B2 OS=Homo sapiens GN=CPB2 PE=1 SV=2	0	218.4	43.4	0	0	48.4	8.5	0	0.0476	0.0209	0	0	0	4	2	0	0	0	13	4	0	0
495	PAPD5_HUMAN	PAP-associated domain-containing protein 5 OS=Homo sapiens GN=PAPD5 PE=1 SV=2	0	0	43.3	0	0	63.2	9.6	0	0	0.06	0	0	0	0	1	0	0	0	0	1.4	0	0
496	FLNC_HUMAN	Filamin-C OS=Homo sapiens GN=FLNC PE=1 SV=3	0	0	43.3	126	0	290.8	5.6	0	0	0.0062	0.2623	0	0	0	1	3	0	0	0	0.7	1.1	0
497	SNX21_HUMAN	Sorting nexin-21 OS=Homo sapiens GN=SNX21 PE=2 SV=1	0	0	43.3	0	46.5	41.3	5	0	0	0.1228	0	0.0433	0	0	1	0	1	0	0	3.2	0	6.2
498	DUS5_HUMAN	Dual specificity protein phosphatase 5 OS=Homo sapiens GN=DUSP5 PE=1 SV=2	0	34.6	43.2	0	0	42	9.7	0	0.4118	0.4398	0	0	0	2	1	0	0	0	6.2	6.2	0	0
499	TMM64_HUMAN	Transmembrane protein 64 OS=Homo sapiens GN=TMEM64 PE=2 SV=2	0	0	43.1	0	0	39.6	9.9	0	0	0	0	0	0	0	1	0	0	0	0	0	0	0
500	PLIN4_HUMAN	Perilipin-4 OS=Homo sapiens GN=PLIN4 PE=2 SV=2	0	0	43.1	83.2	0	134.3	9.7	0	0	0.0781	0.236	0	0	0	1	2	0	0	0	0.8	1	0
501	ADRM1_HUMAN	Proteasomal ubiquitin receptor ADRM1 OS=Homo sapiens GN=ADRM1 PE=1 SV=2	0	0	43.1	0	0	42.1	4.8	0	0	0.0973	0	0	0	0	1	0	0	0	0	3.9	0	0
502	MA7D1_HUMAN	MAP7 domain-containing protein 1 OS=Homo sapiens GN=MAP7D1 PE=1 SV=1	0	0	43.1	58.1	0	92.8	10.8	0	0	0	0	0	0	0	1	2	0	0	0	0	0	0
503	BMP1_HUMAN	Bone morphogenetic protein 1 OS=Homo sapiens GN=BMP1 PE=1 SV=2	0	0	43	0	0	111.2	6.5	0	0	0.2892	0	0	0	0	1	0	0	0	0	1	0	0
504	MY15B_HUMAN	Putative myosin-XVB OS=Homo sapiens GN=MYO15B PE=5 SV=2	0	39.2	43	0	96.6	167	9.5	0	0.2026	0.1322	0	0.2925	0	2	1	0	4	0	1.3	1	0	3.1
505	ENTP3_HUMAN	Ectonucleoside triphosphate diphosphohydrolase 3 OS=Homo sapiens GN=ENTPD3 PE=1 SV=2	0	0	43	0	0	59.1	6	0	0	0.4102	0	0	0	0	1	0	0	0	0	1.3	0	0
506	CN050_HUMAN	Uncharacterized protein C14orf50 OS=Homo sapiens GN=C14orf50 PE=1 SV=1	0	0	42.9	0	0	49.4	10	0	0	0.0599	0	0	0	0	1	0	0	0	0	4	0	0
507	MOXD2_HUMAN	Putative DBH-like monooxygenase protein 2 OS=Homo sapiens GN=MOXD2P PE=5 SV=1	0	0	42.8	0	0	56.3	4.5	0	0	0.1741	0	0	0	0	1	0	0	0	0	3	0	0
508	RIN1_HUMAN	Ras and Rab interactor 1 OS=Homo sapiens GN=RIN1 PE=1 SV=4	0	0	42.8	0	0	84	9.4	0	0	0.0778	0	0	0	0	1	0	0	0	0	1.7	0	0
509	RTTN_HUMAN	Rotatin OS=Homo sapiens GN=RTTN PE=1 SV=3	0	0	42.8	0	0	248.5	6.3	0	0	0.2417	0	0	0	0	1	0	0	0	0	0.4	0	0
510	WDR7_HUMAN	WD repeat-containing protein 7 OS=Homo sapiens GN=WDR7 PE=2 SV=2	0	0	42.7	71.6	62.1	163.7	6.5	0	0	0.147	0.2341	0.09	0	0	1	2	2	0	0	0.7	1.1	1.1
511	PKHG2_HUMAN	Pleckstrin homology domain-containing family G member 2 OS=Homo sapiens GN=PLEKHG2 PE=1 SV=3	0	0	42.7	62.5	0	147.9	5.5	0	0	0.0025	0.2228	0	0	0	1	3	0	0	0	0.9	2.1	0
512	PDLI7_HUMAN	PDZ and LIM domain protein 7 OS=Homo sapiens GN=PDLIM7 PE=1 SV=1	0	0	42.6	0	0	49.8	9.9	0	0	0.4085	0	0	0	0	1	0	0	0	0	2.6	0	0
513	GP144_HUMAN	Probable G-protein coupled receptor 144 OS=Homo sapiens GN=GPR144 PE=2 SV=1	0	0	42.6	0	57.6	104	9.6	0	0	0.477	0	0.117	0	0	1	0	3	0	0	1.3	0	2.6
514	ECHD3_HUMAN	Enoyl-CoA hydratase domain-containing protein 3. mitochondrial OS=Homo sapiens GN=ECHDC3 PE=1 SV=2	0	0	42.6	0	0	32.6	9.9	0	0	0.4616	0	0	0	0	1	0	0	0	0	3	0	0
515	CO9A1_HUMAN	Collagen alpha-1(IX) chain OS=Homo sapiens GN=COL9A1 PE=1 SV=3	0	0	42.5	46.3	0	91.8	9.8	0	0	0.2012	0	0	0	0	1	2	0	0	0	3.3	0	0
516	CLPT1_HUMAN	Cleft lip and palate transmembrane protein 1 OS=Homo sapiens GN=CLPTM1 PE=1 SV=1	0	0	42.5	0	63	76	5.9	0	0	0.2246	0	0.2887	0	0	1	0	1	0	0	1	0	1
517	TRI58_HUMAN	Tripartite motif-containing protein 58 OS=Homo sapiens GN=TRIM58 PE=2 SV=2	0	45.1	42.5	0	36.6	54.7	5.8	0	0.2397	0.226	0	0	0	2	1	0	1	0	3.1	3.5	0	0
518	RUBIC_HUMAN	Run domain Beclin-1 interacting and cystein-rich containing protein OS=Homo sapiens GN=KIAA0226 PE=1 SV=4	0	0	42.4	0	0	108.6	5.8	0	0	0.3246	0	0	0	0	2	0	0	0	0	2.7	0	0
519	ISK1_HUMAN	Pancreatic secretory trypsin inhibitor OS=Homo sapiens GN=SPINK1 PE=1 SV=2	0	0	42.3	0	0	8.5	9.2	0	0	0.1348	0	0	0	0	1	0	0	0	0	30.4	0	0
520	DSRAD_HUMAN	Double-stranded RNA-specific adenosine deaminase OS=Homo sapiens GN=ADAR PE=1 SV=4	50.1	0	42.3	59.2	36	136	9.6	0.596	0	0.2662	0	0.4243	1	0	1	2	2	2.2	0	1.4	0	0.9
521	EXT2_HUMAN	Exostosin-2 OS=Homo sapiens GN=EXT2 PE=1 SV=1	0	0	42.3	0	0	82.2	6.1	0	0	0.1165	0	0	0	0	1	0	0	0	0	1.4	0	0
522	CJ011_HUMAN	Leucine-rich repeat-containing protein C10orf11 OS=Homo sapiens GN=C10orf11 PE=1 SV=1	0	0	42.3	52.6	0	22.6	6.3	0	0	0.4426	0.0446	0	0	0	1	2	0	0	0	4.5	8.1	0
523	YH010_HUMAN	Putative IQ motif and ankyrin repeat domain-containing protein LOC642574 OS=Homo sapiens PE=5 SV=2	0	0	42.1	0	0	68.3	6.2	0	0	0.0871	0	0	0	0	1	0	0	0	0	2.2	0	0
524	BMAL2_HUMAN	Aryl hydrocarbon receptor nuclear translocator-like protein 2 OS=Homo sapiens GN=ARNTL2 PE=1 SV=2	0	0	42	0	0	70.8	7.2	0	0	0.237	0	0	0	0	1	0	0	0	0	2	0	0
525	CORIN_HUMAN	Atrial natriuretic peptide-converting enzyme OS=Homo sapiens GN=CORIN PE=1 SV=2	0	0	42	0	0	116.4	4.7	0	0	0.0288	0	0	0	0	1	0	0	0	0	1	0	0
526	SCRT2_HUMAN	Transcriptional repressor scratch 2 OS=Homo sapiens GN=SCRT2 PE=2 SV=3	0	0	41.9	0	0	32.6	10.4	0	0	0.2305	0	0	0	0	1	0	0	0	0	3.3	0	0
527	MPP6_HUMAN	MAGUK p55 subfamily member 6 OS=Homo sapiens GN=MPP6 PE=1 SV=2	0	54.4	41.9	0	0	61.1	5.8	0	0	0.0584	0	0	0	2	1	0	0	0	0	1.3	0	0
528	K0408_HUMAN	Uncharacterized protein KIAA0408 OS=Homo sapiens GN=KIAA0408 PE=1 SV=1	0	0	41.9	0	0	79.1	9.6	0	0	0.2722	0	0	0	0	1	0	0	0	0	1.3	0	0
529	CLM2_HUMAN	CMRF35-like molecule 2 OS=Homo sapiens GN=CD300E PE=1 SV=2	0	0	41.8	0	0	22.9	9.3	0	0	0.0308	0	0	0	0	1	0	0	0	0	5.9	0	0
530	KCNB1_HUMAN	Potassium voltage-gated channel subfamily B member 1 OS=Homo sapiens GN=KCNB1 PE=1 SV=2	0	0	41.7	48.5	56.7	95.8	9.2	0	0	0	0	0.1528	0	0	1	2	2	0	0	0	0	0.9
531	LKAP_HUMAN	Limkain-b1 OS=Homo sapiens GN=LKAP PE=1 SV=5	0	0	41.7	0	76.1	192.6	9.2	0	0	0.2574	0	0.1413	0	0	1	0	3	0	0	0.8	0	1.4
532	TIGD7_HUMAN	Tigger transposable element-derived protein 7 OS=Homo sapiens GN=TIGD7 PE=2 SV=1	0	0	41.7	0	0	63.2	9.6	0	0	0.0438	0	0	0	0	1	0	0	0	0	2	0	0
533	PTGDS_HUMAN	Prostaglandin-H2 D-isomerase OS=Homo sapiens GN=PTGDS PE=1 SV=1	0	89.6	41.7	0	0	21	8.9	0	0.0493	0.0188	0	0	0	3	2	0	0	0	8.4	8.4	0	0
534	ANKR5_HUMAN	Ankyrin repeat domain-containing protein 5 OS=Homo sapiens GN=ANKRD5 PE=2 SV=2	0	0	41.6	0	0	86.6	9.2	0	0	0	0	0	0	0	1	0	0	0	0	0	0	0
535	CA158_HUMAN	Uncharacterized protein C1orf158 OS=Homo sapiens GN=C1orf158 PE=2 SV=2	0	0	41.6	0	0	23.1	10.1	0	0	0.141	0	0	0	0	1	0	0	0	0	11.9	0	0
536	COX6C_HUMAN	Cytochrome c oxidase subunit 6C OS=Homo sapiens GN=COX6C PE=1 SV=2	0	0	41.6	0	0	8.8	10.8	0	0	0.0493	0	0	0	0	1	0	0	0	0	12	0	0
537	LV106_HUMAN	Ig lambda chain V-I region WAH OS=Homo sapiens PE=1 SV=1	0	0	41.6	0	0	11.7	6.9	0	0	0.0008	0	0	0	0	1	0	0	0	0	14.7	0	0
538	CUBN_HUMAN	Cubilin OS=Homo sapiens GN=CUBN PE=1 SV=5	0	0	41.6	0	0	398.5	5	0	0	0.1855	0	0	0	0	1	0	0	0	0	0.3	0	0
539	TB10C_HUMAN	Carabin OS=Homo sapiens GN=TBC1D10C PE=1 SV=1	0	0	41.6	0	0	49.7	9.9	0	0	0.119	0	0	0	0	1	0	0	0	0	3.1	0	0
540	F16B1_HUMAN	Protein FAM160B1 OS=Homo sapiens GN=FAM160B1 PE=2 SV=1	0	0	41.5	0	0	86.5	5	0	0	0.0234	0	0	0	0	1	0	0	0	0	1.3	0	0
541	TRPC5_HUMAN	Short transient receptor potential channel 5 OS=Homo sapiens GN=TRPC5 PE=1 SV=1	0	0	41.4	0	0	111.3	7.1	0	0	0.2283	0	0	0	0	1	0	0	0	0	1.3	0	0
542	DDX24_HUMAN	ATP-dependent RNA helicase DDX24 OS=Homo sapiens GN=DDX24 PE=1 SV=1	0	0	41.3	0	0	96.3	9.8	0	0	0.1679	0	0	0	0	1	0	0	0	0	2.9	0	0
543	KI26B_HUMAN	Kinesin-like protein KIF26B OS=Homo sapiens GN=KIF26B PE=1 SV=1	50.1	75	41.3	0	0	223.7	9.7	0.0849	0.0404	0.0246	0	0	1	2	1	0	0	1.8	0.9	0.4	0	0
544	ASCL2_HUMAN	Achaete-scute homolog 2 OS=Homo sapiens GN=ASCL2 PE=2 SV=2	0	0	41.3	0	0	20.2	12	0	0	0.0016	0	0	0	0	1	0	0	0	0	14	0	0
545	PGBD4_HUMAN	PiggyBac transposable element-derived protein 4 OS=Homo sapiens GN=PGBD4 PE=2 SV=3	0	0	41.3	0	0	67	10	0	0	0.2679	0	0	0	0	2	0	0	0	0	3.2	0	0
546	STAG3_HUMAN	Cohesin subunit SA-3 OS=Homo sapiens GN=STAG3 PE=1 SV=2	0	60.2	41.2	34.9	53.8	138.9	5.1	0	0	0.0217	0	0.273	0	3	1	2	2	0	0	0.7	0	1
547	CO4A1_HUMAN	Collagen alpha-1(IV) chain OS=Homo sapiens GN=COL4A1 PE=1 SV=3	0	0	41.1	0	0	160.5	9.4	0	0	0.1994	0	0	0	0	1	0	0	0	0	1	0	0
548	HIPL2_HUMAN	HHIP-like protein 2 OS=Homo sapiens GN=HHIPL2 PE=2 SV=1	0	0	41.1	0	0	80.7	10.1	0	0	0.086	0	0	0	0	1	0	0	0	0	1.1	0	0
549	PHEX_HUMAN	Phosphate-regulating neutral endopeptidase OS=Homo sapiens GN=PHEX PE=1 SV=1	0	0	41	46	98.7	86.4	9.5	0	0	0	0.0158	0.194	0	0	1	2	3	0	0	0	1.5	1.9
550	DNHD1_HUMAN	Dynein heavy chain domain-containing protein 1 OS=Homo sapiens GN=DNHD1 PE=1 SV=2	0	0	41	0	0	533.3	6.3	0	0	0.2256	0	0	0	0	1	0	0	0	0	0.3	0	0
551	DMP1_HUMAN	Dentin matrix acidic phosphoprotein 1 OS=Homo sapiens GN=DMP1 PE=1 SV=2	0	0	40.9	0	0	55.7	3.9	0	0	0.0049	0	0	0	0	1	0	0	0	0	1.8	0	0
552	DEPD5_HUMAN	DEP domain-containing protein 5 OS=Homo sapiens GN=DEPDC5 PE=2 SV=1	0	0	40.8	0	0	177.8	6.3	0	0	0	0	0	0	0	1	0	0	0	0	0	0	0
553	IGS10_HUMAN	Immunoglobulin superfamily member 10 OS=Homo sapiens GN=IGSF10 PE=1 SV=1	0	0	40.7	35.6	61	290.7	9.9	0	0	0.154	0.1252	0	0	0	1	2	2	0	0	0.3	0.3	0
554	USBP1_HUMAN	Usher syndrome type-1C protein-binding protein 1 OS=Homo sapiens GN=USHBP1 PE=1 SV=1	0	0	40.7	0	0	76	5.5	0	0	0.2624	0	0	0	0	1	0	0	0	0	1.4	0	0
555	SHAN3_HUMAN	SH3 and multiple ankyrin repeat domains protein 3 OS=Homo sapiens GN=SHANK3 PE=1 SV=2	0	0	40.7	52.3	0	186.2	9.7	0	0	0.0817	0	0	0	0	1	2	0	0	0	0.5	0	0
556	LX12B_HUMAN	Arachidonate 12-lipoxygenase. 12R-type OS=Homo sapiens GN=ALOX12B PE=1 SV=1	0	0	40.7	0	37	80.3	8.4	0	0	0	0	0	0	0	1	0	1	0	0	0	0	0
557	I2BP2_HUMAN	Interferon regulatory factor 2-binding protein 2 OS=Homo sapiens GN=IRF2BP2 PE=1 SV=2	0	0	40.6	0	0	61	10.1	0	0	0.0882	0	0	0	0	1	0	0	0	0	2.2	0	0
558	RECQ4_HUMAN	ATP-dependent DNA helicase Q4 OS=Homo sapiens GN=RECQL4 PE=1 SV=1	0	0	40.6	0	0	133	9.6	0	0	0.2622	0	0	0	0	1	0	0	0	0	2.2	0	0
559	ZBTB4_HUMAN	Zinc finger and BTB domain-containing protein 4 OS=Homo sapiens GN=ZBTB4 PE=1 SV=3	0	56.4	40.6	43.7	0	105	9.5	0	0	0.2831	0	0	0	3	1	2	0	0	0	1.6	0	0
560	LONM_HUMAN	Lon protease homolog. mitochondrial OS=Homo sapiens GN=LONP1 PE=1 SV=2	0	0	40.6	0	0	106.4	6	0	0	0	0	0	0	0	1	0	0	0	0	0	0	0
561	RNAS2_HUMAN	Non-secretory ribonuclease OS=Homo sapiens GN=RNASE2 PE=1 SV=2	0	0	40.6	0	0	18.3	10.6	0	0	0.0351	0	0	0	0	1	0	0	0	0	9.3	0	0
562	U17L7_HUMAN	Inactive ubiquitin carboxyl-terminal hydrolase 17-like protein 7 OS=Homo sapiens GN=USP17L7 PE=1 SV=1	0	0	40.6	0	0	59.7	9	0	0	0.1296	0	0	0	0	1	0	0	0	0	3.6	0	0
563	GP156_HUMAN	Probable G-protein coupled receptor 156 OS=Homo sapiens GN=GPR156 PE=2 SV=2	0	0	40.5	0	0	89	8.9	0	0	0	0	0	0	0	1	0	0	0	0	0	0	0
564	FZD10_HUMAN	Frizzled-10 OS=Homo sapiens GN=FZD10 PE=2 SV=1	0	0	40.5	0	0	65.3	9.9	0	0	0.0681	0	0	0	0	1	0	0	0	0	2.4	0	0
565	MDN1_HUMAN	Midasin OS=Homo sapiens GN=MDN1 PE=1 SV=2	83.3	92.5	40.4	0	91.3	632.4	5.4	0.0554	0	0	0	0.5146	2	2	1	0	4	0.8	0	0	0	0.7
566	LRRC9_HUMAN	Leucine-rich repeat-containing protein 9 OS=Homo sapiens GN=LRRC9 PE=2 SV=2	0	0	40.3	0	0	166.8	8.5	0	0	0.0341	0	0	0	0	1	0	0	0	0	0.6	0	0
567	ABCAC_HUMAN	ATP-binding cassette sub-family A member 12 OS=Homo sapiens GN=ABCA12 PE=1 SV=3	0	0	40.2	58.8	127.4	293	8.6	0	0	0.0395	0	0.2934	0	0	1	2	4	0	0	1	0	0.7
568	ABCAD_HUMAN	ATP-binding cassette sub-family A member 13 OS=Homo sapiens GN=ABCA13 PE=2 SV=2	0	0	40.2	48.5	54.1	575.9	6	0	0	0	0.2803	0	0	0	1	2	2	0	0	0	0.3	0
569	GCN1L_HUMAN	Translational activator GCN1 OS=Homo sapiens GN=GCN1L1 PE=1 SV=6	0	64.2	40.2	86.9	136.7	292.6	7.6	0	0.2551	0.2822	0.2726	0.2355	0	3	1	3	3	0	0.9	0.4	0.7	0.6
570	PCDB7_HUMAN	Protocadherin beta-7 OS=Homo sapiens GN=PCDHB7 PE=2 SV=1	0	0	40.2	51.8	40.3	86.7	4.8	0	0	0.0512	0.2186	0	0	0	1	3	2	0	0	1.1	2.3	0
571	TAB2_HUMAN	TGF-beta-activated kinase 1 and MAP3K7-binding protein 2 OS=Homo sapiens GN=TAB2 PE=1 SV=1	0	0	40.1	0	0	76.4	9.6	0	0	0	0	0	0	0	1	0	0	0	0	0	0	0
572	S20A1_HUMAN	Sodium-dependent phosphate transporter 1 OS=Homo sapiens GN=SLC20A1 PE=1 SV=1	0	0	40.1	0	44.8	73.7	6.7	0	0	0.0047	0	0.0064	0	0	1	0	1	0	0	2.2	0	2.2
573	DAB2P_HUMAN	Disabled homolog 2-interacting protein OS=Homo sapiens GN=DAB2IP PE=1 SV=2	0	0	40.1	0	0	131.5	9.7	0	0	0.0869	0	0	0	0	1	0	0	0	0	0.8	0	0
574	HCN2_HUMAN	Potassium/sodium hyperpolarization-activated cyclic nucleotide-gated channel 2 OS=Homo sapiens GN=HCN2 PE=1 SV=3	0	0	40	0	73.5	96.9	9.9	0	0	0.1682	0	0	0	0	1	0	1	0	0	1.7	0	0
575	TMM53_HUMAN	Transmembrane protein 53 OS=Homo sapiens GN=TMEM53 PE=2 SV=1	0	0	40	0	0	31.6	9.6	0	0	0.008	0	0	0	0	1	0	0	0	0	3.2	0	0
576	HDAC4_HUMAN	Histone deacetylase 4 OS=Homo sapiens GN=HDAC4 PE=1 SV=3	0	0	40	0	0	119	6.5	0	0	0.2653	0	0	0	0	1	0	0	0	0	1	0	0
577	SOX6_HUMAN	Transcription factor SOX-6 OS=Homo sapiens GN=SOX6 PE=1 SV=3	0	0	40	0	0	91.9	8.5	0	0	0.0028	0	0	0	0	1	0	0	0	0	1.8	0	0
578	TENA_HUMAN	Tenascin OS=Homo sapiens GN=TNC PE=1 SV=3	0	0	39.9	0	46.2	240.7	4.6	0	0	0.0404	0	0.2788	0	0	1	0	1	0	0	0.8	0	0.8
579	AUHM_HUMAN	Methylglutaconyl-CoA hydratase. mitochondrial OS=Homo sapiens GN=AUH PE=1 SV=1	0	0	39.9	0	0	35.6	10.2	0	0	0.3821	0	0	0	0	1	0	0	0	0	5.9	0	0
580	FOXF2_HUMAN	Forkhead box protein F2 OS=Homo sapiens GN=FOXF2 PE=1 SV=2	0	0	39.9	0	0	46	10	0	0	0.0092	0	0	0	0	1	0	0	0	0	2.9	0	0
581	KDM4C_HUMAN	Lysine-specific demethylase 4C OS=Homo sapiens GN=KDM4C PE=1 SV=2	0	0	39.8	72.9	0	119.9	6	0	0	0.069	0	0	0	0	1	2	0	0	0	1.2	0	0
582	B4GT1_HUMAN	Beta-1.4-galactosyltransferase 1 OS=Homo sapiens GN=B4GALT1 PE=1 SV=5	0	0	39.6	0	0	43.9	9.6	0	0	0.1592	0	0	0	0	1	0	0	0	0	5	0	0
583	ATP5I_HUMAN	ATP synthase subunit e. mitochondrial OS=Homo sapiens GN=ATP5I PE=1 SV=2	0	0	39.6	0	0	7.9	9.5	0	0	0	0	0	0	0	1	0	0	0	0	0	0	0
584	UN13B_HUMAN	Protein unc-13 homolog B OS=Homo sapiens GN=UNC13B PE=1 SV=2	0	47.5	39.3	0	33.7	180.6	5.6	0	0.0084	0.2612	0	0.0946	0	2	1	0	1	0	0.7	1.1	0	1.1
585	RGS9_HUMAN	Regulator of G-protein signaling 9 OS=Homo sapiens GN=RGS9 PE=1 SV=1	0	0	39.3	0	0	76.9	10	0	0	0.0726	0	0	0	0	1	0	0	0	0	1.5	0	0
586	XYLK_HUMAN	Glycosaminoglycan xylosylkinase OS=Homo sapiens GN=FAM20B PE=1 SV=1	0	0	39.2	0	0	46.4	6.4	0	0	0.0943	0	0	0	0	1	0	0	0	0	3.7	0	0
587	PHTNS_HUMAN	Phostensin OS=Homo sapiens GN=KIAA1949 PE=1 SV=1	0	0	39.2	0	0	67.9	5.2	0	0	0.0034	0	0	0	0	1	0	0	0	0	2.4	0	0
588	NDUS3_HUMAN	NADH dehydrogenase [ubiquinone] iron-sulfur protein 3. mitochondrial OS=Homo sapiens GN=NDUFS3 PE=1 SV=1	0	0	39	0	0	30.2	7.8	0	0	0.1861	0	0	0	0	1	0	0	0	0	5.3	0	0
589	FOXC2_HUMAN	Forkhead box protein C2 OS=Homo sapiens GN=FOXC2 PE=1 SV=1	0	0	39	0	0	53.7	9.3	0	0	0.2912	0	0	0	0	1	0	0	0	0	2.8	0	0
590	APOL1_HUMAN	Apolipoprotein L1 OS=Homo sapiens GN=APOL1 PE=1 SV=5	0	0	39	0	82.7	43.9	5.5	0	0	0.0287	0	0.024	0	0	1	0	1	0	0	3.8	0	3.8
591	ACHE_HUMAN	Acetylcholine receptor subunit epsilon OS=Homo sapiens GN=CHRNE PE=1 SV=2	0	0	38.9	0	0	54.7	5	0	0	0.2503	0	0	0	0	1	0	0	0	0	2.8	0	0
592	CC020_HUMAN	Uncharacterized protein C3orf20 OS=Homo sapiens GN=C3orf20 PE=1 SV=2	0	0	38.8	0	0	101.2	9.9	0	0	0.0268	0	0	0	0	1	0	0	0	0	1.4	0	0
593	ASB9_HUMAN	Ankyrin repeat and SOCS box protein 9 OS=Homo sapiens GN=ASB9 PE=1 SV=1	0	0	38.8	0	0	31.8	6.5	0	0	0.0235	0	0	0	0	1	0	0	0	0	5.1	0	0
594	MYH15_HUMAN	Myosin-15 OS=Homo sapiens GN=MYH15 PE=1 SV=5	0	42	38.8	48.4	42.5	224.5	5.6	0	0.2764	0.0236	0	0.2575	0	3	1	2	2	0	0.7	0.4	0	1
595	2ABB_HUMAN	Serine/threonine-protein phosphatase 2A 55 kDa regulatory subunit B beta isoform OS=Homo sapiens GN=PPP2R2B PE=2 SV=1	0	0	38.8	37.8	0	51.7	6	0	0	0.2909	0.2824	0	0	0	1	2	0	0	0	2	3.6	0
596	NFH_HUMAN	Neurofilament heavy polypeptide OS=Homo sapiens GN=NEFH PE=1 SV=4	0	0	38.8	0	0	112.4	5.9	0	0	0.2342	0	0	0	0	1	0	0	0	0	0.8	0	0
597	CSTN1_HUMAN	Calsyntenin-1 OS=Homo sapiens GN=CLSTN1 PE=1 SV=1	0	0	38.6	0	0	109.7	4.7	0	0	0.2898	0	0	0	0	1	0	0	0	0	1.4	0	0
598	CHD9_HUMAN	Chromodomain-helicase-DNA-binding protein 9 OS=Homo sapiens GN=CHD9 PE=1 SV=2	0	0	38.5	0	118.3	325.8	6.6	0	0	0.0114	0	0.2501	0	0	1	0	1	0	0	0.4	0	0.5
599	WWC2_HUMAN	Protein WWC2 OS=Homo sapiens GN=WWC2 PE=1 SV=2	45	33.4	38.5	0	0	133.8	5.3	0.0403	0.0236	0.1059	0	0	2	2	1	0	0	2.1	0.9	1.1	0	0
600	PHLP2_HUMAN	PH domain leucine-rich repeat-containing protein phosphatase 2 OS=Homo sapiens GN=PHLPP2 PE=1 SV=3	0	0	38.4	0	0	146.7	5.4	0	0	0.0027	0	0	0	0	1	0	0	0	0	0.7	0	0
601	TBC12_HUMAN	TBC1 domain family member 12 OS=Homo sapiens GN=TBC1D12 PE=1 SV=3	0	0	38.3	0	0	85.6	5.5	0	0	0.2475	0	0	0	0	1	0	0	0	0	1.2	0	0
602	ADA28_HUMAN	Disintegrin and metalloproteinase domain-containing protein 28 OS=Homo sapiens GN=ADAM28 PE=2 SV=3	0	0	38.3	0	0	87.1	6.6	0	0	0.2202	0	0	0	0	1	0	0	0	0	1	0	0
603	KLH29_HUMAN	Kelch-like protein 29 OS=Homo sapiens GN=KLHL29 PE=2 SV=2	0	0	38.3	0	0	71.4	6.4	0	0	0.0452	0	0	0	0	1	0	0	0	0	3.5	0	0
604	NET1_HUMAN	Netrin-1 OS=Homo sapiens GN=NTN1 PE=1 SV=2	0	0	38.3	0	0	67.7	10.3	0	0	0	0	0	0	0	1	0	0	0	0	0	0	0
605	DQX1_HUMAN	ATP-dependent RNA helicase DQX1 OS=Homo sapiens GN=DQX1 PE=2 SV=2	0	0	38.2	0	0	79.4	4.8	0	0	0.0592	0	0	0	0	1	0	0	0	0	1.3	0	0
606	IN80D_HUMAN	INO80 complex subunit D OS=Homo sapiens GN=INO80D PE=1 SV=2	0	0	38.2	0	0	98.1	9.5	0	0	0.0517	0	0	0	0	1	0	0	0	0	1	0	0
607	RC3H1_HUMAN	Roquin OS=Homo sapiens GN=RC3H1 PE=1 SV=1	0	75	38.2	0	0	125.7	6.9	0	0	0.252	0	0	0	2	1	0	0	0	0	0.8	0	0
608	NU188_HUMAN	Nucleoporin NUP188 homolog OS=Homo sapiens GN=NUP188 PE=1 SV=1	0	51.4	38.2	0	121.4	195.9	6.3	0	0.0916	0.2422	0	0.2358	0	2	1	0	4	0	0.6	0.5	0	2.9
609	MPP5_HUMAN	MAGUK p55 subfamily member 5 OS=Homo sapiens GN=MPP5 PE=1 SV=3	0	0	38.2	0	0	77.2	5.7	0	0	0.0285	0	0	0	0	1	0	0	0	0	1.5	0	0
610	CAD11_HUMAN	Cadherin-11 OS=Homo sapiens GN=CDH11 PE=1 SV=2	0	0	38.1	0	0	87.9	4.6	0	0	0.101	0	0	0	0	1	0	0	0	0	1.8	0	0
611	ANKAR_HUMAN	Ankyrin and armadillo repeat-containing protein OS=Homo sapiens GN=ANKAR PE=2 SV=3	0	0	38.1	40.4	54.6	161.9	9.2	0	0	0	0	0.2427	0	0	1	2	2	0	0	0	0	0.7
612	YC005_HUMAN	Putative uncharacterized protein FLJ35645 OS=Homo sapiens PE=1 SV=1	0	0	38.1	0	43.5	25.1	10	0	0	0	0	0.0937	0	0	1	0	1	0	0	0	0	3.3
613	CE164_HUMAN	Centrosomal protein of 164 kDa OS=Homo sapiens GN=CEP164 PE=1 SV=3	0	72.9	38.1	48.6	0	164.2	5.1	0	0	0.0867	0.1164	0	0	3	1	2	0	0	0	0.5	1.4	0
614	WDR90_HUMAN	WD repeat-containing protein 90 OS=Homo sapiens GN=WDR90 PE=1 SV=2	0	0	38	0	63.3	187.3	6.6	0	0	0.0621	0	0.0392	0	0	1	0	1	0	0	1.3	0	1.1
615	RN133_HUMAN	E3 ubiquitin-protein ligase RNF133 OS=Homo sapiens GN=RNF133 PE=2 SV=1	0	0	38	0	0	42.3	8	0	0	0.1421	0	0	0	0	1	0	0	0	0	2.4	0	0
616	MEMO1_HUMAN	Protein MEMO1 OS=Homo sapiens GN=MEMO1 PE=1 SV=1	0	0	38	0	0	33.7	6.8	0	0	0.0008	0	0	0	0	1	0	0	0	0	2.7	0	0
617	NEC1_HUMAN	Neuroendocrine convertase 1 OS=Homo sapiens GN=PCSK1 PE=1 SV=2	0	0	38	0	0	84.1	5.6	0	0	0.0605	0	0	0	0	1	0	0	0	0	1.5	0	0
618	TM102_HUMAN	Transmembrane protein 102 OS=Homo sapiens GN=TMEM102 PE=2 SV=1	0	0	38	0	0	54.1	5.5	0	0	0.0202	0	0	0	0	1	0	0	0	0	2.4	0	0
619	DUS2L_HUMAN	tRNA-dihydrouridine synthase 2-like OS=Homo sapiens GN=DUS2L PE=1 SV=1	0	0	38	0	0	55	6.9	0	0	0.0763	0	0	0	0	1	0	0	0	0	2.6	0	0
620	SOX30_HUMAN	Transcription factor SOX-30 OS=Homo sapiens GN=SOX30 PE=1 SV=1	0	0	38	0	0	81.8	7	0	0	0.3688	0	0	0	0	1	0	0	0	0	1.6	0	0
621	BI2L1_HUMAN	Brain-specific angiogenesis inhibitor 1-associated protein 2-like protein 1 OS=Homo sapiens GN=BAIAP2L1 PE=1 SV=2	0	0	38	0	0	56.8	9.5	0	0	0.0589	0	0	0	0	2	0	0	0	0	4.9	0	0
622	NKX31_HUMAN	Homeobox protein Nkx-3.1 OS=Homo sapiens GN=NKX3-1 PE=1 SV=2	0	0	38	0	0	26.3	9.7	0	0	0.0098	0	0	0	0	1	0	0	0	0	5.6	0	0
623	ELMO1_HUMAN	Engulfment and cell motility protein 1 OS=Homo sapiens GN=ELMO1 PE=1 SV=2	64.8	0	37.9	56.1	0	83.8	5.9	0.0739	0	0	0.0587	0	1	0	1	2	0	4.1	0	0	1.2	0
624	H1FOO_HUMAN	Histone H1oo OS=Homo sapiens GN=H1FOO PE=2 SV=1	0	0	37.9	0	0	35.8	11.8	0	0	0.2446	0	0	0	0	1	0	0	0	0	3.5	0	0
625	ZHX1_HUMAN	Zinc fingers and homeoboxes protein 1 OS=Homo sapiens GN=ZHX1 PE=1 SV=1	0	0	37.9	0	0	98	5.7	0	0	0.0034	0	0	0	0	1	0	0	0	0	1.8	0	0
626	HOOK3_HUMAN	Protein Hook homolog 3 OS=Homo sapiens GN=HOOK3 PE=1 SV=2	0	0	37.9	0	0	83.1	5	0	0	0.0355	0	0	0	0	1	0	0	0	0	2.1	0	0
627	PHF3_HUMAN	PHD finger protein 3 OS=Homo sapiens GN=PHF3 PE=1 SV=3	0	0	37.9	0	0	229.3	6.5	0	0	0.2973	0	0	0	0	1	0	0	0	0	0.8	0	0
628	CDK4_HUMAN	Cyclin-dependent kinase 4 OS=Homo sapiens GN=CDK4 PE=1 SV=2	0	0	37.8	0	0	33.7	6.6	0	0	0	0	0	0	0	1	0	0	0	0	0	0	0
629	PA1_HUMAN	PAXIP1-associated protein 1 OS=Homo sapiens GN=PA1 PE=1 SV=1	0	0	37.8	0	0	27.7	4.2	0	0	0.0167	0	0	0	0	1	0	0	0	0	3.5	0	0
630	CC88B_HUMAN	Coiled-coil domain-containing protein 88B OS=Homo sapiens GN=CCDC88B PE=1 SV=1	0	0	37.6	0	33.1	164.7	4.9	0	0	0	0	0	0	0	1	0	1	0	0	0	0	0
631	ENAM_HUMAN	Enamelin OS=Homo sapiens GN=ENAM PE=2 SV=3	0	0	37.6	56.8	0	128.7	6.4	0	0	0.0153	0.2933	0	0	0	1	2	0	0	0	1.2	2	0
632	IFT88_HUMAN	Intraflagellar transport protein 88 homolog OS=Homo sapiens GN=IFT88 PE=1 SV=2	0	0	37.5	0	0	94.2	6.2	0	0	0.2828	0	0	0	0	1	0	0	0	0	1.8	0	0
633	TFDP2_HUMAN	Transcription factor Dp-2 OS=Homo sapiens GN=TFDP2 PE=1 SV=2	0	0	37.5	0	42	49.2	6.2	0	0	0.0288	0	0.0087	0	0	1	0	1	0	0	1.8	0	1.8
634	EIF3D_HUMAN	Eukaryotic translation initiation factor 3 subunit D OS=Homo sapiens GN=EIF3D PE=1 SV=1	0	0	37.4	0	46.8	63.9	5.7	0	0	0.0094	0	0.0012	0	0	1	0	1	0	0	2.6	0	1.5
635	MICLK_HUMAN	MICAL C-terminal-like protein OS=Homo sapiens GN=MICALCL PE=2 SV=3	0	0	37.4	0	0	77.2	9.4	0	0	0	0	0	0	0	1	0	0	0	0	0	0	0
636	SAA4_HUMAN	Serum amyloid A-4 protein OS=Homo sapiens GN=SAA4 PE=1 SV=2	0	191.1	37.4	101.8	63.7	14.7	9.8	0	0.1421	0.0438	0.044	0.014	0	3	2	2	3	0	26.2	11.5	14.6	11.5
637	PTN12_HUMAN	Tyrosine-protein phosphatase non-receptor type 12 OS=Homo sapiens GN=PTPN12 PE=1 SV=3	0	0	37.4	0	0	88.1	5.3	0	0	0.0713	0	0	0	0	1	0	0	0	0	2.2	0	0
638	PHF14_HUMAN	PHD finger protein 14 OS=Homo sapiens GN=PHF14 PE=1 SV=2	0	0	37.4	0	0	100	5.1	0	0	0.2602	0	0	0	0	1	0	0	0	0	1.5	0	0
639	ERMP1_HUMAN	Endoplasmic reticulum metallopeptidase 1 OS=Homo sapiens GN=ERMP1 PE=1 SV=2	0	0	37.4	0	0	100.2	7.5	0	0	0.0808	0	0	0	0	1	0	0	0	0	1.2	0	0
640	HTR5B_HUMAN	HEAT repeat-containing protein 5B OS=Homo sapiens GN=HEATR5B PE=1 SV=2	0	47.8	37.4	56.5	36.1	224.2	6.8	0	0.0189	0.1465	0	0	0	3	1	2	2	0	0.5	0.8	0	0
641	PRDM1_HUMAN	PR domain zinc finger protein 1 OS=Homo sapiens GN=PRDM1 PE=1 SV=2	0	0	37.3	0	0	91.7	9.5	0	0	0	0	0	0	0	1	0	0	0	0	0	0	0
642	DNJC9_HUMAN	DnaJ homolog subfamily C member 9 OS=Homo sapiens GN=DNAJC9 PE=1 SV=1	0	0	37.3	0	0	29.9	5.5	0	0	0.0397	0	0	0	0	1	0	0	0	0	3.8	0	0
643	CT046_HUMAN	Transmembrane protein C20orf46 OS=Homo sapiens GN=C20orf46 PE=1 SV=1	0	0	37.2	0	0	27.5	7.8	0	0	0.2803	0	0	0	0	1	0	0	0	0	3.5	0	0
644	U639_HUMAN	UPF0639 protein OS=Homo sapiens PE=3 SV=2	0	0	37.2	0	0	59.1	6.1	0	0	0.0534	0	0	0	0	1	0	0	0	0	2.6	0	0
645	PKHN1_HUMAN	Pleckstrin homology domain-containing family N member 1 OS=Homo sapiens GN=PLEKHN1 PE=1 SV=2	0	0	37.1	0	0	71.7	9.9	0	0	0.2776	0	0	0	0	1	0	0	0	0	1.8	0	0
646	HUWE1_HUMAN	E3 ubiquitin-protein ligase HUWE1 OS=Homo sapiens GN=HUWE1 PE=1 SV=3	0	89.1	37.1	0	65	481.6	5	0	0	0.069	0	0.0939	0	2	1	0	1	0	0	0.3	0	0.3
647	JADE1_HUMAN	Protein Jade-1 OS=Homo sapiens GN=PHF17 PE=1 SV=1	0	66.4	36.9	0	60.5	95.5	9.2	0	0	0.2932	0	0.0427	0	2	1	0	1	0	0	1.1	0	1.1
648	SARG_HUMAN	Specifically androgen-regulated gene protein OS=Homo sapiens GN=SARG PE=1 SV=2	0	0	36.8	0	0	63.9	9.5	0	0	0.2554	0	0	0	0	1	0	0	0	0	1.5	0	0
649	AN36C_HUMAN	Ankyrin repeat domain-containing protein 36C OS=Homo sapiens PE=2 SV=3	0	0	36.8	0	0	199.6	8.8	0	0	0.2878	0	0	0	0	1	0	0	0	0	1.5	0	0
650	YS059_HUMAN	Uncharacterized protein FLJ40925 OS=Homo sapiens PE=1 SV=1	0	0	36.8	0	0	59.8	11.3	0	0	0.1171	0	0	0	0	1	0	0	0	0	3.3	0	0
651	GPTC3_HUMAN	G patch domain-containing protein 3 OS=Homo sapiens GN=GPATCH3 PE=2 SV=1	0	0	36.8	0	0	59.3	4.8	0	0	0	0	0	0	0	1	0	0	0	0	0	0	0
652	S12A3_HUMAN	Solute carrier family 12 member 3 OS=Homo sapiens GN=SLC12A3 PE=1 SV=3	0	0	36.6	0	0	113.1	9	0	0	0	0	0	0	0	1	0	0	0	0	0	0	0
653	PTH_HUMAN	Probable peptidyl-tRNA hydrolase OS=Homo sapiens GN=PTRH1 PE=1 SV=1	0	0	36.6	0	41.1	22.9	11.9	0	0	0.0449	0	0.046	0	0	1	0	1	0	0	5.1	0	4.7
654	PUR4_HUMAN	Phosphoribosylformylglycinamidine synthase OS=Homo sapiens GN=PFAS PE=1 SV=4	0	0	36.5	0	0	144.6	5.4	0	0	0	0	0	0	0	1	0	0	0	0	0	0	0
655	CLASR_HUMAN	CLK4-associating serine/arginine rich protein OS=Homo sapiens GN=CLASRP PE=1 SV=4	0	0	36.4	0	0	77.1	10.9	0	0	0	0	0	0	0	1	0	0	0	0	0	0	0
656	ARRB2_HUMAN	Beta-arrestin-2 OS=Homo sapiens GN=ARRB2 PE=1 SV=2	0	0	36.4	0	0	46.1	8.6	0	0	0.003	0	0	0	0	1	0	0	0	0	2.4	0	0
657	HMGX3_HUMAN	HMG domain-containing protein 3 OS=Homo sapiens GN=HMGXB3 PE=2 SV=2	0	0	36.4	0	102	168.2	9.4	0	0	0.08	0	0.0755	0	0	1	0	3	0	0	1.7	0	1.3
658	BTBD9_HUMAN	BTB/POZ domain-containing protein 9 OS=Homo sapiens GN=BTBD9 PE=2 SV=2	0	0	36.4	0	0	69.1	5.4	0	0	0.0879	0	0	0	0	1	0	0	0	0	1.5	0	0
659	PVRL2_HUMAN	Poliovirus receptor-related protein 2 OS=Homo sapiens GN=PVRL2 PE=1 SV=1	0	0	36.3	0	0	57.7	4.6	0	0	0	0	0	0	0	1	0	0	0	0	0	0	0
660	TMPS9_HUMAN	Transmembrane protease serine 9 OS=Homo sapiens GN=TMPRSS9 PE=1 SV=2	0	0	36.3	0	0	113.9	9.7	0	0	0.0661	0	0	0	0	1	0	0	0	0	1.7	0	0
661	CHRD_HUMAN	Chordin OS=Homo sapiens GN=CHRD PE=1 SV=2	0	68.8	36.3	70.1	0	102	9.7	0	0	0	0	0	0	3	1	2	0	0	0	0	0	0
662	BRPF1_HUMAN	Peregrin OS=Homo sapiens GN=BRPF1 PE=1 SV=2	0	111.3	36.3	0	35.6	137.4	9	0	0	0.1909	0	0.099	0	2	1	0	1	0	0	1.2	0	1.3
663	SKOR1_HUMAN	SKI family transcriptional corepressor 1 OS=Homo sapiens GN=SKOR1 PE=1 SV=1	0	51.5	36.2	0	0	99.8	6.1	0	0.1403	0	0	0	0	2	1	0	0	0	2.6	0	0	0
664	SO1A2_HUMAN	Solute carrier organic anion transporter family member 1A2 OS=Homo sapiens GN=SLCO1A2 PE=2 SV=1	0	0	36.2	0	0	74.1	5.6	0	0	0.0559	0	0	0	0	1	0	0	0	0	2.4	0	0
665	PCBP3_HUMAN	Poly(rC)-binding protein 3 OS=Homo sapiens GN=PCBP3 PE=1 SV=2	0	0	36.1	0	0	39.4	9.2	0	0	0	0	0	0	0	1	0	0	0	0	0	0	0
666	BT1A1_HUMAN	Butyrophilin subfamily 1 member A1 OS=Homo sapiens GN=BTN1A1 PE=1 SV=3	0	0	36.1	0	0	58.9	5.3	0	0	0.2335	0	0	0	0	1	0	0	0	0	2.1	0	0
667	CHST3_HUMAN	Carbohydrate sulfotransferase 3 OS=Homo sapiens GN=CHST3 PE=1 SV=3	0	0	36.1	50.8	0	54.7	9.7	0	0	0	0	0	0	0	1	2	0	0	0	0	0	0
668	IQCH_HUMAN	IQ domain-containing protein H OS=Homo sapiens GN=IQCH PE=2 SV=2	0	0	36.1	0	0	117.3	9.8	0	0	0.2534	0	0	0	0	1	0	0	0	0	1.1	0	0
669	TM199_HUMAN	Transmembrane protein 199 OS=Homo sapiens GN=TMEM199 PE=1 SV=1	0	0	36	0	0	23.1	9.7	0	0	0	0	0	0	0	1	0	0	0	0	0	0	0
670	PI42B_HUMAN	Phosphatidylinositol-5-phosphate 4-kinase type-2 beta OS=Homo sapiens GN=PIP4K2B PE=1 SV=1	0	0	36	0	0	47.3	7.1	0	0	0.0151	0	0	0	0	1	0	0	0	0	1.9	0	0
671	ME5D2_HUMAN	Probable S-adenosyl-L-methionine-dependent methyltransferase METT5D2 OS=Homo sapiens GN=METT5D2 PE=2 SV=1	0	0	35.9	0	0	26.7	5.6	0	0	0	0	0	0	0	1	0	0	0	0	0	0	0
672	PCX3_HUMAN	Pecanex-like protein 3 OS=Homo sapiens GN=PCNXL3 PE=1 SV=2	0	0	35.9	0	0	221.9	6.2	0	0	0.0837	0	0	0	0	1	0	0	0	0	1	0	0
673	CELR2_HUMAN	Cadherin EGF LAG seven-pass G-type receptor 2 OS=Homo sapiens GN=CELSR2 PE=1 SV=1	0	0	35.8	0	0	317.3	5	0	0	0	0	0	0	0	1	0	0	0	0	0	0	0
674	CE110_HUMAN	Centriolin OS=Homo sapiens GN=CEP110 PE=1 SV=2	0	0	35.8	0	82	268.7	5.3	0	0	0	0	0.0033	0	0	1	0	1	0	0	0	0	0.4
675	ZN627_HUMAN	Zinc finger protein 627 OS=Homo sapiens GN=ZNF627 PE=2 SV=1	0	0	35.8	0	0	52.8	10.2	0	0	0.2466	0	0	0	0	1	0	0	0	0	1.7	0	0
676	BIRC6_HUMAN	Baculoviral IAP repeat-containing protein 6 OS=Homo sapiens GN=BIRC6 PE=1 SV=2	0	0	35.7	0	155	529.9	5.6	0	0	0.2133	0	0.4341	0	0	1	0	5	0	0	0.3	0	1.3
677	NHS_HUMAN	Nance-Horan syndrome protein OS=Homo sapiens GN=NHS PE=1 SV=1	0	0	35.7	0	112.2	176.6	6.3	0	0	0.1837	0	0.004	0	0	2	0	2	0	0	1.6	0	1
678	LZTS2_HUMAN	Leucine zipper putative tumor suppressor 2 OS=Homo sapiens GN=LZTS2 PE=1 SV=2	0	0	35.7	0	0	72.7	6.1	0	0	0	0	0	0	0	1	0	0	0	0	0	0	0
679	CHD6_HUMAN	Chromodomain-helicase-DNA-binding protein 6 OS=Homo sapiens GN=CHD6 PE=1 SV=4	0	105.3	35.7	0	34.9	305.2	5.9	0	0.2325	0	0	0.2831	0	2	1	0	1	0	0.3	0	0	0.6
680	RN213_HUMAN	RING finger protein 213 OS=Homo sapiens GN=RNF213 PE=1 SV=2	0	139.8	35.6	55.7	0	373.7	6.5	0	0.212	0.0066	0.235	0	0	3	2	2	0	0	0.9	0.5	0.3	0
681	RBM7_HUMAN	RNA-binding protein 7 OS=Homo sapiens GN=RBM7 PE=1 SV=1	0	0	35.6	0	0	30.5	9.9	0	0	0	0	0	0	0	1	0	0	0	0	0	0	0
682	VPS41_HUMAN	Vacuolar protein sorting-associated protein 41 homolog OS=Homo sapiens GN=VPS41 PE=1 SV=3	0	0	35.6	0	0	98.5	5.5	0	0	0.1124	0	0	0	0	1	0	0	0	0	1.2	0	0
683	ACHA6_HUMAN	Neuronal acetylcholine receptor subunit alpha-6 OS=Homo sapiens GN=CHRNA6 PE=1 SV=1	0	0	35.5	0	0	56.9	6.2	0	0	0.0048	0	0	0	0	1	0	0	0	0	2.2	0	0
684	ROA0_HUMAN	Heterogeneous nuclear ribonucleoprotein A0 OS=Homo sapiens GN=HNRNPA0 PE=1 SV=1	0	0	35.4	0	0	30.8	9.8	0	0	0.2473	0	0	0	0	1	0	0	0	0	4.3	0	0
685	KIF1B_HUMAN	Kinesin-like protein KIF1B OS=Homo sapiens GN=KIF1B PE=1 SV=5	0	70.1	35.4	0	71.1	204.3	5.3	0	0.028	0	0	0.2155	0	2	1	0	1	0	0.8	0	0	0.8
686	CQ057_HUMAN	EF-hand domain-containing protein C17orf57 OS=Homo sapiens GN=C17orf57 PE=2 SV=2	0	0	35.4	0	0	110.1	6.1	0	0	0.0703	0	0	0	0	1	0	0	0	0	1.2	0	0
687	DHX37_HUMAN	Probable ATP-dependent RNA helicase DHX37 OS=Homo sapiens GN=DHX37 PE=1 SV=1	0	0	35.3	0	0	129.5	9.1	0	0	0.2977	0	0	0	0	1	0	0	0	0	1.2	0	0
688	NEUR3_HUMAN	Sialidase-3 OS=Homo sapiens GN=NEU3 PE=1 SV=1	0	0	35.3	0	0	48.2	6.9	0	0	0.1303	0	0	0	0	2	0	0	0	0	5.8	0	0
689	PLXB1_HUMAN	Plexin-B1 OS=Homo sapiens GN=PLXNB1 PE=1 SV=3	0	0	35.2	40.3	0	232.2	5.2	0	0	0	0.1224	0	0	0	1	2	0	0	0	0	0.4	0
690	KIF27_HUMAN	Kinesin-like protein KIF27 OS=Homo sapiens GN=KIF27 PE=2 SV=1	0	0	35.2	0	0	160.2	7	0	0	0	0	0	0	0	1	0	0	0	0	0	0	0
691	PHF23_HUMAN	PHD finger protein 23 OS=Homo sapiens GN=PHF23 PE=1 SV=1	0	0	35.1	0	0	43.8	5.5	0	0	0	0	0	0	0	1	0	0	0	0	0	0	0
692	ZN295_HUMAN	Zinc finger protein 295 OS=Homo sapiens GN=ZNF295 PE=1 SV=2	0	0	35.1	0	0	118.8	9.6	0	0	0	0	0	0	0	1	0	0	0	0	0	0	0
693	MFHA1_HUMAN	Malignant fibrous histiocytoma-amplified sequence 1 OS=Homo sapiens GN=MFHAS1 PE=1 SV=2	0	0	35.1	0	39.3	116.9	8.9	0	0	0	0	0.0429	0	0	1	0	1	0	0	0	0	0.9
694	F186A_HUMAN	Protein FAM186A OS=Homo sapiens GN=FAM186A PE=2 SV=3	0	0	35.1	45	0	262.6	9.2	0	0	0.2504	0	0	0	0	1	2	0	0	0	0.3	0	0
695	LACE1_HUMAN	Lactation elevated protein 1 OS=Homo sapiens GN=LACE1 PE=2 SV=2	0	0	35	0	0	54.8	7.1	0	0	0.0772	0	0	0	0	1	0	0	0	0	1.9	0	0
696	PLS3_HUMAN	Phospholipid scramblase 3 OS=Homo sapiens GN=PLSCR3 PE=1 SV=2	0	0	35	0	0	31.6	6.3	0	0	0	0	0	0	0	1	0	0	0	0	0	0	0
697	ANR35_HUMAN	Ankyrin repeat domain-containing protein 35 OS=Homo sapiens GN=ANKRD35 PE=2 SV=2	0	0	34.9	34.8	43.9	109.9	5.7	0	0	0.0238	0	0.1054	0	0	1	2	3	0	0	1.5	0	3.2
698	COMD9_HUMAN	COMM domain-containing protein 9 OS=Homo sapiens GN=COMMD9 PE=1 SV=2	0	0	34.8	0	0	21.8	5.5	0	0	0	0	0	0	0	1	0	0	0	0	0	0	0
699	CA051_HUMAN	Uncharacterized protein C1orf51 OS=Homo sapiens GN=C1orf51 PE=2 SV=1	0	0	34.8	0	0	41.4	10.2	0	0	0	0	0	0	0	1	0	0	0	0	0	0	0
700	ME5D1_HUMAN	Probable S-adenosyl-L-methionine-dependent methyltransferase METT5D1 OS=Homo sapiens GN=METT5D1 PE=2 SV=1	0	0	34.8	0	0	46.1	9.5	0	0	0	0	0	0	0	1	0	0	0	0	0	0	0
701	GHC2_HUMAN	Mitochondrial glutamate carrier 2 OS=Homo sapiens GN=SLC25A18 PE=2 SV=1	0	0	34.7	0	0	33.8	10.3	0	0	0.0037	0	0	0	0	1	0	0	0	0	3.8	0	0
702	CO8A_HUMAN	Complement component C8 alpha chain OS=Homo sapiens GN=C8A PE=1 SV=2	0	428.8	34.7	119.7	210.1	65.1	6.1	0	0.4702	0	0.2167	0.0486	0	5	2	3	4	0	15.1	0	7.2	9.2
703	BCOR_HUMAN	BCL-6 corepressor OS=Homo sapiens GN=BCOR PE=1 SV=1	0	77.9	34.6	0	0	192.1	6	0	0	0	0	0	0	2	1	0	0	0	0	0	0	0
704	VPS39_HUMAN	Vam6/Vps39-like protein OS=Homo sapiens GN=VPS39 PE=1 SV=2	0	0	34.6	0	0	101.7	6.6	0	0	0.033	0	0	0	0	1	0	0	0	0	1.5	0	0
705	EXPH5_HUMAN	Exophilin-5 OS=Homo sapiens GN=EXPH5 PE=1 SV=3	0	0	34.6	0	124.4	222.4	8.8	0	0	0.2858	0	0.2598	0	0	1	0	3	0	0	0.6	0	1.2
706	RGS7_HUMAN	Regulator of G-protein signaling 7 OS=Homo sapiens GN=RGS7 PE=1 SV=3	0	0	34.6	0	0	57.6	9	0	0	0	0	0	0	0	1	0	0	0	0	0	0	0
707	LPAR5_HUMAN	Lysophosphatidic acid receptor 5 OS=Homo sapiens GN=LPAR5 PE=2 SV=1	0	0	34.5	0	0	41.3	11.6	0	0	0	0	0	0	0	1	0	0	0	0	0	0	0
708	TEX2_HUMAN	Testis-expressed sequence 2 protein OS=Homo sapiens GN=TEX2 PE=1 SV=2	0	0	34.4	0	0	125.2	5.6	0	0	0	0	0	0	0	1	0	0	0	0	0	0	0
709	COKA1_HUMAN	Collagen alpha-1(XX) chain OS=Homo sapiens GN=COL20A1 PE=1 SV=4	0	0	34.4	0	93.4	135.7	9.1	0	0	0	0	0.2905	0	0	1	0	4	0	0	0	0	3.3
710	VWA3B_HUMAN	von Willebrand factor A domain-containing protein 3B OS=Homo sapiens GN=VWA3B PE=2 SV=3	0	0	34.4	0	0	145.7	7.2	0	0	0.22	0	0	0	0	1	0	0	0	0	0.9	0	0
711	PHLB1_HUMAN	Pleckstrin homology-like domain family B member 1 OS=Homo sapiens GN=PHLDB1 PE=1 SV=1	0	123.1	34.4	0	0	151.1	9.6	0	0.1379	0	0	0	0	2	1	0	0	0	0.7	0	0	0
712	NT5D3_HUMAN	5'-nucleotidase domain-containing protein 3 OS=Homo sapiens GN=NT5DC3 PE=2 SV=1	0	0	34.3	0	0	63.4	9.1	0	0	0	0	0	0	0	1	0	0	0	0	0	0	0
713	TERF2_HUMAN	Telomeric repeat-binding factor 2 OS=Homo sapiens GN=TERF2 PE=1 SV=2	0	0	34.3	0	0	55.5	9.8	0	0	0.1328	0	0	0	0	1	0	0	0	0	2.6	0	0
714	FGD6_HUMAN	FYVE. RhoGEF and PH domain-containing protein 6 OS=Homo sapiens GN=FGD6 PE=1 SV=2	0	0	34.2	0	0	160.7	6.6	0	0	0.2217	0	0	0	0	1	0	0	0	0	0.7	0	0
715	CT194_HUMAN	Uncharacterized protein C20orf194 OS=Homo sapiens GN=C20orf194 PE=2 SV=1	0	0	34.2	0	0	132.2	6.1	0	0	0	0	0	0	0	1	0	0	0	0	0	0	0
716	KV101_HUMAN	Ig kappa chain V-I region AG OS=Homo sapiens PE=1 SV=1	0	0	34.2	0	174.4	12	5.6	0	0	0.0577	0	0.0517	0	0	1	0	3	0	0	14.8	0	31.5
717	THIK_HUMAN	3-ketoacyl-CoA thiolase. peroxisomal OS=Homo sapiens GN=ACAA1 PE=1 SV=2	0	33.8	34.1	0	0	44.3	9.8	0	0.1503	0	0	0	0	2	1	0	0	0	4.7	0	0	0
718	CF124_HUMAN	Putative uncharacterized protein C6orf124 OS=Homo sapiens GN=C6orf124 PE=5 SV=1	0	40.7	34	0	46.4	26.1	12.8	0	0.2034	0	0	0	0	2	1	0	1	0	6.3	0	0	0
719	PRDM7_HUMAN	Probable histone-lysine N-methyltransferase PRDM7 OS=Homo sapiens GN=PRDM7 PE=2 SV=2	0	0	34	0	0	55.7	8.9	0	0	0.2208	0	0	0	0	1	0	0	0	0	2.2	0	0
720	ZN667_HUMAN	Zinc finger protein 667 OS=Homo sapiens GN=ZNF667 PE=2 SV=2	0	0	33.9	0	0	70.1	10.9	0	0	0	0	0	0	0	1	0	0	0	0	0	0	0
721	CNOTA_HUMAN	CCR4-NOT transcription complex subunit 10 OS=Homo sapiens GN=CNOT10 PE=1 SV=1	0	0	33.8	0	0	82.3	8.9	0	0	0	0	0	0	0	1	0	0	0	0	0	0	0
722	SIA7A_HUMAN	Alpha-N-acetylgalactosaminide alpha-2.6-sialyltransferase 1 OS=Homo sapiens GN=ST6GALNAC1 PE=1 SV=1	0	49.8	33.8	0	0	68.5	10.5	0	0	0	0	0	0	2	1	0	0	0	0	0	0	0
723	TUT4_HUMAN	Terminal uridylyltransferase 4 OS=Homo sapiens GN=ZCCHC11 PE=1 SV=3	0	0	33.8	0	0	185	9.3	0	0	0	0	0	0	0	1	0	0	0	0	0	0	0
724	VIGLN_HUMAN	Vigilin OS=Homo sapiens GN=HDLBP PE=1 SV=2	0	0	33.7	0	45.1	141.4	6.4	0	0	0	0	0	0	0	1	0	1	0	0	0	0	0
725	MYO3B_HUMAN	Myosin-IIIb OS=Homo sapiens GN=MYO3B PE=2 SV=4	0	0	33.7	0	0	151.7	9.2	0	0	0	0	0	0	0	1	0	0	0	0	0	0	0
726	E2F7_HUMAN	Transcription factor E2F7 OS=Homo sapiens GN=E2F7 PE=1 SV=3	0	35.8	33.6	38.3	0	99.8	9	0	0.2614	0	0	0	0	3	1	2	0	0	1.1	0	0	0
727	AZI1_HUMAN	5-azacytidine-induced protein 1 OS=Homo sapiens GN=AZI1 PE=1 SV=3	0	0	33.6	70.9	51.8	122.1	9.6	0	0	0	0	0	0	0	1	2	2	0	0	0	0	0
728	SNUT1_HUMAN	U4/U6.U5 tri-snRNP-associated protein 1 OS=Homo sapiens GN=SART1 PE=1 SV=1	0	0	33.6	0	0	90.2	5.8	0	0	0.2443	0	0	0	0	1	0	0	0	0	1.2	0	0
729	TNC18_HUMAN	Trinucleotide repeat-containing gene 18 protein OS=Homo sapiens GN=TNRC18 PE=1 SV=3	0	110.4	33.6	164.7	33.3	314.3	9.6	0	0.059	0	0.1091	0	0	3	2	3	2	0	0.6	0	1.3	0
730	CU113_HUMAN	Putative uncharacterized protein encoded by NCRNA00162 OS=Homo sapiens GN=NCRNA00162 PE=5 SV=1	0	0	33.6	0	0	6.6	12.5	0	0	0	0	0	0	0	1	0	0	0	0	0	0	0
731	KAD2_HUMAN	Adenylate kinase 2. mitochondrial OS=Homo sapiens GN=AK2 PE=1 SV=2	0	0	33.5	0	0	26.5	8.9	0	0	0	0	0	0	0	1	0	0	0	0	0	0	0
732	ACCN4_HUMAN	Amiloride-sensitive cation channel 4 OS=Homo sapiens GN=ACCN4 PE=1 SV=2	0	0	33.4	0	0	70.1	9.2	0	0	0	0	0	0	0	1	0	0	0	0	0	0	0
733	I17RC_HUMAN	Interleukin-17 receptor C OS=Homo sapiens GN=IL17RC PE=1 SV=2	0	0	33.3	0	0	86.2	5.7	0	0	0.053	0	0	0	0	1	0	0	0	0	1.3	0	0
734	SNTG2_HUMAN	Gamma-2-syntrophin OS=Homo sapiens GN=SNTG2 PE=1 SV=2	0	0	33.3	0	0	60.2	8.6	0	0	0	0	0	0	0	1	0	0	0	0	0	0	0
735	SVEP1_HUMAN	Sushi. von Willebrand factor type A. EGF and pentraxin domain-containing protein 1 OS=Homo sapiens GN=SVEP1 PE=1 SV=3	0	0	33.3	0	52.6	389.9	5.2	0	0	0	0	0	0	0	1	0	1	0	0	0	0	0
736	PLVAP_HUMAN	Plasmalemma vesicle-associated protein OS=Homo sapiens GN=PLVAP PE=2 SV=1	0	0	33.3	0	0	50.6	9.8	0	0	0	0	0	0	0	1	0	0	0	0	0	0	0
737	NCOR1_HUMAN	Nuclear receptor corepressor 1 OS=Homo sapiens GN=NCOR1 PE=1 SV=2	0	60	33.2	0	0	270	6.7	0	0.0274	0	0	0	0	2	1	0	0	0	0.4	0	0	0
738	ASPC1_HUMAN	Tether containing UBX domain for GLUT4 OS=Homo sapiens GN=ASPSCR1 PE=1 SV=1	0	0	33.2	0	0	60.1	6.2	0	0	0.079	0	0	0	0	1	0	0	0	0	3.8	0	0
739	BPTF_HUMAN	Nucleosome-remodeling factor subunit BPTF OS=Homo sapiens GN=BPTF PE=1 SV=3	0	101.4	33.2	101.9	103.8	338.1	6.1	0	0	0.028	0.0899	0.0283	0	3	2	2	2	0	0	0.5	0.5	0.4
740	DSG3_HUMAN	Desmoglein-3 OS=Homo sapiens GN=DSG3 PE=1 SV=2	0	0	33.2	0	0	107.5	4.7	0	0	0	0	0	0	0	1	0	0	0	0	0	0	0
741	CI130_HUMAN	Putative uncharacterized protein C9orf130 OS=Homo sapiens GN=C9orf130 PE=5 SV=1	0	0	33.1	0	0	14.7	12.6	0	0	0.0421	0	0	0	0	1	0	0	0	0	11.8	0	0
742	KPCT_HUMAN	Protein kinase C theta type OS=Homo sapiens GN=PRKCQ PE=1 SV=3	0	0	33.1	0	0	81.8	8.8	0	0	0.2224	0	0	0	0	1	0	0	0	0	3.1	0	0
743	PHLA1_HUMAN	Pleckstrin homology-like domain family A member 1 OS=Homo sapiens GN=PHLDA1 PE=1 SV=4	0	0	33.1	0	33.5	45	11	0	0	0	0	0	0	0	1	0	1	0	0	0	0	0
744	F184B_HUMAN	Protein FAM184B OS=Homo sapiens GN=FAM184B PE=2 SV=3	0	0	33.1	65.3	0	121	5.8	0	0	0.2666	0.0663	0	0	0	1	3	0	0	0	0.8	1.4	0
745	KLH33_HUMAN	Kelch-like protein 33 OS=Homo sapiens GN=KLHL33 PE=2 SV=2	0	0	33.1	0	0	57.8	7.2	0	0	0	0	0	0	0	1	0	0	0	0	0	0	0
746	VP37A_HUMAN	Vacuolar protein sorting-associated protein 37A OS=Homo sapiens GN=VPS37A PE=1 SV=1	0	0	33.1	0	0	44.3	5.3	0	0	0	0	0	0	0	1	0	0	0	0	0	0	0
747	PFD3_HUMAN	Prefoldin subunit 3 OS=Homo sapiens GN=VBP1 PE=1 SV=3	0	0	33	0	0	22.6	7.5	0	0	0.0389	0	0	0	0	1	0	0	0	0	6.6	0	0
748	ZP2_HUMAN	Zona pellucida sperm-binding protein 2 OS=Homo sapiens GN=ZP2 PE=1 SV=1	0	0	32.8	0	0	82.3	6	0	0	0.0448	0	0	0	0	1	0	0	0	0	2.6	0	0
749	CA125_HUMAN	Uncharacterized protein C1orf125 OS=Homo sapiens GN=C1orf125 PE=1 SV=1	0	0	32.7	0	0	118	5.4	0	0	0.2495	0	0	0	0	1	0	0	0	0	0.8	0	0
750	UN13C_HUMAN	Protein unc-13 homolog C OS=Homo sapiens GN=UNC13C PE=1 SV=3	44.8	62.2	32.5	0	0	250.8	5.6	0.0539	0.0746	0.4928	0	0	2	2	1	0	0	1	0.7	0.4	0	0
751	RPTN_HUMAN	Repetin OS=Homo sapiens GN=RPTN PE=1 SV=1	0	0	32.5	0	41	90.7	6.4	0	0	0.2785	0	0.0034	0	0	1	0	1	0	0	1.4	0	1.5
752	LAS1L_HUMAN	Protein LAS1 homolog OS=Homo sapiens GN=LAS1L PE=1 SV=2	0	0	32.3	0	0	83	4.5	0	0	0.2133	0	0	0	0	1	0	0	0	0	1.2	0	0
753	GP162_HUMAN	Probable G-protein coupled receptor 162 OS=Homo sapiens GN=GPR162 PE=2 SV=1	0	0	32.1	0	0	63.9	9.8	0	0	0.0453	0	0	0	0	1	0	0	0	0	2.2	0	0
754	ADAM2_HUMAN	Disintegrin and metalloproteinase domain-containing protein 2 OS=Homo sapiens GN=ADAM2 PE=1 SV=2	0	0	0	0	58.2	82.4	5.7	0	0	0	0	0.2262	0	0	0	0	1	0	0	0	0	2
755	SYNC_HUMAN	Asparaginyl-tRNA synthetase. cytoplasmic OS=Homo sapiens GN=NARS PE=1 SV=1	0	0	0	38.9	0	62.9	5.9	0	0	0	0	0	0	0	0	1	0	0	0	0	0	0
756	CILP2_HUMAN	Cartilage intermediate layer protein 2 OS=Homo sapiens GN=CILP2 PE=2 SV=2	0	0	0	0	101.3	126.2	9.8	0	0	0	0	0.0428	0	0	0	0	1	0	0	0	0	1.3
757	SRSF2_HUMAN	Serine/arginine-rich splicing factor 2 OS=Homo sapiens GN=SRSF2 PE=1 SV=4	0	40.2	0	0	0	25.5	12.4	0	0.1469	0	0	0	0	2	0	0	0	0	7.7	0	0	0
758	PLPL6_HUMAN	Neuropathy target esterase OS=Homo sapiens GN=PNPLA6 PE=1 SV=2	0	41.2	0	0	0	149.9	9	0	0.0625	0	0	0	0	2	0	0	0	0	1.2	0	0	0
759	TRA2A_HUMAN	Transformer-2 protein homolog alpha OS=Homo sapiens GN=TRA2A PE=1 SV=1	0	0	0	49.9	0	32.7	11.8	0	0	0	0	0	0	0	0	1	0	0	0	0	0	0
760	PEAK1_HUMAN	Pseudopodium-enriched atypical kinase 1 OS=Homo sapiens GN=PEAK1 PE=1 SV=4	0	46.9	0	75	45.8	193	6.5	0	0.0632	0	0.2524	0.1328	0	3	0	3	2	0	0.6	0	1.3	1.1
761	EPC2_HUMAN	Enhancer of polycomb homolog 2 OS=Homo sapiens GN=EPC2 PE=1 SV=2	0	0	0	57.2	0	91	9.7	0	0	0	0.2923	0	0	0	0	1	0	0	0	0	1.5	0
762	MARHA_HUMAN	Probable E3 ubiquitin-protein ligase MARCH10 OS=Homo sapiens GN=MARCH10 PE=1 SV=3	0	0	0	0	69.6	90.5	6.3	0	0	0	0	0.2138	0	0	0	0	1	0	0	0	0	2.1
763	GALT3_HUMAN	Polypeptide N-acetylgalactosaminyltransferase 3 OS=Homo sapiens GN=GALNT3 PE=2 SV=2	0	0	0	0	32.7	72.6	9	0	0	0	0	0	0	0	0	0	1	0	0	0	0	0
764	AIMP2_HUMAN	Aminoacyl tRNA synthase complex-interacting multifunctional protein 2 OS=Homo sapiens GN=AIMP2 PE=1 SV=2	0	0	0	0	50.1	35.3	9.4	0	0	0	0	0.096	0	0	0	0	1	0	0	0	0	5.3
765	SCN1A_HUMAN	Sodium channel protein type 1 subunit alpha OS=Homo sapiens GN=SCN1A PE=1 SV=2	0	0	0	0	68.4	228.8	5.5	0	0	0	0	0	0	0	0	0	1	0	0	0	0	0
766	PYGM_HUMAN	Glycogen phosphorylase. muscle form OS=Homo sapiens GN=PYGM PE=1 SV=6	0	0	0	35.4	0	97	6.6	0	0	0	0	0	0	0	0	1	0	0	0	0	0	0
767	LY10_HUMAN	Nuclear body protein SP140 OS=Homo sapiens GN=SP140 PE=2 SV=2	0	0	0	0	41.9	98.2	5.1	0	0	0	0	0	0	0	0	0	1	0	0	0	0	0
768	CTNA1_HUMAN	Catenin alpha-1 OS=Homo sapiens GN=CTNNA1 PE=1 SV=1	0	0	0	48.3	0	100	5.9	0	0	0	0	0	0	0	0	1	0	0	0	0	0	0
769	ABL1_HUMAN	Tyrosine-protein kinase ABL1 OS=Homo sapiens GN=ABL1 PE=1 SV=4	0	70.7	0	0	0	122.8	9.5	0	0	0	0	0	0	2	0	0	0	0	0	0	0	0
770	MMAA_HUMAN	Methylmalonic aciduria type A protein. mitochondrial OS=Homo sapiens GN=MMAA PE=1 SV=1	0	0	0	57	0	46.5	10.1	0	0	0	0	0	0	0	0	1	0	0	0	0	0	0
771	GLP1R_HUMAN	Glucagon-like peptide 1 receptor OS=Homo sapiens GN=GLP1R PE=1 SV=2	0	0	0	0	40.4	53	9.5	0	0	0	0	0.264	0	0	0	0	1	0	0	0	0	3
772	IQUB_HUMAN	IQ and ubiquitin-like domain-containing protein OS=Homo sapiens GN=IQUB PE=1 SV=2	0	0	0	0	47.7	92.5	6.2	0	0	0	0	0.2274	0	0	0	0	1	0	0	0	0	1.3
773	CHD2_HUMAN	Chromodomain-helicase-DNA-binding protein 2 OS=Homo sapiens GN=CHD2 PE=1 SV=2	0	0	0	0	85.7	211.2	8.8	0	0	0	0	0	0	0	0	0	1	0	0	0	0	0
774	GBP7_HUMAN	Guanylate-binding protein 7 OS=Homo sapiens GN=GBP7 PE=2 SV=2	0	0	0	69.2	0	72.5	5.7	0	0	0	0.3029	0	0	0	0	1	0	0	0	0	1.7	0
775	CC137_HUMAN	Coiled-coil domain-containing protein 137 OS=Homo sapiens GN=CCDC137 PE=1 SV=1	0	0	0	53.5	0	33.2	11.5	0	0	0	0.0302	0	0	0	0	1	0	0	0	0	2.8	0
776	CD021_HUMAN	Uncharacterized protein C4orf21 OS=Homo sapiens GN=C4orf21 PE=1 SV=2	0	0	0	0	57.3	119.3	4.8	0	0	0	0	0	0	0	0	0	1	0	0	0	0	0
777	RRP1_HUMAN	Ribosomal RNA processing protein 1 homolog A OS=Homo sapiens GN=RRP1 PE=1 SV=1	0	53.6	0	0	0	52.8	10	0	0.2995	0	0	0	0	2	0	0	0	0	2.2	0	0	0
778	TOP2B_HUMAN	DNA topoisomerase 2-beta OS=Homo sapiens GN=TOP2B PE=1 SV=3	40	0	0	0	0	183.2	8.8	0.2841	0	0	0	0	1	0	0	0	0	1.4	0	0	0	0
779	CTGE5_HUMAN	Cutaneous T-cell lymphoma-associated antigen 5 OS=Homo sapiens GN=CTAGE5 PE=1 SV=4	0	0	0	0	84.5	90.9	5	0	0	0	0	0.2951	0	0	0	0	1	0	0	0	0	1.7
780	FGF3_HUMAN	Fibroblast growth factor 3 OS=Homo sapiens GN=FGF3 PE=1 SV=1	0	0	0	48.2	0	26.9	11.5	0	0	0	0.0349	0	0	0	0	1	0	0	0	0	7.5	0
781	TAF2_HUMAN	Transcription initiation factor TFIID subunit 2 OS=Homo sapiens GN=TAF2 PE=1 SV=3	0	0	0	0	36.1	136.9	9.2	0	0	0	0	0.0586	0	0	0	0	1	0	0	0	0	0.8
782	TCEA3_HUMAN	Transcription elongation factor A protein 3 OS=Homo sapiens GN=TCEA3 PE=2 SV=2	40.6	0	0	0	0	38.9	10.2	0.1275	0	0	0	0	1	0	0	0	0	5.5	0	0	0	0
783	ZN816_HUMAN	Zinc finger protein 816 OS=Homo sapiens GN=ZNF816 PE=2 SV=2	0	0	0	36.1	0	75.7	10.4	0	0	0	0	0	0	0	0	1	0	0	0	0	0	0
784	KI13A_HUMAN	Kinesin-like protein KIF13A OS=Homo sapiens GN=KIF13A PE=1 SV=2	0	0	0	101	45.1	202.2	5.3	0	0	0	0	0.2028	0	0	0	1	3	0	0	0	0	1.6
785	KCNQ4_HUMAN	Potassium voltage-gated channel subfamily KQT member 4 OS=Homo sapiens GN=KCNQ4 PE=1 SV=2	0	0	0	0	34	77.1	10.3	0	0	0	0	0	0	0	0	0	1	0	0	0	0	0
786	AHSA1_HUMAN	Activator of 90 kDa heat shock protein ATPase homolog 1 OS=Homo sapiens GN=AHSA1 PE=1 SV=1	0	35.3	0	0	0	38.3	5.3	0	0.1198	0	0	0	0	2	0	0	0	0	5.3	0	0	0
787	CAC1H_HUMAN	Voltage-dependent T-type calcium channel subunit alpha-1H OS=Homo sapiens GN=CACNA1H PE=1 SV=4	0	65.8	0	0	0	259	7.3	0	0	0	0	0	0	2	0	0	0	0	0	0	0	0
788	CC154_HUMAN	Coiled-coil domain-containing protein 154 OS=Homo sapiens GN=CCDC154 PE=2 SV=4	57.5	0	0	0	39.2	76	9.5	0.2419	0	0	0	0.2206	1	0	0	0	1	5.6	0	0	0	1.2
789	NSD1_HUMAN	Histone-lysine N-methyltransferase. H3 lysine-36 and H4 lysine-20 specific OS=Homo sapiens GN=NSD1 PE=1 SV=1	0	79.5	0	0	0	296.5	9.5	0	0	0	0	0	0	2	0	0	0	0	0	0	0	0
790	GLCI1_HUMAN	Glucocorticoid-induced transcript 1 protein OS=Homo sapiens GN=GLCCI1 PE=1 SV=1	0	0	0	0	42.3	58	10.5	0	0	0	0	0.0343	0	0	0	0	1	0	0	0	0	1.6
791	CF165_HUMAN	UPF0704 protein C6orf165 OS=Homo sapiens GN=C6orf165 PE=2 SV=2	0	0	0	0	35.8	71.1	6.4	0	0	0	0	0	0	0	0	0	1	0	0	0	0	0
792	YM012_HUMAN	Uncharacterized protein DKFZp434B061 OS=Homo sapiens PE=2 SV=2	0	91.4	0	86.1	0	59.4	13.6	0	0.2463	0	0	0	0	3	0	2	0	0	3.2	0	0	0
793	RGPA1_HUMAN	Ral GTPase-activating protein subunit alpha-1 OS=Homo sapiens GN=RALGAPA1 PE=1 SV=1	0	0	0	0	86.9	229.7	5.8	0	0	0	0	0.2423	0	0	0	0	3	0	0	0	0	1.2
794	CD248_HUMAN	Endosialin OS=Homo sapiens GN=CD248 PE=1 SV=1	0	0	0	0	42.2	80.8	5.1	0	0	0	0	0.1501	0	0	0	0	1	0	0	0	0	2.5
795	LAR4B_HUMAN	La-related protein 4B OS=Homo sapiens GN=LARP4B PE=1 SV=3	0	0	0	37.4	0	80.5	6.5	0	0	0	0	0	0	0	0	1	0	0	0	0	0	0
796	DGKK_HUMAN	Diacylglycerol kinase kappa OS=Homo sapiens GN=DGKK PE=1 SV=1	0	0	0	0	55.6	141.7	5.3	0	0	0	0	0	0	0	0	0	1	0	0	0	0	0
797	NEUA_HUMAN	N-acylneuraminate cytidylyltransferase OS=Homo sapiens GN=CMAS PE=1 SV=2	0	0	0	0	41.7	48.3	9.1	0	0	0	0	0.2883	0	0	0	0	1	0	0	0	0	3.5
798	RM17_HUMAN	39S ribosomal protein L17. mitochondrial OS=Homo sapiens GN=MRPL17 PE=1 SV=1	0	0	0	0	32.2	20	10.6	0	0	0	0	0.2842	0	0	0	0	1	0	0	0	0	6.9
799	NCOA6_HUMAN	Nuclear receptor coactivator 6 OS=Homo sapiens GN=NCOA6 PE=1 SV=3	0	48.8	0	0	43.9	219	10	0	0.0009	0	0	0.1215	0	3	0	0	1	0	1.8	0	0	0.6
800	LRP1B_HUMAN	Low-density lipoprotein receptor-related protein 1B OS=Homo sapiens GN=LRP1B PE=1 SV=2	0	90.3	0	0	42.9	515.2	5	0	0.2229	0	0	0	0	3	0	0	1	0	0.5	0	0	0
801	RCOR2_HUMAN	REST corepressor 2 OS=Homo sapiens GN=RCOR2 PE=2 SV=2	0	36.4	0	0	0	58	9.6	0	0.2143	0	0	0	0	2	0	0	0	0	2.7	0	0	0
802	IASPP_HUMAN	RelA-associated inhibitor OS=Homo sapiens GN=PPP1R13L PE=1 SV=4	0	0	0	55	0	89	6.4	0	0	0	0.2317	0	0	0	0	1	0	0	0	0	1.8	0
803	NHSL1_HUMAN	NHS-like protein 1 OS=Homo sapiens GN=NHSL1 PE=1 SV=2	0	70	0	0	65.3	170.6	6.5	0	0.0973	0	0	0.2254	0	2	0	0	1	0	0.8	0	0	0.7
804	SCG2_HUMAN	Secretogranin-2 OS=Homo sapiens GN=SCG2 PE=1 SV=2	0	54.2	0	0	0	70.9	4.5	0	0.0421	0	0	0	0	2	0	0	0	0	1.6	0	0	0
805	TOP1M_HUMAN	DNA topoisomerase I. mitochondrial OS=Homo sapiens GN=TOP1MT PE=2 SV=1	0	50.1	0	0	0	69.8	10.1	0	0.3222	0	0	0	0	3	0	0	0	0	4	0	0	0
806	CCD78_HUMAN	Coiled-coil domain-containing protein 78 OS=Homo sapiens GN=CCDC78 PE=2 SV=1	0	0	0	35.3	0	48.5	9.3	0	0	0	0	0	0	0	0	1	0	0	0	0	0	0
807	UBP31_HUMAN	Ubiquitin carboxyl-terminal hydrolase 31 OS=Homo sapiens GN=USP31 PE=1 SV=2	0	0	0	0	39.7	146.6	10.2	0	0	0	0	0	0	0	0	0	1	0	0	0	0	0
808	NAA16_HUMAN	N-alpha-acetyltransferase 16. NatA auxiliary subunit OS=Homo sapiens GN=NAA16 PE=1 SV=2	0	0	0	53	0	101.4	8.8	0	0	0	0	0	0	0	0	1	0	0	0	0	0	0
809	GOLI4_HUMAN	Golgi integral membrane protein 4 OS=Homo sapiens GN=GOLIM4 PE=1 SV=1	0	0	0	0	57.8	81.8	4.6	0	0	0	0	0.2509	0	0	0	0	1	0	0	0	0	1.1
810	CAYP2_HUMAN	Calcyphosin-2 OS=Homo sapiens GN=CAPS2 PE=2 SV=2	0	45.2	0	0	0	63.8	9.6	0	0.03	0	0	0	0	2	0	0	0	0	2.5	0	0	0
811	ZN75C_HUMAN	Putative zinc finger protein 75C OS=Homo sapiens GN=ZNF75CP PE=5 SV=2	0	56.4	0	0	0	49.7	9.9	0	0	0	0	0	0	2	0	0	0	0	0	0	0	0
812	CD158_HUMAN	Coiled-coil domain-containing protein 158 OS=Homo sapiens GN=CCDC158 PE=2 SV=2	0	0	0	0	74.4	127.1	6.1	0	0	0	0	0	0	0	0	0	1	0	0	0	0	0
813	GRL1A_HUMAN	Protein GRINL1A OS=Homo sapiens GN=GRINL1A PE=1 SV=1	0	0	0	0	39.2	41.7	6	0	0	0	0	0	0	0	0	0	1	0	0	0	0	0
814	ZN570_HUMAN	Zinc finger protein 570 OS=Homo sapiens GN=ZNF570 PE=2 SV=1	0	63	0	0	0	62.3	9.7	0	0.0003	0	0	0	0	2	0	0	0	0	1.3	0	0	0
815	HAOX1_HUMAN	Hydroxyacid oxidase 1 OS=Homo sapiens GN=HAO1 PE=1 SV=1	0	0	0	47.5	0	40.9	9	0	0	0	0	0	0	0	0	1	0	0	0	0	0	0
816	CJ012_HUMAN	Uncharacterized protein C10orf12 OS=Homo sapiens GN=C10orf12 PE=1 SV=1	0	0	0	0	48.2	137.1	9.4	0	0	0	0	0	0	0	0	0	1	0	0	0	0	0
817	MARK1_HUMAN	Serine/threonine-protein kinase MARK1 OS=Homo sapiens GN=MARK1 PE=1 SV=2	0	41.1	0	0	0	88.9	10	0	0.046	0	0	0	0	2	0	0	0	0	2.9	0	0	0
818	PLCH1_HUMAN	1-phosphatidylinositol-4.5-bisphosphate phosphodiesterase eta-1 OS=Homo sapiens GN=PLCH1 PE=1 SV=1	0	0	0	42.9	0	189.1	8.7	0	0	0	0.2533	0	0	0	0	1	0	0	0	0	0.8	0
819	YG053_HUMAN	Putative uncharacterized protein encoded by NCRNA00174 OS=Homo sapiens GN=NCRNA00174 PE=5 SV=3	0	44.9	0	0	0	21.9	13	0	0.2712	0	0	0	0	2	0	0	0	0	4.1	0	0	0
820	NUMA1_HUMAN	Nuclear mitotic apparatus protein 1 OS=Homo sapiens GN=NUMA1 PE=1 SV=2	0	125.7	0	111.1	101.4	238.1	5.5	0	0.2512	0	0.2022	0.0785	0	3	0	2	2	0	1	0	0.7	0.6
821	C1QR1_HUMAN	Complement component C1q receptor OS=Homo sapiens GN=CD93 PE=1 SV=3	0	0	0	0	45.5	68.5	5.2	0	0	0	0	0.2003	0	0	0	0	1	0	0	0	0	1.4
822	RICTR_HUMAN	Rapamycin-insensitive companion of mTOR OS=Homo sapiens GN=RICTOR PE=1 SV=1	0	0	0	0	76.9	192.1	7.4	0	0	0	0	0.0318	0	0	0	0	3	0	0	0	0	1.2
823	DNMT1_HUMAN	DNA (cytosine-5)-methyltransferase 1 OS=Homo sapiens GN=DNMT1 PE=1 SV=2	0	0	0	108.8	34.3	183	8.9	0	0	0	0.1645	0	0	0	0	1	2	0	0	0	1	0
824	CACP_HUMAN	Carnitine O-acetyltransferase OS=Homo sapiens GN=CRAT PE=1 SV=5	0	0	0	56.5	0	70.8	9.3	0	0	0	0.2463	0	0	0	0	1	0	0	0	0	2.2	0
825	TTLL8_HUMAN	Protein monoglycylase TTLL8 OS=Homo sapiens GN=TTLL8 PE=1 SV=4	0	0	0	33.9	35	94.6	9.6	0	0	0	0	0	0	0	0	1	2	0	0	0	0	0
826	UBP26_HUMAN	Ubiquitin carboxyl-terminal hydrolase 26 OS=Homo sapiens GN=USP26 PE=1 SV=1	0	0	0	48.9	0	104	9.7	0	0	0	0	0	0	0	0	1	0	0	0	0	0	0
827	HABP2_HUMAN	Hyaluronan-binding protein 2 OS=Homo sapiens GN=HABP2 PE=1 SV=1	0	131.3	0	0	113.8	62.6	6.1	0	0.2168	0	0	0.1061	0	4	0	0	1	0	10.7	0	0	3.2
828	CNGB3_HUMAN	Cyclic nucleotide-gated cation channel beta-3 OS=Homo sapiens GN=CNGB3 PE=1 SV=2	0	0	0	35.6	0	92.1	8.8	0	0	0	0.1555	0	0	0	0	1	0	0	0	0	1.2	0
829	DMTA2_HUMAN	Doublesex- and mab-3-related transcription factor A2 OS=Homo sapiens GN=DMRTA2 PE=2 SV=2	0	0	0	35.1	0	53.3	9.1	0	0	0	0	0	0	0	0	1	0	0	0	0	0	0
830	SMUF1_HUMAN	E3 ubiquitin-protein ligase SMURF1 OS=Homo sapiens GN=SMURF1 PE=1 SV=2	0	0	0	36.2	50.8	86.1	6.6	0	0	0	0	0	0	0	0	1	2	0	0	0	0	0
831	ZC3H8_HUMAN	Zinc finger CCCH domain-containing protein 8 OS=Homo sapiens GN=ZC3H8 PE=1 SV=2	0	0	0	37.6	0	33.6	9.4	0	0	0	0	0	0	0	0	1	0	0	0	0	0	0
832	MINK1_HUMAN	Misshapen-like kinase 1 OS=Homo sapiens GN=MINK1 PE=1 SV=2	0	0	0	63	0	149.7	8.6	0	0	0	0.0352	0	0	0	0	1	0	0	0	0	0.6	0
833	PLXA4_HUMAN	Plexin-A4 OS=Homo sapiens GN=PLXNA4 PE=1 SV=4	0	75.6	0	68.9	0	212.3	6.4	0	0.0486	0	0	0	0	2	0	2	0	0	0.6	0	0	0
834	GRTP1_HUMAN	Growth hormone-regulated TBC protein 1 OS=Homo sapiens GN=GRTP1 PE=1 SV=4	0	0	0	58	0	38.5	9.8	0	0	0	0	0	0	0	0	1	0	0	0	0	0	0
835	EPHA2_HUMAN	Ephrin type-A receptor 2 OS=Homo sapiens GN=EPHA2 PE=1 SV=2	0	0	0	34.1	0	108.2	5.8	0	0	0	0	0	0	0	0	1	0	0	0	0	0	0
836	HELZ_HUMAN	Probable helicase with zinc finger domain OS=Homo sapiens GN=HELZ PE=1 SV=2	0	0	0	116.7	0	218.8	7.1	0	0	0	0.2427	0	0	0	0	3	0	0	0	0	1.6	0
837	ACOX3_HUMAN	Peroxisomal acyl-coenzyme A oxidase 3 OS=Homo sapiens GN=ACOX3 PE=1 SV=2	0	0	0	63.2	0	77.6	7	0	0	0	0	0	0	0	0	1	0	0	0	0	0	0
838	HS3SA_HUMAN	Heparan sulfate glucosamine 3-O-sulfotransferase 3A1 OS=Homo sapiens GN=HS3ST3A1 PE=1 SV=1	0	57.8	0	0	0	44.9	10.2	0	0.2422	0	0	0	0	2	0	0	0	0	4.7	0	0	0
839	UBP54_HUMAN	Inactive ubiquitin carboxyl-terminal hydrolase 54 OS=Homo sapiens GN=USP54 PE=1 SV=4	0	0	0	59.7	0	187.3	7	0	0	0	0	0	0	0	0	1	0	0	0	0	0	0
840	HERC2_HUMAN	E3 ubiquitin-protein ligase HERC2 OS=Homo sapiens GN=HERC2 PE=1 SV=2	0	117.6	0	121.7	149	526.9	5.8	0	0.1223	0	0.5759	0.047	0	3	0	3	3	0	0.5	0	1.1	0.4
841	M3K10_HUMAN	Mitogen-activated protein kinase kinase kinase 10 OS=Homo sapiens GN=MAP3K10 PE=1 SV=3	0	0	0	43.1	0	103.6	6.6	0	0	0	0.0283	0	0	0	0	1	0	0	0	0	1.2	0
842	UTP18_HUMAN	U3 small nucleolar RNA-associated protein 18 homolog OS=Homo sapiens GN=UTP18 PE=1 SV=3	0	0	0	37.2	0	62	9.6	0	0	0	0	0	0	0	0	1	0	0	0	0	0	0
843	CO6A6_HUMAN	Collagen alpha-6(VI) chain OS=Homo sapiens GN=COL6A6 PE=1 SV=2	0	83.8	0	54.3	46.5	247	6.4	0	0.0054	0	0.1225	0	0	2	0	2	2	0	0.5	0	0.4	0
844	MAGB3_HUMAN	Melanoma-associated antigen B3 OS=Homo sapiens GN=MAGEB3 PE=2 SV=2	0	0	0	0	35.1	39.2	10.6	0	0	0	0	0	0	0	0	0	1	0	0	0	0	0
845	PKHG1_HUMAN	Pleckstrin homology domain-containing family G member 1 OS=Homo sapiens GN=PLEKHG1 PE=1 SV=2	0	0	0	35.9	0	155.3	5.8	0	0	0	0.2527	0	0	0	0	1	0	0	0	0	0.7	0
846	RGS1_HUMAN	Regulator of G-protein signaling 1 OS=Homo sapiens GN=RGS1 PE=1 SV=3	0	0	0	0	54	23.8	9.5	0	0	0	0	0.087	0	0	0	0	1	0	0	0	0	6.7
847	NASP_HUMAN	Nuclear autoantigenic sperm protein OS=Homo sapiens GN=NASP PE=1 SV=2	0	0	0	0	73	85.2	4.1	0	0	0	0	0.2818	0	0	0	0	1	0	0	0	0	1.8
848	ACBD5_HUMAN	Acyl-CoA-binding domain-containing protein 5 OS=Homo sapiens GN=ACBD5 PE=1 SV=1	0	0	0	0	39.4	60.1	5.1	0	0	0	0	0.0091	0	0	0	0	1	0	0	0	0	2.8
849	FND3A_HUMAN	Fibronectin type-III domain-containing protein 3A OS=Homo sapiens GN=FNDC3A PE=1 SV=4	0	0	0	0	36.2	131.8	6.3	0	0	0	0	0.2993	0	0	0	0	1	0	0	0	0	0.9
850	ANR52_HUMAN	Serine/threonine-protein phosphatase 6 regulatory ankyrin repeat subunit C OS=Homo sapiens GN=ANKRD52 PE=1 SV=3	0	0	0	0	41.9	115	6	0	0	0	0	0.046	0	0	0	0	1	0	0	0	0	1.3
851	BAI1_HUMAN	Brain-specific angiogenesis inhibitor 1 OS=Homo sapiens GN=BAI1 PE=1 SV=1	0	52.4	0	90.8	51.5	173.4	9.5	0	0	0	0.2644	0.2206	0	3	0	3	2	0	0	0	1.9	0.8
852	ARI2_HUMAN	E3 ubiquitin-protein ligase ARIH2 OS=Homo sapiens GN=ARIH2 PE=1 SV=1	0	0	0	0	75.9	57.8	5.3	0	0	0	0	0.0337	0	0	0	0	1	0	0	0	0	2.6
853	PR38B_HUMAN	Pre-mRNA-splicing factor 38B OS=Homo sapiens GN=PRPF38B PE=1 SV=1	0	43	0	0	0	64.4	11.1	0	0.024	0	0	0	0	2	0	0	0	0	2.6	0	0	0
854	PPE2_HUMAN	Serine/threonine-protein phosphatase with EF-hands 2 OS=Homo sapiens GN=PPEF2 PE=2 SV=2	0	111.7	0	0	0	86.5	6.8	0	0.0959	0	0	0	0	2	0	0	0	0	2.1	0	0	0
855	MASP2_HUMAN	Mannan-binding lectin serine protease 2 OS=Homo sapiens GN=MASP2 PE=1 SV=4	0	49.3	0	0	33.2	75.7	5.3	0	0.0057	0	0	0.0464	0	2	0	0	1	0	1.2	0	0	2.3
856	D11L8_HUMAN	Putative ATP-dependent RNA helicase DDX11-like protein 8 OS=Homo sapiens GN=DDX11L8 PE=1 SV=1	0	0	0	50.3	0	101.7	7.9	0	0	0	0	0	0	0	0	1	0	0	0	0	0	0
857	NAL13_HUMAN	NACHT. LRR and PYD domains-containing protein 13 OS=Homo sapiens GN=NLRP13 PE=1 SV=2	43.8	0	0	0	0	118.8	5.3	0.5491	0	0	0	0	1	0	0	0	0	2.8	0	0	0	0
858	PISD_HUMAN	Phosphatidylserine decarboxylase proenzyme OS=Homo sapiens GN=PISD PE=2 SV=4	0	0	0	0	50.7	46.6	10.2	0	0	0	0	0.0866	0	0	0	0	1	0	0	0	0	3.7
859	MBB1A_HUMAN	Myb-binding protein 1A OS=Homo sapiens GN=MYBBP1A PE=1 SV=2	0	60.3	0	0	70.8	148.8	10	0	0	0	0	0	0	2	0	0	1	0	0	0	0	0
860	C102B_HUMAN	Coiled-coil domain-containing protein 102B OS=Homo sapiens GN=CCDC102B PE=2 SV=4	0	0	0	48.1	0	60.4	5.6	0	0	0	0	0	0	0	0	1	0	0	0	0	0	0
861	MGT4A_HUMAN	Alpha-1.3-mannosyl-glycoprotein 4-beta-N-acetylglucosaminyltransferase A OS=Homo sapiens GN=MGAT4A PE=1 SV=1	0	0	0	34.7	0	61.5	7.1	0	0	0	0	0	0	0	0	1	0	0	0	0	0	0
862	S14L1_HUMAN	SEC14-like protein 1 OS=Homo sapiens GN=SEC14L1 PE=1 SV=2	0	0	0	85.8	0	81.2	6	0	0	0	0.1144	0	0	0	0	1	0	0	0	0	1.7	0
863	JIP1_HUMAN	C-Jun-amino-terminal kinase-interacting protein 1 OS=Homo sapiens GN=MAPK8IP1 PE=1 SV=1	0	0	0	0	38	77.5	4.7	0	0	0	0	0.1902	0	0	0	0	1	0	0	0	0	3
864	SEM3C_HUMAN	Semaphorin-3C OS=Homo sapiens GN=SEMA3C PE=1 SV=2	0	50.2	0	0	0	85.2	9.8	0	0.1217	0	0	0	0	2	0	0	0	0	2	0	0	0
865	CF089_HUMAN	Uncharacterized protein C6orf89 OS=Homo sapiens GN=C6orf89 PE=2 SV=1	0	0	0	41.5	0	39.8	6.4	0	0	0	0.0244	0	0	0	0	1	0	0	0	0	2.6	0
866	TCPA_HUMAN	T-complex protein 1 subunit alpha OS=Homo sapiens GN=TCP1 PE=1 SV=1	0	0	0	33.6	0	60.3	5.7	0	0	0	0	0	0	0	0	1	0	0	0	0	0	0
867	STAT4_HUMAN	Signal transducer and activator of transcription 4 OS=Homo sapiens GN=STAT4 PE=1 SV=1	0	0	0	0	34.6	85.9	6.2	0	0	0	0	0.4671	0	0	0	0	1	0	0	0	0	3.3
868	CENPB_HUMAN	Major centromere autoantigen B OS=Homo sapiens GN=CENPB PE=1 SV=2	0	0	0	0	70.2	65.1	4.3	0	0	0	0	0.0492	0	0	0	0	1	0	0	0	0	2.5
869	FOG2_HUMAN	Zinc finger protein ZFPM2 OS=Homo sapiens GN=ZFPM2 PE=1 SV=3	0	50.7	0	0	0	128.1	6	0	0	0	0	0	0	2	0	0	0	0	0	0	0	0
870	NPTX1_HUMAN	Neuronal pentraxin-1 OS=Homo sapiens GN=NPTX1 PE=2 SV=2	0	0	0	37.4	0	47.1	6.2	0	0	0	0	0	0	0	0	1	0	0	0	0	0	0
871	SPDL1_HUMAN	Putative speedy protein-like protein LOC442572 OS=Homo sapiens PE=5 SV=4	0	0	0	57.1	47.9	48.1	10.5	0	0	0	0.1129	0.0565	0	0	0	1	2	0	0	0	2.2	2.5
872	RL8_HUMAN	60S ribosomal protein L8 OS=Homo sapiens GN=RPL8 PE=1 SV=2	0	0	0	0	35.3	28	11.9	0	0	0	0	0	0	0	0	0	1	0	0	0	0	0
873	JIP4_HUMAN	C-Jun-amino-terminal kinase-interacting protein 4 OS=Homo sapiens GN=SPAG9 PE=1 SV=4	0	42.3	0	0	0	146.1	4.9	0	0.1417	0	0	0	0	2	0	0	0	0	0.9	0	0	0
874	EOMES_HUMAN	Eomesodermin homolog OS=Homo sapiens GN=EOMES PE=1 SV=3	0	0	0	0	67.6	72.7	7.1	0	0	0	0	0	0	0	0	0	1	0	0	0	0	0
875	XIAP_HUMAN	Baculoviral IAP repeat-containing protein 4 OS=Homo sapiens GN=XIAP PE=1 SV=2	0	0	0	0	51.5	56.6	6.2	0	0	0	0	0.3825	0	0	0	0	1	0	0	0	0	3.2
876	GALT8_HUMAN	Probable polypeptide N-acetylgalactosaminyltransferase 8 OS=Homo sapiens GN=GALNT8 PE=2 SV=1	0	0	0	0	69.7	72.8	9.7	0	0	0	0	0.03	0	0	0	0	1	0	0	0	0	1.3
877	TRAF4_HUMAN	TNF receptor-associated factor 4 OS=Homo sapiens GN=TRAF4 PE=1 SV=1	0	0	0	0	52.9	53.5	9.8	0	0	0	0	0	0	0	0	0	1	0	0	0	0	0
878	AN36B_HUMAN	Ankyrin repeat domain-containing protein 36B OS=Homo sapiens GN=ANKRD36B PE=2 SV=4	0	0	0	0	80.2	153.5	9.7	0	0	0	0	0.2325	0	0	0	0	1	0	0	0	0	1.2
879	PALB2_HUMAN	Partner and localizer of BRCA2 OS=Homo sapiens GN=PALB2 PE=1 SV=1	0	0	0	48.5	0	131.2	6	0	0	0	0.3238	0	0	0	0	1	0	0	0	0	0.8	0
880	CMTA2_HUMAN	Calmodulin-binding transcription activator 2 OS=Homo sapiens GN=CAMTA2 PE=1 SV=3	0	0	0	0	45.6	131.4	7	0	0	0	0	0.0137	0	0	0	0	1	0	0	0	0	0.7
881	USH2A_HUMAN	Usherin OS=Homo sapiens GN=USH2A PE=1 SV=3	0	34.3	0	0	43.2	575.2	6.4	0	0.0809	0	0	0.0057	0	2	0	0	1	0	0.2	0	0	0.2
882	GPTC2_HUMAN	G patch domain-containing protein 2 OS=Homo sapiens GN=GPATCH2 PE=1 SV=1	0	0	0	0	74.6	58.9	10	0	0	0	0	0.1705	0	0	0	0	3	0	0	0	0	8.5
883	PANK1_HUMAN	Pantothenate kinase 1 OS=Homo sapiens GN=PANK1 PE=1 SV=2	0	0	0	0	54.8	64.3	8.6	0	0	0	0	0.1387	0	0	0	0	1	0	0	0	0	2.3
884	C2D1B_HUMAN	Coiled-coil and C2 domain-containing protein 1B OS=Homo sapiens GN=CC2D1B PE=1 SV=1	0	0	0	114.8	0	94.2	5	0	0	0	0.2727	0	0	0	0	1	0	0	0	0	1.5	0
885	PDPR_HUMAN	Pyruvate dehydrogenase phosphatase regulatory subunit. mitochondrial OS=Homo sapiens GN=PDPR PE=1 SV=2	0	68.4	0	0	0	99.3	5.9	0	0.1921	0	0	0	0	3	0	0	0	0	1.9	0	0	0
886	ENY2_HUMAN	Enhancer of yellow 2 transcription factor homolog OS=Homo sapiens GN=ENY2 PE=1 SV=1	0	0	0	50.8	0	11.5	10.2	0	0	0	0.2261	0	0	0	0	1	0	0	0	0	12.9	0
887	GOGA3_HUMAN	Golgin subfamily A member 3 OS=Homo sapiens GN=GOLGA3 PE=1 SV=2	0	37.7	0	0	0	167.3	5.2	0	0.2124	0	0	0	0	2	0	0	0	0	1.3	0	0	0
888	NOB1_HUMAN	RNA-binding protein NOB1 OS=Homo sapiens GN=NOB1 PE=1 SV=1	0	0	0	0	66.1	46.6	6.8	0	0	0	0	0.2244	0	0	0	0	1	0	0	0	0	2.7
889	MYH7B_HUMAN	Myosin-7B OS=Homo sapiens GN=MYH7B PE=2 SV=3	0	53.3	0	0	0	221.3	5.7	0	0.0412	0	0	0	0	2	0	0	0	0	0.8	0	0	0
890	HNF1B_HUMAN	Hepatocyte nuclear factor 1-beta OS=Homo sapiens GN=HNF1B PE=1 SV=1	0	0	0	0	34.7	61.3	8	0	0	0	0	0	0	0	0	0	1	0	0	0	0	0
891	TEN4_HUMAN	Teneurin-4 OS=Homo sapiens GN=ODZ4 PE=2 SV=2	0	0	0	48.6	0	307.8	6.1	0	0	0	0	0	0	0	0	1	0	0	0	0	0	0
892	KI18A_HUMAN	Kinesin-like protein KIF18A OS=Homo sapiens GN=KIF18A PE=1 SV=2	0	0	0	0	76.4	102.2	9.9	0	0	0	0	0.0634	0	0	0	0	1	0	0	0	0	0.9
893	CCDC9_HUMAN	Coiled-coil domain-containing protein 9 OS=Homo sapiens GN=CCDC9 PE=1 SV=1	0	43.6	0	0	0	59.7	5.2	0	0.2673	0	0	0	0	2	0	0	0	0	3.4	0	0	0
894	FSBP_HUMAN	Fibrinogen silencer-binding protein OS=Homo sapiens GN=FSBP PE=1 SV=1	0	0	0	0	49.2	34.7	6.7	0	0	0	0	0	0	0	0	0	1	0	0	0	0	0
895	NECA2_HUMAN	N-terminal EF-hand calcium-binding protein 2 OS=Homo sapiens GN=NECAB2 PE=1 SV=1	0	0	0	0	61.7	43.2	5.2	0	0	0	0	0.0487	0	0	0	0	1	0	0	0	0	5.7
896	HECD2_HUMAN	Probable E3 ubiquitin-protein ligase HECTD2 OS=Homo sapiens GN=HECTD2 PE=2 SV=2	0	0	0	0	59.3	88.1	9.2	0	0	0	0	0.2358	0	0	0	0	1	0	0	0	0	2.2
897	MCM2_HUMAN	DNA replication licensing factor MCM2 OS=Homo sapiens GN=MCM2 PE=1 SV=4	38.2	0	0	0	0	101.8	5.2	0	0	0	0	0	1	0	0	0	0	0	0	0	0	0
898	SRSF8_HUMAN	Serine/arginine-rich splicing factor 8 OS=Homo sapiens GN=SRSF8 PE=1 SV=1	0	0	0	37.4	0	32.3	12.3	0	0	0	0.0956	0	0	0	0	1	0	0	0	0	2.8	0
899	CO5_HUMAN	Complement C5 OS=Homo sapiens GN=C5 PE=1 SV=4	0	906.9	0	420.2	273.8	188.2	6.1	0	0.0325	0	0.0841	0.0393	0	10	0	4	7	0	6.6	0	4.4	4.9
900	HAUS5_HUMAN	HAUS augmin-like complex subunit 5 OS=Homo sapiens GN=HAUS5 PE=1 SV=2	0	0	0	38.2	0	71.6	9.9	0	0	0	0	0	0	0	0	1	0	0	0	0	0	0
901	GMIP_HUMAN	GEM-interacting protein OS=Homo sapiens GN=GMIP PE=1 SV=2	0	0	0	0	36.1	106.6	5.4	0	0	0	0	0	0	0	0	0	1	0	0	0	0	0
902	KIFC3_HUMAN	Kinesin-like protein KIFC3 OS=Homo sapiens GN=KIFC3 PE=1 SV=3	0	0	0	0	85.7	92.7	8.6	0	0	0	0	0	0	0	0	0	1	0	0	0	0	0
903	RAD17_HUMAN	Cell cycle checkpoint protein RAD17 OS=Homo sapiens GN=RAD17 PE=1 SV=2	0	57.3	0	0	0	77	6.7	0	0.2277	0	0	0	0	2	0	0	0	0	1.9	0	0	0
904	HV303_HUMAN	Ig heavy chain V-III region VH26 OS=Homo sapiens PE=1 SV=1	0	0	0	0	49	12.6	9.4	0	0	0	0	0.1163	0	0	0	0	1	0	0	0	0	9.4
905	M3K5_HUMAN	Mitogen-activated protein kinase kinase kinase 5 OS=Homo sapiens GN=MAP3K5 PE=1 SV=1	0	50.8	0	0	0	154.4	5.4	0	0	0	0	0	0	2	0	0	0	0	0	0	0	0
906	YP010_HUMAN	Putative uncharacterized protein FLJ32790 OS=Homo sapiens PE=2 SV=2	0	0	0	0	70.1	20.7	10.9	0	0	0	0	0.0856	0	0	0	0	3	0	0	0	0	6.2
907	TRI33_HUMAN	E3 ubiquitin-protein ligase TRIM33 OS=Homo sapiens GN=TRIM33 PE=1 SV=3	0	35.6	0	0	61.5	122.5	6.2	0	0.0377	0	0	0.1831	0	2	0	0	1	0	0.9	0	0	1.7
908	NELL2_HUMAN	Protein kinase C-binding protein NELL2 OS=Homo sapiens GN=NELL2 PE=1 SV=1	0	73.7	0	0	0	91.3	5.4	0	0	0	0	0	0	2	0	0	0	0	0	0	0	0
909	LV103_HUMAN	Ig lambda chain V-I region NEW OS=Homo sapiens PE=1 SV=1	0	0	0	0	35.6	11.4	9.1	0	0	0	0	0.0355	0	0	0	0	1	0	0	0	0	7.2
910	KLF15_HUMAN	Krueppel-like factor 15 OS=Homo sapiens GN=KLF15 PE=1 SV=1	0	0	0	37.8	0	44	9.7	0	0	0	0	0	0	0	0	1	0	0	0	0	0	0
911	ACTBM_HUMAN	Putative beta-actin-like protein 3 OS=Homo sapiens GN=POTEKP PE=5 SV=1	0	61.6	0	35.1	0	42	5.9	0	0	0	0	0	0	2	0	2	0	0	0	0	0	0
912	CP135_HUMAN	Centrosomal protein of 135 kDa OS=Homo sapiens GN=CEP135 PE=1 SV=2	0	60.3	0	0	43.4	133.4	5.8	0	0	0	0	0.125	0	2	0	0	1	0	0	0	0	1.4
913	SHSA7_HUMAN	Protein shisa-7 OS=Homo sapiens GN=SHISA7 PE=2 SV=3	0	48.5	0	0	0	56.2	11.1	0	0.0378	0	0	0	0	2	0	0	0	0	2.4	0	0	0
914	VCIP1_HUMAN	Deubiquitinating protein VCIP135 OS=Homo sapiens GN=VCPIP1 PE=1 SV=2	0	70.2	0	0	0	134.2	6.8	0	0.0373	0	0	0	0	2	0	0	0	0	0.7	0	0	0
915	GBRA6_HUMAN	Gamma-aminobutyric acid receptor subunit alpha-6 OS=Homo sapiens GN=GABRA6 PE=2 SV=2	0	0	0	34.6	0	51	9.1	0	0	0	0.1551	0	0	0	0	1	0	0	0	0	3.3	0
916	F193A_HUMAN	Protein FAM193A OS=Homo sapiens GN=FAM193A PE=1 SV=2	0	0	0	0	34.5	139.9	6	0	0	0	0	0	0	0	0	0	1	0	0	0	0	0
917	EFS_HUMAN	Embryonal Fyn-associated substrate OS=Homo sapiens GN=EFS PE=1 SV=1	0	0	0	34.7	0	58.8	4.8	0	0	0	0	0	0	0	0	1	0	0	0	0	0	0
918	YU004_HUMAN	Uncharacterized protein FLJ46757 OS=Homo sapiens PE=2 SV=1	0	0	0	36.2	0	31.3	8.1	0	0	0	0.0792	0	0	0	0	1	0	0	0	0	4	0
919	AT8B1_HUMAN	Probable phospholipid-transporting ATPase IC OS=Homo sapiens GN=ATP8B1 PE=1 SV=3	0	53.7	0	0	0	143.6	6.8	0	0.0898	0	0	0	0	2	0	0	0	0	1.1	0	0	0
920	DHX32_HUMAN	Putative pre-mRNA-splicing factor ATP-dependent RNA helicase DHX32 OS=Homo sapiens GN=DHX32 PE=1 SV=1	0	0	0	0	37.2	84.4	4.7	0	0	0	0	0	0	0	0	0	1	0	0	0	0	0
921	K0614_HUMAN	Probable E3 ubiquitin-protein ligase C12orf51 OS=Homo sapiens GN=C12orf51 PE=1 SV=5	0	114.1	0	0	0	439.1	5.8	0	0.1293	0	0	0	0	3	0	0	0	0	0.9	0	0	0
922	HMGC2_HUMAN	Probable 3-hydroxymethyl-3-methylglutaryl-CoA lyase 2 OS=Homo sapiens GN=HMGCLL1 PE=2 SV=3	0	0	0	0	49.2	39.5	6.1	0	0	0	0	0.0753	0	0	0	0	1	0	0	0	0	4.3
923	APOC4_HUMAN	Apolipoprotein C-IV OS=Homo sapiens GN=APOC4 PE=1 SV=1	0	50.3	0	0	0	14.5	10.4	0	0.0288	0	0	0	0	2	0	0	0	0	10.2	0	0	0
924	MFN1_HUMAN	Mitofusin-1 OS=Homo sapiens GN=MFN1 PE=1 SV=2	0	0	0	48	0	84	5.8	0	0	0	0.192	0	0	0	0	1	0	0	0	0	1.3	0
925	MK03_HUMAN	Mitogen-activated protein kinase 3 OS=Homo sapiens GN=MAPK3 PE=1 SV=4	0	53.6	0	0	0	43.1	6.3	0	0.0616	0	0	0	0	2	0	0	0	0	4.2	0	0	0
926	ACD10_HUMAN	Acyl-CoA dehydrogenase family member 10 OS=Homo sapiens GN=ACAD10 PE=2 SV=1	0	0	0	0	47.7	118.8	9.2	0	0	0	0	0.1589	0	0	0	0	3	0	0	0	0	2.4
927	PTN22_HUMAN	Tyrosine-protein phosphatase non-receptor type 22 OS=Homo sapiens GN=PTPN22 PE=1 SV=2	0	39.4	0	0	0	91.6	8.3	0	0.2174	0	0	0	0	2	0	0	0	0	1.6	0	0	0
928	MAP4_HUMAN	Microtubule-associated protein 4 OS=Homo sapiens GN=MAP4 PE=1 SV=3	0	89.4	0	0	46.1	120.9	5.2	0	0.2226	0	0	0.4943	0	2	0	0	1	0	1	0	0	1
929	SOX11_HUMAN	Transcription factor SOX-11 OS=Homo sapiens GN=SOX11 PE=1 SV=2	0	0	0	0	96	46.7	4.8	0	0	0	0	0.3411	0	0	0	0	1	0	0	0	0	7
930	SHRM2_HUMAN	Protein Shroom2 OS=Homo sapiens GN=SHROOM2 PE=1 SV=1	0	0	0	0	54.9	176.3	6.7	0	0	0	0	0.0779	0	0	0	0	1	0	0	0	0	1.2
931	CH079_HUMAN	Uncharacterized protein C8orf79 OS=Homo sapiens GN=C8orf79 PE=2 SV=1	0	41.7	0	0	0	13.7	12.3	0	0.0836	0	0	0	0	2	0	0	0	0	10.7	0	0	0
932	ADCK4_HUMAN	Uncharacterized aarF domain-containing protein kinase 4 OS=Homo sapiens GN=ADCK4 PE=1 SV=2	0	0	0	0	42.2	60	7	0	0	0	0	0.2626	0	0	0	0	1	0	0	0	0	1.7
933	EXOC3_HUMAN	Exocyst complex component 3 OS=Homo sapiens GN=EXOC3 PE=1 SV=2	0	85.8	0	0	45	86.8	5.7	0	0.0485	0	0	0	0	2	0	0	1	0	1.3	0	0	0
934	CE120_HUMAN	Centrosomal protein of 120 kDa OS=Homo sapiens GN=CEP120 PE=2 SV=2	0	39.9	0	0	0	112.6	5.9	0	0.0852	0	0	0	0	2	0	0	0	0	2.2	0	0	0
935	RPOM_HUMAN	DNA-directed RNA polymerase. mitochondrial OS=Homo sapiens GN=POLRMT PE=1 SV=2	50.1	0	0	0	58.6	138.5	10.1	0.2954	0	0	0	0.2252	2	0	0	0	1	2.2	0	0	0	1
936	PROS_HUMAN	Vitamin K-dependent protein S OS=Homo sapiens GN=PROS1 PE=1 SV=1	0	78.8	0	86	205.2	75.1	5.4	0	0.0546	0	0.1715	0.2692	0	3	0	3	4	0	2.2	0	5.9	7.4
937	XPO2_HUMAN	Exportin-2 OS=Homo sapiens GN=CSE1L PE=1 SV=3	0	0	0	37.7	0	110.3	5.4	0	0	0	0.2575	0	0	0	0	1	0	0	0	0	1.5	0
938	CDCA7_HUMAN	Cell division cycle-associated protein 7 OS=Homo sapiens GN=CDCA7 PE=2 SV=1	0	0	0	35.6	0	42.5	10.7	0	0	0	0	0	0	0	0	1	0	0	0	0	0	0
939	SETD5_HUMAN	SET domain-containing protein 5 OS=Homo sapiens GN=SETD5 PE=1 SV=2	0	0	0	0	34.8	157.4	9.6	0	0	0	0	0	0	0	0	0	1	0	0	0	0	0
940	RTL1_HUMAN	Retrotransposon-like protein 1 OS=Homo sapiens GN=RTL1 PE=2 SV=2	0	0	0	0	89.9	155.1	5	0	0	0	0	0.0504	0	0	0	0	3	0	0	0	0	1.9
941	RGPD3_HUMAN	RanBP2-like and GRIP domain-containing protein 3 OS=Homo sapiens GN=RGPD3 PE=2 SV=2	0	0	0	51.8	43.5	197.4	5.9	0	0	0	0.2187	0.0784	0	0	0	1	2	0	0	0	0.6	0.6
942	TTC28_HUMAN	Tetratricopeptide repeat protein 28 OS=Homo sapiens GN=TTC28 PE=1 SV=4	0	0	0	106.5	33	270.7	6.4	0	0	0	0.1754	0	0	0	0	3	2	0	0	0	0.9	0
943	PPGB_HUMAN	Lysosomal protective protein OS=Homo sapiens GN=CTSA PE=1 SV=2	0	0	0	36	79.7	54.4	6.2	0	0	0	0	0.1654	0	0	0	1	3	0	0	0	0	4.2
944	MYLK_HUMAN	Myosin light chain kinase. smooth muscle OS=Homo sapiens GN=MYLK PE=1 SV=4	0	69.1	0	86.8	59.2	210.6	5.8	0	0.0895	0	0.0595	0.0685	0	2	0	2	2	0	0.7	0	0.7	0.6
945	DNM3A_HUMAN	DNA (cytosine-5)-methyltransferase 3A OS=Homo sapiens GN=DNMT3A PE=1 SV=4	0	0	0	0	37.2	101.8	6.2	0	0	0	0	0	0	0	0	0	1	0	0	0	0	0
946	IF4G3_HUMAN	Eukaryotic translation initiation factor 4 gamma 3 OS=Homo sapiens GN=EIF4G3 PE=1 SV=2	0	0	0	37.9	0	176.5	5.1	0	0	0	0	0	0	0	0	1	0	0	0	0	0	0
947	MERL_HUMAN	Merlin OS=Homo sapiens GN=NF2 PE=1 SV=1	0	0	0	0	65.3	69.6	6.1	0	0	0	0	0	0	0	0	0	1	0	0	0	0	0
948	ZN749_HUMAN	Zinc finger protein 749 OS=Homo sapiens GN=ZNF749 PE=1 SV=2	0	0	0	0	43.1	90.3	10	0	0	0	0	0.2021	0	0	0	0	1	0	0	0	0	2.2
949	LCAT_HUMAN	Phosphatidylcholine-sterol acyltransferase OS=Homo sapiens GN=LCAT PE=1 SV=1	0	105.4	0	0	97.3	49.5	5.7	0	0.0354	0	0	0.1276	0	2	0	0	3	0	5.7	0	0	8.9
950	BRWD1_HUMAN	Bromodomain and WD repeat-containing protein 1 OS=Homo sapiens GN=BRWD1 PE=1 SV=4	0	0	0	70.1	141.5	262.8	9.5	0	0	0	0.0028	0	0	0	0	1	2	0	0	0	0.7	0
951	KLKB1_HUMAN	Plasma kallikrein OS=Homo sapiens GN=KLKB1 PE=1 SV=1	0	168.5	0	0	153.9	71.3	9.7	0	0.0125	0	0	0.0525	0	2	0	0	3	0	2.2	0	0	4.9
952	MAST1_HUMAN	Microtubule-associated serine/threonine-protein kinase 1 OS=Homo sapiens GN=MAST1 PE=1 SV=2	0	0	0	78.6	0	170.6	9.4	0	0	0	0.1551	0	0	0	0	3	0	0	0	0	1.3	0
953	MOD5_HUMAN	tRNA dimethylallyltransferase. mitochondrial OS=Homo sapiens GN=TRIT1 PE=1 SV=1	0	0	0	39.6	41.7	52.7	9.1	0	0	0	0	0.2971	0	0	0	1	2	0	0	0	0	1.7
954	ERR1_HUMAN	Steroid hormone receptor ERR1 OS=Homo sapiens GN=ESRRA PE=1 SV=3	0	0	0	66	0	45.5	6	0	0	0	0.1404	0	0	0	0	3	0	0	0	0	4	0
955	RIC1_HUMAN	Protein RIC1 homolog OS=Homo sapiens GN=KIAA1432 PE=1 SV=2	0	0	0	0	56	159.2	5.9	0	0	0	0	0.1377	0	0	0	0	1	0	0	0	0	1.5
956	OCAD2_HUMAN	OCIA domain-containing protein 2 OS=Homo sapiens GN=OCIAD2 PE=1 SV=1	0	0	0	0	47.6	16.9	10.2	0	0	0	0	0.0668	0	0	0	0	1	0	0	0	0	6.5
957	UBE2T_HUMAN	Ubiquitin-conjugating enzyme E2 T OS=Homo sapiens GN=UBE2T PE=1 SV=1	0	0	0	0	32.1	22.5	8.9	0	0	0	0	0.0564	0	0	0	0	1	0	0	0	0	4.6
958	ZN365_HUMAN	Protein ZNF365 OS=Homo sapiens GN=ZNF365 PE=1 SV=3	0	0	0	0	38.8	46.5	10	0	0	0	0	0.0238	0	0	0	0	1	0	0	0	0	4.7
959	ADCK5_HUMAN	Uncharacterized aarF domain-containing protein kinase 5 OS=Homo sapiens GN=ADCK5 PE=2 SV=2	0	0	0	0	33.9	65.9	9.8	0	0	0	0	0	0	0	0	0	1	0	0	0	0	0
960	ASTN2_HUMAN	Astrotactin-2 OS=Homo sapiens GN=ASTN2 PE=2 SV=2	0	71.3	0	0	0	148.1	5.6	0	0	0	0	0	0	2	0	0	0	0	0	0	0	0
961	STRA6_HUMAN	Stimulated by retinoic acid gene 6 protein homolog OS=Homo sapiens GN=STRA6 PE=1 SV=1	0	0	0	0	39.8	73.5	9.9	0	0	0	0	0.0942	0	0	0	0	1	0	0	0	0	1.5
962	PRD12_HUMAN	PR domain zinc finger protein 12 OS=Homo sapiens GN=PRDM12 PE=1 SV=2	0	0	0	0	40.7	40.4	9.6	0	0	0	0	0.0962	0	0	0	0	1	0	0	0	0	3
963	PHC3_HUMAN	Polyhomeotic-like protein 3 OS=Homo sapiens GN=PHC3 PE=1 SV=1	0	54.2	0	0	70.2	106.1	6.2	0	0.2122	0	0	0.0977	0	2	0	0	1	0	1.7	0	0	1
964	PERL_HUMAN	Lactoperoxidase OS=Homo sapiens GN=LPO PE=1 SV=2	0	37.7	0	0	114.5	80.2	9.7	0	0.2548	0	0	0.2953	0	2	0	0	4	0	1.1	0	0	5.1
965	ERLN2_HUMAN	Erlin-2 OS=Homo sapiens GN=ERLIN2 PE=1 SV=1	0	49.9	0	0	0	37.8	5.4	0	0.1289	0	0	0	0	2	0	0	0	0	5.9	0	0	0
966	STIP1_HUMAN	Stress-induced-phosphoprotein 1 OS=Homo sapiens GN=STIP1 PE=1 SV=1	0	0	0	36.7	0	62.6	6.4	0	0	0	0.0474	0	0	0	0	1	0	0	0	0	2	0
967	ZNF34_HUMAN	Zinc finger protein 34 OS=Homo sapiens GN=ZNF34 PE=2 SV=3	0	0	0	0	35.6	64	10	0	0	0	0	0	0	0	0	0	1	0	0	0	0	0
968	ZN629_HUMAN	Zinc finger protein 629 OS=Homo sapiens GN=ZNF629 PE=2 SV=2	0	40.9	0	0	0	96.6	9.4	0	0.2333	0	0	0	0	2	0	0	0	0	2.5	0	0	0
969	ADCK1_HUMAN	Uncharacterized aarF domain-containing protein kinase 1 OS=Homo sapiens GN=ADCK1 PE=1 SV=2	0	43.1	0	0	0	60.5	9.6	0	0	0	0	0	0	2	0	0	0	0	0	0	0	0
970	FBW10_HUMAN	F-box/WD repeat-containing protein 10 OS=Homo sapiens GN=FBXW10 PE=2 SV=2	0	72.1	0	0	91.2	119.8	10.2	0	0.064	0	0	0.025	0	2	0	0	1	0	1.8	0	0	1
971	TM87A_HUMAN	Transmembrane protein 87A OS=Homo sapiens GN=TMEM87A PE=1 SV=3	0	0	0	0	37.4	63.4	6.3	0	0	0	0	0	0	0	0	0	1	0	0	0	0	0
972	NEBL_HUMAN	Nebulette OS=Homo sapiens GN=NEBL PE=2 SV=1	0	36.9	0	0	0	116.4	8.4	0	0.0623	0	0	0	0	2	0	0	0	0	1.5	0	0	0
973	SHBG_HUMAN	Sex hormone-binding globulin OS=Homo sapiens GN=SHBG PE=1 SV=2	0	0	0	35.5	0	43.8	6.2	0	0	0	0.0292	0	0	0	0	1	0	0	0	0	2.2	0
974	DNJA4_HUMAN	DnaJ homolog subfamily A member 4 OS=Homo sapiens GN=DNAJA4 PE=1 SV=1	0	0	0	0	37.9	44.8	8.6	0	0	0	0	0.5307	0	0	0	0	1	0	0	0	0	7.1
975	ZF106_HUMAN	Zinc finger protein 106 homolog OS=Homo sapiens GN=ZFP106 PE=1 SV=1	0	0	0	0	33.2	208.8	6.8	0	0	0	0	0	0	0	0	0	1	0	0	0	0	0
976	VRK2_HUMAN	Serine/threonine-protein kinase VRK2 OS=Homo sapiens GN=VRK2 PE=1 SV=3	0	0	0	0	34.5	58.1	9.5	0	0	0	0	0	0	0	0	0	1	0	0	0	0	0
977	LR16A_HUMAN	Leucine-rich repeat-containing protein 16A OS=Homo sapiens GN=LRRC16A PE=1 SV=1	0	57.6	0	0	0	151.5	8.9	0	0.0366	0	0	0	0	2	0	0	0	0	0.9	0	0	0
978	DIDO1_HUMAN	Death-inducer obliterator 1 OS=Homo sapiens GN=DIDO1 PE=1 SV=5	77.2	189.7	0	0	86.3	243.7	8.9	0.2029	0.2105	0	0	0.1828	1	2	0	0	3	3	0.6	0	0	1.2
979	PABP3_HUMAN	Polyadenylate-binding protein 3 OS=Homo sapiens GN=PABPC3 PE=1 SV=2	0	0	0	0	48.7	70	10.2	0	0	0	0	0.0425	0	0	0	0	1	0	0	0	0	2.1
980	ANKL2_HUMAN	Ankyrin repeat and LEM domain-containing protein 2 OS=Homo sapiens GN=ANKLE2 PE=1 SV=4	0	0	0	37.3	0	104	6.7	0	0	0	0	0	0	0	0	1	0	0	0	0	0	0
981	GAB4_HUMAN	GRB2-associated-binding protein 4 OS=Homo sapiens GN=GAB4 PE=2 SV=1	0	0	0	0	35.7	62.3	8	0	0	0	0	0	0	0	0	0	1	0	0	0	0	0
982	MYCPP_HUMAN	C-myc promoter-binding protein OS=Homo sapiens GN=DENND4A PE=1 SV=2	0	0	0	0	97	209.1	7.3	0	0	0	0	0.2508	0	0	0	0	1	0	0	0	0	1.1
983	PNMA3_HUMAN	Paraneoplastic antigen Ma3 OS=Homo sapiens GN=PNMA3 PE=2 SV=2	0	0	0	0	36.5	52.4	10.5	0	0	0	0	0	0	0	0	0	1	0	0	0	0	0
984	ZDH13_HUMAN	Palmitoyltransferase ZDHHC13 OS=Homo sapiens GN=ZDHHC13 PE=2 SV=3	0	0	0	0	50.9	70.8	9.4	0	0	0	0	0.2596	0	0	0	0	1	0	0	0	0	1.9
985	CCS_HUMAN	Copper chaperone for superoxide dismutase OS=Homo sapiens GN=CCS PE=1 SV=1	0	0	0	0	38.1	29	5.2	0	0	0	0	0.0608	0	0	0	0	1	0	0	0	0	5.5
986	COIA1_HUMAN	Collagen alpha-1(XVIII) chain OS=Homo sapiens GN=COL18A1 PE=1 SV=5	0	53.3	0	0	0	178.1	5.6	0	0.0068	0	0	0	0	2	0	0	0	0	0.8	0	0	0
987	THUM1_HUMAN	THUMP domain-containing protein 1 OS=Homo sapiens GN=THUMPD1 PE=1 SV=2	0	0	0	0	32.2	39.3	9	0	0	0	0	0.0996	0	0	0	0	1	0	0	0	0	5.1
988	DHC24_HUMAN	Delta(24)-sterol reductase OS=Homo sapiens GN=DHCR24 PE=1 SV=2	0	0	0	0	36.8	60.1	9.2	0	0	0	0	0	0	0	0	0	1	0	0	0	0	0
989	MF2L2_HUMAN	Probable guanine nucleotide exchange factor MCF2L2 OS=Homo sapiens GN=MCF2L2 PE=2 SV=3	0	0	0	0	81.6	126.9	6	0	0	0	0	0	0	0	0	0	1	0	0	0	0	0
990	RISC_HUMAN	Retinoid-inducible serine carboxypeptidase OS=Homo sapiens GN=SCPEP1 PE=1 SV=1	0	0	0	0	42.6	50.8	5.5	0	0	0	0	0.2249	0	0	0	0	3	0	0	0	0	7.3
991	LV401_HUMAN	Ig lambda chain V-IV region Bau OS=Homo sapiens PE=1 SV=1	0	0	0	0	44.2	11.3	4.9	0	0	0	0	0.0193	0	0	0	0	1	0	0	0	0	7.5
992	LRCC1_HUMAN	Leucine-rich repeat and coiled-coil domain-containing protein 1 OS=Homo sapiens GN=LRRCC1 PE=2 SV=2	0	0	0	38.9	0	119.5	5.5	0	0	0	0	0	0	0	0	1	0	0	0	0	0	0
993	SPG17_HUMAN	Sperm-associated antigen 17 OS=Homo sapiens GN=SPAG17 PE=1 SV=1	0	0	0	41.9	0	251.6	5.8	0	0	0	0.1284	0	0	0	0	1	0	0	0	0	0.4	0
994	ALPK3_HUMAN	Alpha-protein kinase 3 OS=Homo sapiens GN=ALPK3 PE=2 SV=2	0	0	0	0	56.7	201.1	8.8	0	0	0	0	0	0	0	0	0	1	0	0	0	0	0
995	OFD1_HUMAN	Oral-facial-digital syndrome 1 protein OS=Homo sapiens GN=OFD1 PE=1 SV=1	36.7	0	0	0	0	116.6	5.8	0.0094	0	0	0	0	1	0	0	0	0	0.9	0	0	0	0
996	IKKB_HUMAN	Inhibitor of nuclear factor kappa-B kinase subunit beta OS=Homo sapiens GN=IKBKB PE=1 SV=1	0	52.5	0	0	0	86.5	5.5	0	0	0	0	0	0	2	0	0	0	0	0	0	0	0
997	METK2_HUMAN	S-adenosylmethionine synthase isoform type-2 OS=Homo sapiens GN=MAT2A PE=1 SV=1	0	0	0	0	43.1	43.6	6	0	0	0	0	0.2078	0	0	0	0	1	0	0	0	0	4.1
998	INP5K_HUMAN	Inositol polyphosphate 5-phosphatase K OS=Homo sapiens GN=INPP5K PE=1 SV=3	0	0	0	51.9	34.1	51.1	6.1	0	0	0	0.2481	0	0	0	0	1	2	0	0	0	1.8	0
999	LENG9_HUMAN	Leukocyte receptor cluster member 9 OS=Homo sapiens GN=LENG9 PE=2 SV=2	0	0	0	0	101.8	53.1	9.5	0	0	0	0	0.0189	0	0	0	0	1	0	0	0	0	3.2
1000	CHSTE_HUMAN	Carbohydrate sulfotransferase 14 OS=Homo sapiens GN=CHST14 PE=1 SV=2	0	0	0	0	40.3	43	10.2	0	0	0	0	0.27	0	0	0	0	1	0	0	0	0	5.6
1001	ZN323_HUMAN	Zinc finger protein 323 OS=Homo sapiens GN=ZNF323 PE=2 SV=2	36	0	0	0	0	47.3	6.4	0	0	0	0	0	1	0	0	0	0	0	0	0	0	0
1002	ACTZ_HUMAN	Alpha-centractin OS=Homo sapiens GN=ACTR1A PE=1 SV=1	0	0	0	40.4	0	42.6	6.2	0	0	0	0.2424	0	0	0	0	1	0	0	0	0	4.8	0
1003	VATB2_HUMAN	V-type proton ATPase subunit B. brain isoform OS=Homo sapiens GN=ATP6V1B2 PE=1 SV=3	0	52.8	0	0	0	56.5	5.5	0	0	0	0	0	0	2	0	0	0	0	0	0	0	0
1004	AP1G1_HUMAN	AP-1 complex subunit gamma-1 OS=Homo sapiens GN=AP1G1 PE=1 SV=5	0	0	0	44.8	0	91.3	6.4	0	0	0	0.0556	0	0	0	0	1	0	0	0	0	1	0
1005	FOXN3_HUMAN	Forkhead box protein N3 OS=Homo sapiens GN=FOXN3 PE=1 SV=1	0	0	0	0	37.7	53.8	6.2	0	0	0	0	0	0	0	0	0	1	0	0	0	0	0
1006	ZAR1_HUMAN	Zygote arrest protein 1 OS=Homo sapiens GN=ZAR1 PE=2 SV=1	0	0	0	0	54.5	45.8	10.4	0	0	0	0	0	0	0	0	0	1	0	0	0	0	0
1007	ARHG1_HUMAN	Rho guanine nucleotide exchange factor 1 OS=Homo sapiens GN=ARHGEF1 PE=1 SV=2	0	0	0	0	58.7	102.4	5.4	0	0	0	0	0.1687	0	0	0	0	1	0	0	0	0	1.2
1008	EPHB4_HUMAN	Ephrin type-B receptor 4 OS=Homo sapiens GN=EPHB4 PE=1 SV=2	0	94.4	0	0	0	108.2	6.5	0	0.2	0	0	0	0	2	0	0	0	0	1.3	0	0	0
1009	HV302_HUMAN	Ig heavy chain V-III region WEA OS=Homo sapiens PE=1 SV=1	0	0	0	0	194.1	12.2	9.5	0	0	0	0	0.0159	0	0	0	0	1	0	0	0	0	9.6
1010	SSFA2_HUMAN	Sperm-specific antigen 2 OS=Homo sapiens GN=SSFA2 PE=1 SV=3	0	0	0	0	89.8	138.3	5	0	0	0	0	0.0687	0	0	0	0	1	0	0	0	0	1
1011	VATB1_HUMAN	V-type proton ATPase subunit B. kidney isoform OS=Homo sapiens GN=ATP6V1B1 PE=1 SV=3	0	0	0	55.9	127.8	56.8	5.3	0	0	0	0.0697	0.1615	0	0	0	3	2	0	0	0	3.1	4.3
1012	AP3M2_HUMAN	AP-3 complex subunit mu-2 OS=Homo sapiens GN=AP3M2 PE=1 SV=1	0	0	0	0	35.8	46.9	7.8	0	0	0	0	0	0	0	0	0	1	0	0	0	0	0
1013	DDX21_HUMAN	Nucleolar RNA helicase 2 OS=Homo sapiens GN=DDX21 PE=1 SV=5	0	0	0	0	41.7	87.3	9.9	0	0	0	0	0.2281	0	0	0	0	1	0	0	0	0	1.9
1014	ITIH1_HUMAN	Inter-alpha-trypsin inhibitor heavy chain H1 OS=Homo sapiens GN=ITIH1 PE=1 SV=3	0	1134.3	0	290.6	452.2	101.3	6.3	0	0.1596	0	0.0704	0.0139	0	12	0	5	6	0	20.2	0	9.1	8
1015	AKT3_HUMAN	RAC-gamma serine/threonine-protein kinase OS=Homo sapiens GN=AKT3 PE=1 SV=1	0	0	0	0	44.8	55.7	5.7	0	0	0	0	0.0629	0	0	0	0	1	0	0	0	0	3.1
1016	SLMAP_HUMAN	Sarcolemmal membrane-associated protein OS=Homo sapiens GN=SLMAP PE=1 SV=1	0	69.2	0	0	0	95.1	5.2	0	0	0	0	0	0	2	0	0	0	0	0	0	0	0
1017	KAT2A_HUMAN	Histone acetyltransferase KAT2A OS=Homo sapiens GN=KAT2A PE=1 SV=3	0	0	0	0	56.8	93.9	9.9	0	0	0	0	0.0251	0	0	0	0	1	0	0	0	0	1
1018	AINX_HUMAN	Alpha-internexin OS=Homo sapiens GN=INA PE=1 SV=2	0	55.9	0	0	0	55.4	5.2	0	0.1951	0	0	0	0	2	0	0	0	0	2	0	0	0
1019	SHKB1_HUMAN	SH3KBP1-binding protein 1 OS=Homo sapiens GN=SHKBP1 PE=1 SV=2	40.3	0	0	0	0	76.3	9.5	0.2171	0	0	0	0	1	0	0	0	0	3.3	0	0	0	0
1020	RP3A_HUMAN	Rabphilin-3A OS=Homo sapiens GN=RPH3A PE=1 SV=1	0	0	0	0	128.9	76.8	9.5	0	0	0	0	0.2206	0	0	0	0	3	0	0	0	0	3.9
1021	ANFY1_HUMAN	Ankyrin repeat and FYVE domain-containing protein 1 OS=Homo sapiens GN=ANKFY1 PE=1 SV=2	0	0	0	0	44.6	128.3	5.7	0	0	0	0	0.0084	0	0	0	0	1	0	0	0	0	0.8
1022	TFB1M_HUMAN	Dimethyladenosine transferase 1. mitochondrial OS=Homo sapiens GN=TFB1M PE=1 SV=1	0	0	0	0	35.6	39.5	10	0	0	0	0	0	0	0	0	0	1	0	0	0	0	0
1023	RMP_HUMAN	Unconventional prefoldin RPB5 interactor OS=Homo sapiens GN=RMP PE=1 SV=3	0	0	0	0	43.8	59.8	4.8	0	0	0	0	0.0964	0	0	0	0	1	0	0	0	0	1.7
1024	K1609_HUMAN	TLD domain-containing protein KIAA1609 OS=Homo sapiens GN=KIAA1609 PE=1 SV=2	0	60.8	0	0	0	51	5.8	0	0.0004	0	0	0	0	3	0	0	0	0	5.9	0	0	0
1025	K1024_HUMAN	UPF0258 protein KIAA1024 OS=Homo sapiens GN=KIAA1024 PE=2 SV=3	0	62.6	0	0	0	102.9	7.3	0	0	0	0	0	0	2	0	0	0	0	0	0	0	0
1026	HIP1_HUMAN	Huntingtin-interacting protein 1 OS=Homo sapiens GN=HIP1 PE=1 SV=5	0	53.3	0	0	0	116.1	5.1	0	0	0	0	0	0	2	0	0	0	0	0	0	0	0
1027	PHLD_HUMAN	Phosphatidylinositol-glycan-specific phospholipase D OS=Homo sapiens GN=GPLD1 PE=1 SV=3	0	106.9	0	42.3	58.6	92.3	5.9	0	0.0043	0	0.0483	0.0415	0	3	0	2	3	0	3	0	1.4	2.1
1028	DNJB1_HUMAN	DnaJ homolog subfamily B member 1 OS=Homo sapiens GN=DNAJB1 PE=1 SV=4	0	0	0	0	58.1	38	9.4	0	0	0	0	0.0653	0	0	0	0	1	0	0	0	0	3.5
1029	CCD42_HUMAN	Coiled-coil domain-containing protein 42A OS=Homo sapiens GN=CCDC42 PE=2 SV=2	0	0	0	0	52	38	9.7	0	0	0	0	0	0	0	0	0	1	0	0	0	0	0
1030	RM04_HUMAN	39S ribosomal protein L4. mitochondrial OS=Homo sapiens GN=MRPL4 PE=1 SV=1	0	43.7	0	0	0	34.9	10.1	0	0.0704	0	0	0	0	2	0	0	0	0	3.9	0	0	0
1031	RT29_HUMAN	28S ribosomal protein S29. mitochondrial OS=Homo sapiens GN=DAP3 PE=1 SV=1	0	53.7	0	0	0	45.5	9.7	0	0.013	0	0	0	0	2	0	0	0	0	2	0	0	0
1032	EXTL3_HUMAN	Exostosin-like 3 OS=Homo sapiens GN=EXTL3 PE=1 SV=1	0	37.5	0	0	45.7	104.7	6.1	0	0.0412	0	0	0	0	2	0	0	1	0	1.5	0	0	0
1033	KY_HUMAN	Kyphoscoliosis peptidase OS=Homo sapiens GN=KY PE=1 SV=1	0	0	0	0	35.8	63.8	7.3	0	0	0	0	0	0	0	0	0	1	0	0	0	0	0
1034	RUSC2_HUMAN	Iporin OS=Homo sapiens GN=RUSC2 PE=1 SV=3	0	90.4	0	0	0	161.1	6.2	0	0.1318	0	0	0	0	3	0	0	0	0	2.4	0	0	0
1035	ZN891_HUMAN	Zinc finger protein 891 OS=Homo sapiens GN=ZNF891 PE=2 SV=2	0	0	0	37.5	0	63.6	9.9	0	0	0	0	0	0	0	0	1	0	0	0	0	0	0
1036	ALS_HUMAN	Insulin-like growth factor-binding protein complex acid labile subunit OS=Homo sapiens GN=IGFALS PE=1 SV=1	0	144	0	0	189	66	6.4	0	0.0139	0	0	0.0332	0	2	0	0	5	0	2.6	0	0	10.1
1037	EH1L1_HUMAN	EH domain-binding protein 1-like protein 1 OS=Homo sapiens GN=EHBP1L1 PE=1 SV=2	64.7	0	0	0	0	161.8	4.6	0.2914	0	0	0	0	1	0	0	0	0	4.1	0	0	0	0
1038	HIP1R_HUMAN	Huntingtin-interacting protein 1-related protein OS=Homo sapiens GN=HIP1R PE=1 SV=2	0	0	0	35.4	0	119.3	6.2	0	0	0	0	0	0	0	0	1	0	0	0	0	0	0
1039	LUC7L_HUMAN	Putative RNA-binding protein Luc7-like 1 OS=Homo sapiens GN=LUC7L PE=1 SV=1	0	0	0	46.4	0	43.7	10.7	0	0	0	0.0374	0	0	0	0	1	0	0	0	0	3.2	0
1040	MYH14_HUMAN	Myosin-14 OS=Homo sapiens GN=MYH14 PE=1 SV=1	56.6	59.9	0	86	0	227.9	5.7	0.2339	0.0088	0	0	0	1	3	0	2	0	1.5	0.5	0	0	0
1041	SYCP1_HUMAN	Synaptonemal complex protein 1 OS=Homo sapiens GN=SYCP1 PE=1 SV=2	0	0	0	81.5	0	114.1	5.7	0	0	0	0.122	0	0	0	0	3	0	0	0	0	2.2	0
1042	SN12L_HUMAN	Schlafen family member 12-like OS=Homo sapiens GN=SLFN12L PE=2 SV=3	0	0	0	0	44.6	70.5	9.2	0	0	0	0	0	0	0	0	0	1	0	0	0	0	0
1043	HAS1_HUMAN	Hyaluronan synthase 1 OS=Homo sapiens GN=HAS1 PE=1 SV=2	0	0	0	39.4	0	64.8	10.1	0	0	0	0.037	0	0	0	0	1	0	0	0	0	2.4	0
1044	MYH9_HUMAN	Myosin-9 OS=Homo sapiens GN=MYH9 PE=1 SV=4	0	0	0	69.1	70.1	226.4	5.4	0	0	0	0.1703	0.2422	0	0	0	1	2	0	0	0	0.4	1
1045	SLAI2_HUMAN	SLAIN motif-containing protein 2 OS=Homo sapiens GN=SLAIN2 PE=1 SV=2	0	40.5	0	0	0	62.5	10	0	0.0721	0	0	0	0	2	0	0	0	0	2.4	0	0	0
1046	IGS21_HUMAN	Immunoglobulin superfamily member 21 OS=Homo sapiens GN=IGSF21 PE=2 SV=1	0	0	0	0	45.6	51.8	6.5	0	0	0	0	0	0	0	0	0	1	0	0	0	0	0
1047	RIF1_HUMAN	Telomere-associated protein RIF1 OS=Homo sapiens GN=RIF1 PE=1 SV=2	63.3	0	0	0	0	274.3	5.3	0.2261	0	0	0	0	1	0	0	0	0	1	0	0	0	0
1048	CA066_HUMAN	UPF0431 protein C1orf66 OS=Homo sapiens GN=C1orf66 PE=2 SV=2	0	0	0	36.1	0	52.9	9.3	0	0	0	0.0444	0	0	0	0	1	0	0	0	0	2.3	0
1049	CA177_HUMAN	Uncharacterized protein C1orf177 OS=Homo sapiens GN=C1orf177 PE=2 SV=3	0	41.6	0	0	0	47.6	10.4	0	0	0	0	0	0	2	0	0	0	0	0	0	0	0
1050	RAB7L_HUMAN	Ras-related protein Rab-7L1 OS=Homo sapiens GN=RAB7L1 PE=1 SV=1	0	0	0	0	40.4	23.1	7.6	0	0	0	0	0.0484	0	0	0	0	1	0	0	0	0	9.4
1051	RHG21_HUMAN	Rho GTPase-activating protein 21 OS=Homo sapiens GN=ARHGAP21 PE=1 SV=1	0	0	0	0	71.9	217.2	8.6	0	0	0	0	0.2621	0	0	0	0	1	0	0	0	0	1
1052	LOXL2_HUMAN	Lysyl oxidase homolog 2 OS=Homo sapiens GN=LOXL2 PE=1 SV=1	0	0	0	48.2	0	86.7	5.9	0	0	0	0	0	0	0	0	1	0	0	0	0	0	0
1053	EFHB_HUMAN	EF-hand domain-containing family member B OS=Homo sapiens GN=EFHB PE=2 SV=4	77.6	0	0	0	63.9	93.7	8.4	0.0412	0	0	0	0.1722	2	0	0	0	1	3.6	0	0	0	1.7
1054	B3GN2_HUMAN	UDP-GlcNAc:betaGal beta-1.3-N-acetylglucosaminyltransferase 2 OS=Homo sapiens GN=B3GNT2 PE=1 SV=2	0	0	0	0	43.7	46	9.4	0	0	0	0	0	0	0	0	0	1	0	0	0	0	0
1055	GP115_HUMAN	Probable G-protein coupled receptor 115 OS=Homo sapiens GN=GPR115 PE=2 SV=3	0	0	0	0	38.2	77.7	10.2	0	0	0	0	0	0	0	0	0	1	0	0	0	0	0
1056	CO059_HUMAN	UPF0583 protein C15orf59 OS=Homo sapiens GN=C15orf59 PE=2 SV=1	0	0	0	0	71	31.9	4.8	0	0	0	0	0.2263	0	0	0	0	3	0	0	0	0	10.2
1057	GDF7_HUMAN	Growth/differentiation factor 7 OS=Homo sapiens GN=GDF7 PE=2 SV=2	0	0	0	35.9	0	46.9	11.5	0	0	0	0.1535	0	0	0	0	1	0	0	0	0	6.9	0
1058	VPS11_HUMAN	Vacuolar protein sorting-associated protein 11 homolog OS=Homo sapiens GN=VPS11 PE=1 SV=1	0	0	0	100.7	0	107.8	6.6	0	0	0	0.136	0	0	0	0	3	0	0	0	0	2	0
1059	MED13_HUMAN	Mediator of RNA polymerase II transcription subunit 13 OS=Homo sapiens GN=MED13 PE=1 SV=3	0	39.2	0	0	0	239.1	5.3	0	0.5584	0	0	0	0	2	0	0	0	0	1	0	0	0
1060	FA55B_HUMAN	Protein FAM55B OS=Homo sapiens GN=FAM55B PE=2 SV=2	0	69.3	0	0	0	64.9	9.6	0	0	0	0	0	0	1	0	0	0	0	0	0	0	0
1061	BEND4_HUMAN	BEN domain-containing protein 4 OS=Homo sapiens GN=BEND4 PE=1 SV=2	0	0	0	0	56.4	57.8	6	0	0	0	0	0.0572	0	0	0	0	1	0	0	0	0	2.8
1062	RNF26_HUMAN	RING finger protein 26 OS=Homo sapiens GN=RNF26 PE=2 SV=1	0	51.2	0	0	0	47.7	10.5	0	0.0019	0	0	0	0	1	0	0	0	0	2.3	0	0	0
1063	CI079_HUMAN	FAM75-like protein C9orf79 OS=Homo sapiens GN=C9orf79 PE=2 SV=2	0	0	0	55.5	0	157	10.3	0	0	0	0	0	0	0	0	1	0	0	0	0	0	0
1064	RFX6_HUMAN	DNA-binding protein RFX6 OS=Homo sapiens GN=RFX6 PE=1 SV=2	0	0	0	0	38.5	102.4	6.1	0	0	0	0	0	0	0	0	0	1	0	0	0	0	0
1065	ZN638_HUMAN	Zinc finger protein 638 OS=Homo sapiens GN=ZNF638 PE=1 SV=2	0	83.2	0	0	66.3	220.5	6	0	0.2307	0	0	0.0742	0	1	0	0	1	0	0.4	0	0	0.5
1066	OPHN1_HUMAN	Oligophrenin-1 OS=Homo sapiens GN=OPHN1 PE=2 SV=1	0	0	0	42.7	83.5	91.6	8.9	0	0	0	0	0.2922	0	0	0	1	3	0	0	0	0	3.1
1067	ACV1B_HUMAN	Activin receptor type-1B OS=Homo sapiens GN=ACVR1B PE=1 SV=1	0	63.3	0	0	0	56.8	6.7	0	0.1123	0	0	0	0	1	0	0	0	0	3.2	0	0	0
1068	GNA11_HUMAN	Guanine nucleotide-binding protein subunit alpha-11 OS=Homo sapiens GN=GNA11 PE=1 SV=2	0	0	0	0	69.8	42.1	5.4	0	0	0	0	0.0039	0	0	0	0	1	0	0	0	0	5.3
1069	CSKI1_HUMAN	Caskin-1 OS=Homo sapiens GN=CASKIN1 PE=1 SV=1	0	0	0	39.7	0	149.7	9.8	0	0	0	0.1515	0	0	0	0	1	0	0	0	0	0.6	0
1070	VPS52_HUMAN	Vacuolar protein sorting-associated protein 52 homolog OS=Homo sapiens GN=VPS52 PE=1 SV=1	42.3	0	0	0	0	82.2	5.6	0.1412	0	0	0	0	1	0	0	0	0	3.5	0	0	0	0
1071	PRGC2_HUMAN	Peroxisome proliferator-activated receptor gamma coactivator 1-beta OS=Homo sapiens GN=PPARGC1B PE=1 SV=2	0	0	0	0	72.5	113.2	4.8	0	0	0	0	0.0628	0	0	0	0	1	0	0	0	0	1.7
1072	PAK2_HUMAN	Serine/threonine-protein kinase PAK 2 OS=Homo sapiens GN=PAK2 PE=1 SV=3	0	0	0	0	86.5	58	5.6	0	0	0	0	0.3409	0	0	0	0	3	0	0	0	0	4.8
1073	CB067_HUMAN	Uncharacterized protein C2orf67 OS=Homo sapiens GN=C2orf67 PE=1 SV=2	0	0	0	0	33	112.2	9.5	0	0	0	0	0	0	0	0	0	1	0	0	0	0	0
1074	ZN326_HUMAN	Zinc finger protein 326 OS=Homo sapiens GN=ZNF326 PE=1 SV=2	0	0	0	0	52.4	65.6	4.9	0	0	0	0	0	0	0	0	0	1	0	0	0	0	0
1075	ATS19_HUMAN	A disintegrin and metalloproteinase with thrombospondin motifs 19 OS=Homo sapiens GN=ADAMTS19 PE=1 SV=2	0	0	0	42.7	33.8	134	9.1	0	0	0	0.0382	0	0	0	0	1	2	0	0	0	1.7	0
1076	AN36A_HUMAN	Ankyrin repeat domain-containing protein 36A OS=Homo sapiens GN=ANKRD36 PE=2 SV=3	0	0	0	0	73	217.3	9.5	0	0	0	0	0.072	0	0	0	0	3	0	0	0	0	1.2
1077	PRGC1_HUMAN	Peroxisome proliferator-activated receptor gamma coactivator 1-alpha OS=Homo sapiens GN=PPARGC1A PE=1 SV=1	0	0	0	42.1	0	91	5.6	0	0	0	0	0	0	0	0	1	0	0	0	0	0	0
1078	TTF1_HUMAN	Transcription termination factor 1 OS=Homo sapiens GN=TTF1 PE=1 SV=3	0	0	0	0	36.5	103	9.9	0	0	0	0	0	0	0	0	0	1	0	0	0	0	0
1079	CTTB2_HUMAN	Cortactin-binding protein 2 OS=Homo sapiens GN=CTTNBP2 PE=1 SV=1	0	0	0	0	72.4	180.9	9.3	0	0	0	0	0	0	0	0	0	1	0	0	0	0	0
1080	SNTB1_HUMAN	Beta-1-syntrophin OS=Homo sapiens GN=SNTB1 PE=1 SV=3	0	0	0	0	36.4	58	9.5	0	0	0	0	0.03	0	0	0	0	1	0	0	0	0	1.9
1081	AT7L1_HUMAN	Ataxin-7-like protein 1 OS=Homo sapiens GN=ATXN7L1 PE=2 SV=2	0	47.3	0	0	0	88.5	10.6	0	0	0	0	0	0	1	0	0	0	0	0	0	0	0
1082	C1QA_HUMAN	Complement C1q subcomponent subunit A OS=Homo sapiens GN=C1QA PE=1 SV=2	0	99.5	0	0	0	26	10.1	0	0.0838	0	0	0	0	1	0	0	0	0	9.4	0	0	0
1083	BCAM_HUMAN	Basal cell adhesion molecule OS=Homo sapiens GN=BCAM PE=1 SV=2	46.9	0	0	0	0	67.4	5.5	0.2886	0	0	0	0	1	0	0	0	0	4.5	0	0	0	0
1084	HYES_HUMAN	Epoxide hydrolase 2 OS=Homo sapiens GN=EPHX2 PE=1 SV=2	0	0	0	0	56.8	62.6	5.9	0	0	0	0	0	0	0	0	0	1	0	0	0	0	0
1085	CO8A1_HUMAN	Collagen alpha-1(VIII) chain OS=Homo sapiens GN=COL8A1 PE=1 SV=2	0	0	0	53.2	0	73.3	10	0	0	0	0.0175	0	0	0	0	1	0	0	0	0	1.6	0
1086	VP13D_HUMAN	Vacuolar protein sorting-associated protein 13D OS=Homo sapiens GN=VPS13D PE=1 SV=1	0	128.9	0	78.2	0	491.5	6.1	0	0	0	0	0	0	2	0	2	0	0	0	0	0	0
1087	ZN541_HUMAN	Zinc finger protein 541 OS=Homo sapiens GN=ZNF541 PE=1 SV=2	0	0	0	89	0	147.7	9.4	0	0	0	0.0231	0	0	0	0	1	0	0	0	0	0.6	0
1088	SKT_HUMAN	Sickle tail protein homolog OS=Homo sapiens GN=SKT PE=1 SV=2	0	49.1	0	0	69.7	214	6.6	0	0.1432	0	0	0.2763	0	1	0	0	1	0	0.5	0	0	0.6
1089	CYFP1_HUMAN	Cytoplasmic FMR1-interacting protein 1 OS=Homo sapiens GN=CYFIP1 PE=1 SV=1	0	0	0	0	33.9	145.1	6.5	0	0	0	0	0.1772	0	0	0	0	1	0	0	0	0	0.9
1090	CODA1_HUMAN	Collagen alpha-1(XIII) chain OS=Homo sapiens GN=COL13A1 PE=1 SV=1	0	54.5	0	0	0	69.9	10	0	0	0	0	0	0	1	0	0	0	0	0	0	0	0
1091	FHDC1_HUMAN	FH2 domain-containing protein 1 OS=Homo sapiens GN=FHDC1 PE=2 SV=2	0	0	0	0	35	124.7	10	0	0	0	0	0	0	0	0	0	1	0	0	0	0	0
1092	MK01_HUMAN	Mitogen-activated protein kinase 1 OS=Homo sapiens GN=MAPK1 PE=1 SV=3	0	0	0	36.8	0	41.4	6.6	0	0	0	0.2954	0	0	0	0	1	0	0	0	0	3.9	0
1093	ACOT1_HUMAN	Acyl-coenzyme A thioesterase 1 OS=Homo sapiens GN=ACOT1 PE=1 SV=1	0	37.1	0	0	0	46.2	7.1	0	0.0228	0	0	0	0	1	0	0	0	0	2.9	0	0	0
1094	AURKC_HUMAN	Serine/threonine-protein kinase 13 OS=Homo sapiens GN=AURKC PE=2 SV=1	0	0	0	0	36.1	35.6	9.6	0	0	0	0	0	0	0	0	0	1	0	0	0	0	0
1095	KSR1_HUMAN	Kinase suppressor of Ras 1 OS=Homo sapiens GN=KSR1 PE=1 SV=2	0	0	0	0	37.4	102	9.9	0	0	0	0	0.2726	0	0	0	0	1	0	0	0	0	2.2
1096	YES_HUMAN	Proto-oncogene tyrosine-protein kinase Yes OS=Homo sapiens GN=YES1 PE=1 SV=3	0	0	0	0	39.8	60.8	6.3	0	0	0	0	0	0	0	0	0	1	0	0	0	0	0
1097	CMTA1_HUMAN	Calmodulin-binding transcription activator 1 OS=Homo sapiens GN=CAMTA1 PE=1 SV=4	0	42.4	0	0	0	183.6	7.6	0	0.1141	0	0	0	0	1	0	0	0	0	0.8	0	0	0
1098	ORC6_HUMAN	Origin recognition complex subunit 6 OS=Homo sapiens GN=ORC6 PE=1 SV=1	0	60.8	0	0	0	28.1	9.8	0	0	0	0	0	0	1	0	0	0	0	0	0	0	0
1099	TR150_HUMAN	Thyroid hormone receptor-associated protein 3 OS=Homo sapiens GN=THRAP3 PE=1 SV=2	0	0	0	61.6	39.6	108.6	10.6	0	0	0	0.2883	0.1979	0	0	0	1	3	0	0	0	1.3	2.2
1100	STXB1_HUMAN	Syntaxin-binding protein 1 OS=Homo sapiens GN=STXBP1 PE=1 SV=1	0	76.2	0	0	0	67.5	6.5	0	0.0431	0	0	0	0	1	0	0	0	0	2.5	0	0	0
1101	DOCK8_HUMAN	Dedicator of cytokinesis protein 8 OS=Homo sapiens GN=DOCK8 PE=1 SV=3	0	64.4	0	54.3	0	238.4	6.4	0	0	0	0.2761	0	0	2	0	2	0	0	0	0	0.5	0
1102	YF001_HUMAN	Uncharacterized protein FLJ37310 OS=Homo sapiens PE=1 SV=1	0	0	0	44.2	0	16.5	12.9	0	0	0	0.046	0	0	0	0	1	0	0	0	0	8.1	0
1103	PR15A_HUMAN	Protein phosphatase 1 regulatory subunit 15A OS=Homo sapiens GN=PPP1R15A PE=1 SV=1	0	0	0	0	39.3	73.4	4.4	0	0	0	0	0.2235	0	0	0	0	1	0	0	0	0	2.1
1104	K1377_HUMAN	Uncharacterized protein KIAA1377 OS=Homo sapiens GN=KIAA1377 PE=1 SV=3	0	64.8	0	0	53.8	125.8	9.7	0	0	0	0	0.0638	0	1	0	0	1	0	0	0	0	0.9
1105	F157B_HUMAN	Putative protein FAM157B OS=Homo sapiens GN=FAM157B PE=3 SV=1	0	0	0	69.9	0	43.1	12.2	0	0	0	0.2186	0	0	0	0	1	0	0	0	0	5.7	0
1106	AFAD_HUMAN	Afadin OS=Homo sapiens GN=MLLT4 PE=1 SV=3	43.2	0	0	0	0	206.7	6	0.005	0	0	0	0	1	0	0	0	0	1	0	0	0	0
1107	NBPF6_HUMAN	Neuroblastoma breakpoint family member 6 OS=Homo sapiens GN=NBPF6 PE=2 SV=2	0	0	0	0	38.7	72.2	4.7	0	0	0	0	0	0	0	0	0	1	0	0	0	0	0
1108	DCAF6_HUMAN	DDB1- and CUL4-associated factor 6 OS=Homo sapiens GN=DCAF6 PE=1 SV=1	0	0	0	0	57.3	96.2	5	0	0	0	0	0.0626	0	0	0	0	3	0	0	0	0	3.4
1109	MFAP1_HUMAN	Microfibrillar-associated protein 1 OS=Homo sapiens GN=MFAP1 PE=1 SV=2	0	0	0	0	43	51.9	4.8	0	0	0	0	0.0997	0	0	0	0	1	0	0	0	0	3.4
1110	PCNT_HUMAN	Pericentrin OS=Homo sapiens GN=PCNT PE=1 SV=4	0	178.4	0	180.6	88.9	377.8	5.3	0	0	0	0	0.0413	0	2	0	2	2	0	0	0	0	0.3
1111	GFPT1_HUMAN	Glucosamine--fructose-6-phosphate aminotransferase [isomerizing] 1 OS=Homo sapiens GN=GFPT1 PE=1 SV=3	0	35.5	0	0	0	78.8	6.7	0	0.2151	0	0	0	0	1	0	0	0	0	1.6	0	0	0
1112	FHAD1_HUMAN	Forkhead-associated domain-containing protein 1 OS=Homo sapiens GN=FHAD1 PE=2 SV=2	0	0	0	0	43.8	161.8	6.5	0	0	0	0	0	0	0	0	0	1	0	0	0	0	0
1113	MILK1_HUMAN	MICAL-like protein 1 OS=Homo sapiens GN=MICALL1 PE=1 SV=2	0	43.7	0	0	0	93.4	7	0	0.216	0	0	0	0	1	0	0	0	0	1.4	0	0	0
1114	M3K4_HUMAN	Mitogen-activated protein kinase kinase kinase 4 OS=Homo sapiens GN=MAP3K4 PE=1 SV=2	0	0	0	0	49.2	181.6	5.9	0	0	0	0	0	0	0	0	0	1	0	0	0	0	0
1115	SGK71_HUMAN	Protein kinase-like protein SgK071 OS=Homo sapiens GN=SGK071 PE=2 SV=4	0	45.4	0	0	0	75.6	5.1	0	0	0	0	0	0	1	0	0	0	0	0	0	0	0
1116	PCDH8_HUMAN	Protocadherin-8 OS=Homo sapiens GN=PCDH8 PE=2 SV=2	0	0	0	54.7	0	112.9	5.2	0	0	0	0	0	0	0	0	1	0	0	0	0	0	0
1117	STAB2_HUMAN	Stabilin-2 OS=Homo sapiens GN=STAB2 PE=1 SV=3	0	41.2	0	0	58.8	276.8	6	0	0.2324	0	0	0	0	1	0	0	1	0	0.8	0	0	0
1118	ITSN1_HUMAN	Intersectin-1 OS=Homo sapiens GN=ITSN1 PE=1 SV=3	0	0	0	0	36.3	195.3	8.5	0	0	0	0	0.0066	0	0	0	0	1	0	0	0	0	0.6
1119	ODF2L_HUMAN	Outer dense fiber protein 2-like OS=Homo sapiens GN=ODF2L PE=2 SV=2	0	0	0	0	81	73.7	6.1	0	0	0	0	0.0474	0	0	0	0	1	0	0	0	0	2.2
1120	CP250_HUMAN	Centrosome-associated protein CEP250 OS=Homo sapiens GN=CEP250 PE=1 SV=2	0	51.5	0	0	0	281	4.9	0	0.0826	0	0	0	0	1	0	0	0	0	1.1	0	0	0
1121	ADA17_HUMAN	Disintegrin and metalloproteinase domain-containing protein 17 OS=Homo sapiens GN=ADAM17 PE=1 SV=1	0	0	0	0	62.3	93	5.4	0	0	0	0	0.0741	0	0	0	0	1	0	0	0	0	1.8
1122	TYW5_HUMAN	tRNA wybutosine-synthesizing protein 5 OS=Homo sapiens GN=TYW5 PE=1 SV=1	0	0	0	0	37.4	36.5	7.8	0	0	0	0	0.2553	0	0	0	0	1	0	0	0	0	5.1
1123	IQEC2_HUMAN	IQ motif and SEC7 domain-containing protein 2 OS=Homo sapiens GN=IQSEC2 PE=1 SV=1	0	34	0	0	88.3	161.6	9.5	0	0.0955	0	0	0.2318	0	1	0	0	1	0	0.8	0	0	1.2
1124	DDX5_HUMAN	Probable ATP-dependent RNA helicase DDX5 OS=Homo sapiens GN=DDX5 PE=1 SV=1	0	48.6	0	0	0	69.1	9.7	0	0.055	0	0	0	0	1	0	0	0	0	1.8	0	0	0
1125	PRP6_HUMAN	Pre-mRNA-processing factor 6 OS=Homo sapiens GN=PRPF6 PE=1 SV=1	44.4	0	0	0	0	106.9	9.3	0.1599	0	0	0	0	1	0	0	0	0	2.3	0	0	0	0
1126	MYO1A_HUMAN	Myosin-Ia OS=Homo sapiens GN=MYO1A PE=1 SV=1	0	75.5	0	0	0	118.3	9.9	0	0.2585	0	0	0	0	1	0	0	0	0	2.7	0	0	0
1127	RUND1_HUMAN	RUN domain-containing protein 1 OS=Homo sapiens GN=RUNDC1 PE=1 SV=3	0	0	0	0	35.8	67.6	5.8	0	0	0	0	0	0	0	0	0	1	0	0	0	0	0
1128	GRP1_HUMAN	RAS guanyl-releasing protein 1 OS=Homo sapiens GN=RASGRP1 PE=1 SV=2	0	37.2	0	0	0	90.3	9.1	0	0.0809	0	0	0	0	1	0	0	0	0	1.1	0	0	0
1129	PPM1M_HUMAN	Protein phosphatase 1M OS=Homo sapiens GN=PPM1M PE=2 SV=1	0	0	0	42	0	30.4	5.2	0	0	0	0	0	0	0	0	1	0	0	0	0	0	0
1130	ENPL_HUMAN	Endoplasmin OS=Homo sapiens GN=HSP90B1 PE=1 SV=1	0	63.8	0	49.8	0	92.4	4.6	0	0.2263	0	0.0803	0	0	2	0	2	0	0	2.7	0	1.4	0
1131	PABP5_HUMAN	Polyadenylate-binding protein 5 OS=Homo sapiens GN=PABPC5 PE=1 SV=1	0	0	0	0	45.6	43.3	10.1	0	0	0	0	0.1	0	0	0	0	1	0	0	0	0	5.5
1132	AFF1_HUMAN	AF4/FMR2 family member 1 OS=Homo sapiens GN=AFF1 PE=1 SV=1	0	0	0	0	150.9	131.3	9.9	0	0	0	0	0.2217	0	0	0	0	4	0	0	0	0	5
1133	LUM_HUMAN	Lumican OS=Homo sapiens GN=LUM PE=1 SV=2	0	113.4	0	93.9	92.8	38.4	6.2	0	0.1214	0	0.0793	0.009	0	2	0	2	2	0	4.1	0	4.1	4.4
1134	DTX3L_HUMAN	E3 ubiquitin-protein ligase DTX3L OS=Homo sapiens GN=DTX3L PE=1 SV=1	34.8	0	0	0	0	83.5	9.2	0	0	0	0	0	1	0	0	0	0	0	0	0	0	0
1135	K1462_HUMAN	Uncharacterized protein KIAA1462 OS=Homo sapiens GN=KIAA1462 PE=1 SV=3	0	0	0	33.4	0	148.3	6.7	0	0	0	0	0	0	0	0	1	0	0	0	0	0	0
1136	OTU7B_HUMAN	OTU domain-containing protein 7B OS=Homo sapiens GN=OTUD7B PE=1 SV=1	0	0	0	48.1	101.9	92.5	6.3	0	0	0	0.224	0.143	0	0	0	1	4	0	0	0	2.1	5.2
1137	ITA11_HUMAN	Integrin alpha-11 OS=Homo sapiens GN=ITGA11 PE=1 SV=2	0	137.2	0	0	102.6	133.4	6.2	0	0.26	0	0	0.0734	0	1	0	0	3	0	2.2	0	0	2.4
1138	HV320_HUMAN	Ig heavy chain V-III region GAL OS=Homo sapiens PE=1 SV=1	93.5	0	0	64.2	84.8	12.7	9.6	0.5263	0	0	0	0.0744	3	0	0	1	2	32.8	0	0	0	9.5
1139	CF010_HUMAN	Uncharacterized protein C6orf10 OS=Homo sapiens GN=C6orf10 PE=1 SV=3	0	0	0	0	54	61.6	9.9	0	0	0	0	0	0	0	0	0	1	0	0	0	0	0
1140	CF204_HUMAN	Coiled-coil domain-containing protein C6orf204 OS=Homo sapiens GN=C6orf204 PE=2 SV=1	0	0	0	0	35.5	91.8	5.9	0	0	0	0	0	0	0	0	0	1	0	0	0	0	0
1141	DDX3X_HUMAN	ATP-dependent RNA helicase DDX3X OS=Homo sapiens GN=DDX3X PE=1 SV=3	0	82.7	0	0	0	73.2	6.8	0	0.1123	0	0	0	0	1	0	0	0	0	1.4	0	0	0
1142	TLE4_HUMAN	Transducin-like enhancer protein 4 OS=Homo sapiens GN=TLE4 PE=1 SV=3	0	0	0	0	49.2	83.7	7.5	0	0	0	0	0	0	0	0	0	1	0	0	0	0	0
1143	LPHN1_HUMAN	Latrophilin-1 OS=Homo sapiens GN=LPHN1 PE=1 SV=1	0	0	0	34	0	162.6	6.2	0	0	0	0	0	0	0	0	1	0	0	0	0	0	0
1144	CN021_HUMAN	Pumilio domain-containing protein C14orf21 OS=Homo sapiens GN=C14orf21 PE=1 SV=1	0	0	0	0	43.6	69.4	7	0	0	0	0	0	0	0	0	0	1	0	0	0	0	0
1145	CADH6_HUMAN	Cadherin-6 OS=Homo sapiens GN=CDH6 PE=1 SV=1	0	0	0	33.2	0	88.3	4.6	0	0	0	0	0	0	0	0	1	0	0	0	0	0	0
1146	MA7D2_HUMAN	MAP7 domain-containing protein 2 OS=Homo sapiens GN=MAP7D2 PE=1 SV=2	0	0	0	0	46.9	81.9	9.6	0	0	0	0	0.2205	0	0	0	0	1	0	0	0	0	2.5
1147	PLOD1_HUMAN	Procollagen-lysine.2-oxoglutarate 5-dioxygenase 1 OS=Homo sapiens GN=PLOD1 PE=1 SV=2	0	0	0	0	59.9	83.5	6.5	0	0	0	0	0	0	0	0	0	1	0	0	0	0	0
1148	ITAX_HUMAN	Integrin alpha-X OS=Homo sapiens GN=ITGAX PE=1 SV=3	0	34.6	0	36	0	127.7	6.2	0	0.067	0	0	0	0	2	0	1	0	0	2.4	0	0	0
1149	BICD1_HUMAN	Protein bicaudal D homolog 1 OS=Homo sapiens GN=BICD1 PE=1 SV=3	0	0	0	0	38.6	110.7	5.5	0	0	0	0	0.2278	0	0	0	0	1	0	0	0	0	0.9
1150	DLGP1_HUMAN	Disks large-associated protein 1 OS=Homo sapiens GN=DLGAP1 PE=1 SV=1	0	0	0	0	75.8	108.8	6.7	0	0	0	0	0.0017	0	0	0	0	1	0	0	0	0	1.2
1151	MYO6_HUMAN	Myosin-VI OS=Homo sapiens GN=MYO6 PE=1 SV=4	0	0	0	0	36	149.6	9.5	0	0	0	0	0.2764	0	0	0	0	1	0	0	0	0	0.8
1152	CSPG5_HUMAN	Chondroitin sulfate proteoglycan 5 OS=Homo sapiens GN=CSPG5 PE=1 SV=3	0	0	0	35.1	0	60	4.2	0	0	0	0	0	0	0	0	1	0	0	0	0	0	0
1153	HS12A_HUMAN	Heat shock 70 kDa protein 12A OS=Homo sapiens GN=HSPA12A PE=1 SV=2	0	0	0	60.9	0	74.9	6.3	0	0	0	0.0352	0	0	0	0	1	0	0	0	0	2.2	0
1154	CASS4_HUMAN	Cas scaffolding protein family member 4 OS=Homo sapiens GN=CASS4 PE=1 SV=2	0	0	0	0	34.7	87.1	6.7	0	0	0	0	0	0	0	0	0	1	0	0	0	0	0
1155	GAS8_HUMAN	Growth arrest-specific protein 8 OS=Homo sapiens GN=GAS8 PE=1 SV=1	0	0	0	0	48.7	56.3	8.6	0	0	0	0	0	0	0	0	0	1	0	0	0	0	0
1156	GRM5_HUMAN	Metabotropic glutamate receptor 5 OS=Homo sapiens GN=GRM5 PE=1 SV=2	0	0	0	0	93.4	132.4	9.1	0	0	0	0	0.2285	0	0	0	0	1	0	0	0	0	0.7
1157	WWC3_HUMAN	Protein WWC3 OS=Homo sapiens GN=WWC3 PE=2 SV=3	0	0	0	41.5	0	122.6	6	0	0	0	0.1952	0	0	0	0	1	0	0	0	0	1	0
1158	GNL3L_HUMAN	Guanine nucleotide-binding protein-like 3-like protein OS=Homo sapiens GN=GNL3L PE=1 SV=1	0	39.7	0	0	0	65.5	9.5	0	0.0317	0	0	0	0	1	0	0	0	0	1.2	0	0	0
1159	CACB4_HUMAN	Voltage-dependent L-type calcium channel subunit beta-4 OS=Homo sapiens GN=CACNB4 PE=1 SV=2	0	0	0	42.1	0	58.1	9.9	0	0	0	0.1052	0	0	0	0	1	0	0	0	0	2.5	0
1160	DDX10_HUMAN	Probable ATP-dependent RNA helicase DDX10 OS=Homo sapiens GN=DDX10 PE=1 SV=2	0	0	0	86.4	46.7	100.8	9.3	0	0	0	0.2032	0.0723	0	0	0	1	2	0	0	0	1.5	1.9
1161	RBCC1_HUMAN	RB1-inducible coiled-coil protein 1 OS=Homo sapiens GN=RB1CC1 PE=1 SV=3	0	0	0	0	87.7	183	5.2	0	0	0	0	0.1391	0	0	0	0	3	0	0	0	0	1.5
1162	KIF23_HUMAN	Kinesin-like protein KIF23 OS=Homo sapiens GN=KIF23 PE=1 SV=3	0	0	0	38.9	0	110	9.5	0	0	0	0.0161	0	0	0	0	1	0	0	0	0	1.6	0
1163	MARK2_HUMAN	Serine/threonine-protein kinase MARK2 OS=Homo sapiens GN=MARK2 PE=1 SV=2	0	51.6	0	0	0	87.9	10.3	0	0	0	0	0	0	1	0	0	0	0	0	0	0	0
1164	FA45A_HUMAN	Protein FAM45A OS=Homo sapiens GN=FAM45A PE=2 SV=1	0	0	0	0	38	40.5	6.2	0	0	0	0	0.2372	0	0	0	0	1	0	0	0	0	2.8
1165	Z705A_HUMAN	Zinc finger protein 705A OS=Homo sapiens GN=ZNF705A PE=2 SV=1	0	0	0	0	52	34.7	10.3	0	0	0	0	0.0225	0	0	0	0	1	0	0	0	0	4.3
1166	HUTI_HUMAN	Probable imidazolonepropionase OS=Homo sapiens GN=AMDHD1 PE=2 SV=2	0	0	0	0	34.6	46.7	6.2	0	0	0	0	0.0223	0	0	0	0	1	0	0	0	0	2.3
1167	LY75_HUMAN	Lymphocyte antigen 75 OS=Homo sapiens GN=LY75 PE=1 SV=3	0	37.9	0	0	0	198.2	6.2	0	0.0029	0	0	0	0	1	0	0	0	0	1.4	0	0	0
1168	PDZD8_HUMAN	PDZ domain-containing protein 8 OS=Homo sapiens GN=PDZD8 PE=1 SV=1	0	63.6	0	0	0	128.5	5.7	0	0	0	0	0	0	1	0	0	0	0	0	0	0	0
1169	TCEA2_HUMAN	Transcription elongation factor A protein 2 OS=Homo sapiens GN=TCEA2 PE=1 SV=1	0	0	0	56.5	0	33.6	10.4	0	0	0	0	0	0	0	0	1	0	0	0	0	0	0
1170	TPC1_HUMAN	Two pore calcium channel protein 1 OS=Homo sapiens GN=TPCN1 PE=1 SV=3	0	37.4	0	0	0	94.1	9.1	0	0.2422	0	0	0	0	1	0	0	0	0	2	0	0	0
1171	NDC80_HUMAN	Kinetochore protein NDC80 homolog OS=Homo sapiens GN=NDC80 PE=1 SV=1	0	0	0	41.6	60.2	73.9	5.4	0	0	0	0.0759	0.0204	0	0	0	1	2	0	0	0	1.2	2.6
1172	STAC_HUMAN	SH3 and cysteine-rich domain-containing protein OS=Homo sapiens GN=STAC PE=1 SV=1	0	0	0	0	37	44.5	9.7	0	0	0	0	0.1396	0	0	0	0	1	0	0	0	0	2.2
1173	CO9A3_HUMAN	Collagen alpha-3(IX) chain OS=Homo sapiens GN=COL9A3 PE=2 SV=2	0	0	0	39.4	0	63.6	8.8	0	0	0	0.0458	0	0	0	0	1	0	0	0	0	1.8	0
1174	SF3A3_HUMAN	Splicing factor 3A subunit 3 OS=Homo sapiens GN=SF3A3 PE=1 SV=1	0	0	0	0	37.7	58.8	5.1	0	0	0	0	0	0	0	0	0	1	0	0	0	0	0
1175	NOXO1_HUMAN	NADPH oxidase organizer 1 OS=Homo sapiens GN=NOXO1 PE=1 SV=1	0	43.2	0	0	0	41.2	11.2	0	0.5192	0	0	0	0	1	0	0	0	0	4.5	0	0	0
1176	NEMO_HUMAN	NF-kappa-B essential modulator OS=Homo sapiens GN=IKBKG PE=1 SV=2	0	0	0	0	37.8	48.2	5.5	0	0	0	0	0.1709	0	0	0	0	1	0	0	0	0	2.4
1177	PAPOG_HUMAN	Poly(A) polymerase gamma OS=Homo sapiens GN=PAPOLG PE=1 SV=2	0	62.2	0	0	0	82.8	9.8	0	0.1151	0	0	0	0	1	0	0	0	0	2	0	0	0
1178	TEN3_HUMAN	Teneurin-3 OS=Homo sapiens GN=ODZ3 PE=2 SV=3	0	42.4	0	92	0	300.8	6	0	0.2808	0	0.0566	0	0	2	0	1	0	0	0.5	0	0.3	0
1179	IF2P_HUMAN	Eukaryotic translation initiation factor 5B OS=Homo sapiens GN=EIF5B PE=1 SV=4	0	0	0	0	74.5	138.7	5.3	0	0	0	0	0.148	0	0	0	0	1	0	0	0	0	1.2
1180	HIF3A_HUMAN	Hypoxia-inducible factor 3-alpha OS=Homo sapiens GN=HIF3A PE=1 SV=2	0	0	0	0	73.4	72.4	5.6	0	0	0	0	0.062	0	0	0	0	1	0	0	0	0	2.1
1181	F179A_HUMAN	Protein FAM179A OS=Homo sapiens GN=FAM179A PE=2 SV=2	0	0	0	83.4	0	111.1	10.3	0	0	0	0.1151	0	0	0	0	3	0	0	0	0	2.4	0
1182	LAR1B_HUMAN	La-related protein 1B OS=Homo sapiens GN=LARP1B PE=1 SV=2	0	92.5	0	0	0	105.3	7.8	0	0	0	0	0	0	1	0	0	0	0	0	0	0	0
1183	K2C6A_HUMAN	Keratin. type II cytoskeletal 6A OS=Homo sapiens GN=KRT6A PE=1 SV=3	0	92.9	0	0	0	60	8.9	0	0.1711	0	0	0	0	3	0	0	0	0	4.6	0	0	0
1184	CCHCR_HUMAN	Coiled-coil alpha-helical rod protein 1 OS=Homo sapiens GN=CCHCR1 PE=1 SV=2	0	0	0	88.2	0	88.6	5.7	0	0	0	0.0291	0	0	0	0	1	0	0	0	0	1.9	0
1185	IQGA1_HUMAN	Ras GTPase-activating-like protein IQGAP1 OS=Homo sapiens GN=IQGAP1 PE=1 SV=1	0	0	0	68.7	0	189.1	6.1	0	0	0	0	0	0	0	0	1	0	0	0	0	0	0
1186	OBSL1_HUMAN	Obscurin-like protein 1 OS=Homo sapiens GN=OBSL1 PE=1 SV=3	0	0	0	0	55.2	152.8	5.1	0	0	0	0	0.1959	0	0	0	0	1	0	0	0	0	1.1
1187	RL5_HUMAN	60S ribosomal protein L5 OS=Homo sapiens GN=RPL5 PE=1 SV=3	0	50.9	0	0	0	34.3	10.2	0	0.2158	0	0	0	0	1	0	0	0	0	3.7	0	0	0
1188	TMPSD_HUMAN	Transmembrane protease serine 13 OS=Homo sapiens GN=TMPRSS13 PE=2 SV=3	0	75.1	0	0	60.3	62.7	10	0	0.0137	0	0	0	0	3	0	0	1	0	6.4	0	0	0
1189	FAS_HUMAN	Fatty acid synthase OS=Homo sapiens GN=FASN PE=1 SV=3	0	64.4	0	0	0	273.3	6	0	0	0	0	0	0	1	0	0	0	0	0	0	0	0
1190	MA7D3_HUMAN	MAP7 domain-containing protein 3 OS=Homo sapiens GN=MAP7D3 PE=1 SV=2	0	0	0	0	43.2	98.4	9.9	0	0	0	0	0.0748	0	0	0	0	1	0	0	0	0	1.8
1191	ECT2_HUMAN	Protein ECT2 OS=Homo sapiens GN=ECT2 PE=1 SV=3	0	0	0	37.6	0	100	7.9	0	0	0	0	0	0	0	0	1	0	0	0	0	0	0
1192	PDIA4_HUMAN	Protein disulfide-isomerase A4 OS=Homo sapiens GN=PDIA4 PE=1 SV=2	0	0	0	0	38.4	72.9	4.8	0	0	0	0	0.0863	0	0	0	0	1	0	0	0	0	1.9
1193	ZO2_HUMAN	Tight junction protein ZO-2 OS=Homo sapiens GN=TJP2 PE=1 SV=2	0	0	0	0	34.8	133.9	7.1	0	0	0	0	0.085	0	0	0	0	1	0	0	0	0	0.8
1194	KLH36_HUMAN	Kelch-like protein 36 OS=Homo sapiens GN=KLHL36 PE=1 SV=1	0	54.4	0	0	0	69.9	5.8	0	0.0027	0	0	0	0	3	0	0	0	0	3.9	0	0	0
1195	AIFM1_HUMAN	Apoptosis-inducing factor 1. mitochondrial OS=Homo sapiens GN=AIFM1 PE=1 SV=1	0	0	0	60.5	47.8	66.9	9.6	0	0	0	0	0	0	0	0	1	2	0	0	0	0	0
1196	ZN285_HUMAN	Zinc finger protein 285 OS=Homo sapiens GN=ZNF285 PE=2 SV=2	48.8	0	0	0	0	68.2	9.6	0.0002	0	0	0	0	1	0	0	0	0	3.1	0	0	0	0
1197	AEBP1_HUMAN	Adipocyte enhancer-binding protein 1 OS=Homo sapiens GN=AEBP1 PE=1 SV=1	0	0	0	41.7	0	130.8	4.9	0	0	0	0	0	0	0	0	1	0	0	0	0	0	0
1198	MPP8_HUMAN	M-phase phosphoprotein 8 OS=Homo sapiens GN=MPHOSPH8 PE=1 SV=2	0	43.3	0	0	0	97.1	5.7	0	0.0498	0	0	0	0	1	0	0	0	0	1.3	0	0	0
1199	CCDC8_HUMAN	Coiled-coil domain-containing protein 8 OS=Homo sapiens GN=CCDC8 PE=1 SV=2	0	0	0	0	34.4	59.3	9.4	0	0	0	0	0	0	0	0	0	1	0	0	0	0	0
1200	K1239_HUMAN	Leucine-rich repeat and WD repeat-containing protein KIAA1239 OS=Homo sapiens GN=KIAA1239 PE=2 SV=3	0	48.6	0	0	0	197.3	5.8	0	0	0	0	0	0	1	0	0	0	0	0	0	0	0
1201	F123A_HUMAN	Protein FAM123A OS=Homo sapiens GN=FAM123A PE=2 SV=2	0	55.9	0	0	50	69.5	6.6	0	0.0509	0	0	0	0	1	0	0	1	0	2.4	0	0	0
1202	ZN799_HUMAN	Zinc finger protein 799 OS=Homo sapiens GN=ZNF799 PE=2 SV=4	0	0	0	0	39.2	74.2	10.3	0	0	0	0	0.0615	0	0	0	0	1	0	0	0	0	1.9
1203	GLT11_HUMAN	Polypeptide N-acetylgalactosaminyltransferase 11 OS=Homo sapiens GN=GALNT11 PE=2 SV=2	0	0	0	45.7	35.5	68.9	9.3	0	0	0	0.2233	0	0	0	0	1	2	0	0	0	3.6	0
1204	LAC1_HUMAN	Ig lambda-1 chain C regions OS=Homo sapiens GN=IGLC1 PE=1 SV=1	534.9	100	0	0	204	11.3	9.2	0.1321	0.0286	0	0	0.0428	2	2	0	0	3	82.1	14.2	0	0	28.3
1205	MD1L1_HUMAN	Mitotic spindle assembly checkpoint protein MAD1 OS=Homo sapiens GN=MAD1L1 PE=1 SV=2	0	0	0	0	77.6	83	5.6	0	0	0	0	0.0703	0	0	0	0	1	0	0	0	0	1.3
1206	STRA8_HUMAN	Stimulated by retinoic acid gene 8 protein homolog OS=Homo sapiens GN=STRA8 PE=2 SV=1	0	0	0	0	42.2	36.9	4.8	0	0	0	0	0.0303	0	0	0	0	1	0	0	0	0	3.6
1207	MOV10_HUMAN	Putative helicase MOV-10 OS=Homo sapiens GN=MOV10 PE=1 SV=2	0	0	0	0	103.6	113.6	9.7	0	0	0	0	0.0347	0	0	0	0	1	0	0	0	0	0.9
1208	PTHB1_HUMAN	Protein PTHB1 OS=Homo sapiens GN=BBS9 PE=1 SV=1	0	61.9	0	0	0	99.2	5.2	0	0.1801	0	0	0	0	1	0	0	0	0	0.8	0	0	0
1209	RHBT1_HUMAN	Rho-related BTB domain-containing protein 1 OS=Homo sapiens GN=RHOBTB1 PE=1 SV=2	0	48.1	0	0	0	79.4	6.4	0	0.09	0	0	0	0	1	0	0	0	0	2.6	0	0	0
1210	CN105_HUMAN	Uncharacterized protein C14orf105 OS=Homo sapiens GN=C14orf105 PE=2 SV=2	40.6	0	0	0	0	34.7	9.8	0.2189	0	0	0	0	1	0	0	0	0	7.1	0	0	0	0
1211	XRRA1_HUMAN	X-ray radiation resistance-associated protein 1 OS=Homo sapiens GN=XRRA1 PE=2 SV=2	0	0	0	0	38.8	89.8	9.7	0	0	0	0	0.2674	0	0	0	0	1	0	0	0	0	1.1
1212	CE192_HUMAN	Centrosomal protein of 192 kDa OS=Homo sapiens GN=CEP192 PE=1 SV=2	0	34.5	0	0	72.3	213	6.1	0	0.0472	0	0	0	0	1	0	0	1	0	0.4	0	0	0
1213	AHSA2_HUMAN	Activator of 90 kDa heat shock protein ATPase homolog 2 OS=Homo sapiens GN=AHSA2 PE=2 SV=2	0	0	0	34.9	0	33.8	7.7	0	0	0	0.1258	0	0	0	0	1	0	0	0	0	4.3	0
1214	PIGQ_HUMAN	Phosphatidylinositol N-acetylglucosaminyltransferase subunit Q OS=Homo sapiens GN=PIGQ PE=1 SV=3	0	0	0	0	37.4	84	9.7	0	0	0	0	0	0	0	0	0	1	0	0	0	0	0
1215	HSDL2_HUMAN	Hydroxysteroid dehydrogenase-like protein 2 OS=Homo sapiens GN=HSDL2 PE=1 SV=1	0	0	0	0	50.1	45.4	8.9	0	0	0	0	0	0	0	0	0	1	0	0	0	0	0
1216	LUZP2_HUMAN	Leucine zipper protein 2 OS=Homo sapiens GN=LUZP2 PE=2 SV=2	0	0	0	36.9	0	38.9	9.7	0	0	0	0.2632	0	0	0	0	1	0	0	0	0	4.3	0
1217	ENK1_HUMAN	HERV-K_12q14.1 provirus ancestral Env polyprotein OS=Homo sapiens PE=1 SV=1	0	0	0	0	36.4	79.2	10.1	0	0	0	0	0.062	0	0	0	0	1	0	0	0	0	2.4
1218	ATX7_HUMAN	Ataxin-7 OS=Homo sapiens GN=ATXN7 PE=1 SV=1	0	0	0	0	37.6	95.4	10.8	0	0	0	0	0.0114	0	0	0	0	1	0	0	0	0	1.9
1219	UBP35_HUMAN	Ubiquitin carboxyl-terminal hydrolase 35 OS=Homo sapiens GN=USP35 PE=1 SV=3	0	62	0	0	0	113.3	5.3	0	0.1985	0	0	0	0	1	0	0	0	0	1.5	0	0	0
1220	IGHG2_HUMAN	Ig gamma-2 chain C region OS=Homo sapiens GN=IGHG2 PE=1 SV=2	598.5	0	0	1009	744.6	35.9	8.8	0.218	0	0	0.0667	0.0223	2	0	0	6	9	30.1	0	0	31.3	29.1
1221	CCD46_HUMAN	Coiled-coil domain-containing protein 46 OS=Homo sapiens GN=CCDC46 PE=2 SV=2	0	40.9	0	39.4	0	112.7	6.2	0	0	0	0	0	0	2	0	1	0	0	0	0	0	0
1222	GLPK2_HUMAN	Glycerol kinase 2 OS=Homo sapiens GN=GK2 PE=2 SV=2	0	0	0	38.5	0	60.6	5.5	0	0	0	0.0759	0	0	0	0	1	0	0	0	0	2.2	0
1223	KBTB5_HUMAN	Kelch repeat and BTB domain-containing protein 5 OS=Homo sapiens GN=KBTBD5 PE=2 SV=2	0	60.9	0	0	0	69.2	5	0	0	0	0	0	0	1	0	0	0	0	0	0	0	0
1224	NEO1_HUMAN	Neogenin OS=Homo sapiens GN=NEO1 PE=1 SV=2	0	0	0	0	52	159.9	6.1	0	0	0	0	0.0743	0	0	0	0	1	0	0	0	0	1
1225	IGHG4_HUMAN	Ig gamma-4 chain C region OS=Homo sapiens GN=IGHG4 PE=1 SV=1	616.7	0	0	898.6	691.9	35.9	7.8	0.0444	0	0	0.1075	0.07	2	0	0	3	3	34.9	0	0	13.5	13.5
1226	APBA3_HUMAN	Amyloid beta A4 precursor protein-binding family A member 3 OS=Homo sapiens GN=APBA3 PE=1 SV=1	0	0	0	52.4	39.4	61.4	4.7	0	0	0	0.0083	0	0	0	0	1	2	0	0	0	2.3	0
1227	PKHG5_HUMAN	Pleckstrin homology domain-containing family G member 5 OS=Homo sapiens GN=PLEKHG5 PE=2 SV=3	0	0	0	37.4	58.3	117.4	5.9	0	0	0	0	0.1963	0	0	0	1	2	0	0	0	0	1.3
1228	SC16B_HUMAN	Protein transport protein Sec16B OS=Homo sapiens GN=SEC16B PE=1 SV=2	0	0	0	0	73.4	116.5	5.7	0	0	0	0	0	0	0	0	0	1	0	0	0	0	0
1229	STK10_HUMAN	Serine/threonine-protein kinase 10 OS=Homo sapiens GN=STK10 PE=1 SV=1	0	0	0	56.3	0	112.1	6.5	0	0	0	0.0694	0	0	0	0	1	0	0	0	0	1.5	0
1230	SMRC1_HUMAN	SWI/SNF complex subunit SMARCC1 OS=Homo sapiens GN=SMARCC1 PE=1 SV=3	0	0	0	0	109.6	122.8	5.4	0	0	0	0	0.1236	0	0	0	0	1	0	0	0	0	1.2
1231	ADCYA_HUMAN	Adenylate cyclase type 10 OS=Homo sapiens GN=ADCY10 PE=1 SV=3	0	0	0	0	73	187	7.1	0	0	0	0	0.0219	0	0	0	0	1	0	0	0	0	0.5
1232	K0664_HUMAN	Protein KIAA0664 OS=Homo sapiens GN=KIAA0664 PE=1 SV=2	0	0	0	35.7	0	146.6	5.7	0	0	0	0	0	0	0	0	1	0	0	0	0	0	0
1233	EHMT2_HUMAN	Histone-lysine N-methyltransferase EHMT2 OS=Homo sapiens GN=EHMT2 PE=1 SV=3	0	71.1	0	70.6	64.5	132.3	5.2	0	0	0	0.0202	0.1398	0	2	0	2	2	0	0	0	0.9	2.2
1234	RBNS5_HUMAN	Rabenosyn-5 OS=Homo sapiens GN=ZFYVE20 PE=1 SV=2	0	0	0	0	64.9	88.8	5.2	0	0	0	0	0.1657	0	0	0	0	1	0	0	0	0	2.2
1235	DHTK1_HUMAN	Probable 2-oxoglutarate dehydrogenase E1 component DHKTD1. mitochondrial OS=Homo sapiens GN=DHTKD1 PE=2 SV=2	0	83.8	0	0	0	103	6.5	0	0.0498	0	0	0	0	1	0	0	0	0	0.8	0	0	0
1236	SYYC_HUMAN	Tyrosyl-tRNA synthetase. cytoplasmic OS=Homo sapiens GN=YARS PE=1 SV=4	0	0	0	0	104.1	59.1	6.7	0	0	0	0	0.1503	0	0	0	0	1	0	0	0	0	3.4
1237	CC74A_HUMAN	Coiled-coil domain-containing protein 74A OS=Homo sapiens GN=CCDC74A PE=2 SV=1	0	0	0	0	70.6	41.6	11.3	0	0	0	0	0.0093	0	0	0	0	1	0	0	0	0	5.6
1238	CUL5_HUMAN	Cullin-5 OS=Homo sapiens GN=CUL5 PE=1 SV=4	0	0	0	35	61.1	90.9	8.9	0	0	0	0	0	0	0	0	1	2	0	0	0	0	0
1239	HECW1_HUMAN	E3 ubiquitin-protein ligase HECW1 OS=Homo sapiens GN=HECW1 PE=1 SV=3	0	0	0	0	43.8	179.4	5.2	0	0	0	0	0	0	0	0	0	1	0	0	0	0	0
1240	K2C6B_HUMAN	Keratin. type II cytoskeletal 6B OS=Homo sapiens GN=KRT6B PE=1 SV=5	0	0	0	0	138.9	60	8.9	0	0	0	0	0	0	0	0	0	1	0	0	0	0	0
1241	K0415_HUMAN	Protein KIAA0415 OS=Homo sapiens GN=KIAA0415 PE=1 SV=2	0	61.3	0	0	0	88.5	6.6	0	0.0759	0	0	0	0	1	0	0	0	0	1	0	0	0
1242	K2C4_HUMAN	Keratin. type II cytoskeletal 4 OS=Homo sapiens GN=KRT4 PE=1 SV=4	0	57.1	0	35.9	0	57.2	6.2	0	0.0379	0	0	0	0	3	0	2	0	0	4.9	0	0	0
1243	HDX_HUMAN	Highly divergent homeobox OS=Homo sapiens GN=HDX PE=1 SV=1	0	37.5	0	0	0	77.2	5.5	0	0.0304	0	0	0	0	1	0	0	0	0	1.6	0	0	0
1244	ZFR2_HUMAN	Zinc finger RNA-binding protein 2 OS=Homo sapiens GN=ZFR2 PE=2 SV=3	0	37.9	0	0	0	101.3	9.7	0	0.2872	0	0	0	0	1	0	0	0	0	1.5	0	0	0
1245	MYLK3_HUMAN	Putative myosin light chain kinase 3 OS=Homo sapiens GN=MYLK3 PE=2 SV=3	0	0	0	36.2	0	88.3	5.7	0	0	0	0.0891	0	0	0	0	1	0	0	0	0	3.5	0
1246	S2542_HUMAN	Solute carrier family 25 member 42 OS=Homo sapiens GN=SLC25A42 PE=1 SV=2	0	0	0	35.8	0	35.4	10.4	0	0	0	0	0	0	0	0	1	0	0	0	0	0	0
1247	K2C1B_HUMAN	Keratin. type II cytoskeletal 1b OS=Homo sapiens GN=KRT77 PE=1 SV=3	0	0	0	0	48.9	61.9	5.6	0	0	0	0	0	0	0	0	0	1	0	0	0	0	0
1248	ATD3B_HUMAN	ATPase family AAA domain-containing protein 3B OS=Homo sapiens GN=ATAD3B PE=1 SV=1	0	0	0	0	38.7	72.5	10	0	0	0	0	0.1026	0	0	0	0	1	0	0	0	0	2.5
1249	F75D1_HUMAN	Protein FAM75D1 OS=Homo sapiens GN=FAM75D1 PE=1 SV=1	0	0	0	0	37.4	175.5	10	0	0	0	0	0	0	0	0	0	1	0	0	0	0	0
1250	IGHA2_HUMAN	Ig alpha-2 chain C region OS=Homo sapiens GN=IGHA2 PE=1 SV=3	542.4	270	0	566.6	635.2	36.5	5.7	0.2863	0.0403	0	0.1714	0.0151	1	3	0	2	2	23.5	12.4	0	7.4	7.4
1251	RUVB2_HUMAN	RuvB-like 2 OS=Homo sapiens GN=RUVBL2 PE=1 SV=3	0	0	0	44.9	0	51.1	5.4	0	0	0	0.0045	0	0	0	0	1	0	0	0	0	1.7	0
1252	PTC1_HUMAN	Protein patched homolog 1 OS=Homo sapiens GN=PTCH1 PE=1 SV=2	0	0	0	48.6	0	160.4	6.4	0	0	0	0	0	0	0	0	1	0	0	0	0	0	0
1253	GPR97_HUMAN	Probable G-protein coupled receptor 97 OS=Homo sapiens GN=GPR97 PE=1 SV=1	0	0	0	0	45.7	60.8	9.9	0	0	0	0	0.0349	0	0	0	0	1	0	0	0	0	1.8
1254	EVX1_HUMAN	Homeobox even-skipped homolog protein 1 OS=Homo sapiens GN=EVX1 PE=2 SV=1	0	0	0	41.6	0	42.4	6.5	0	0	0	0.0078	0	0	0	0	1	0	0	0	0	1.7	0
1255	HV305_HUMAN	Ig heavy chain V-III region BRO OS=Homo sapiens PE=1 SV=1	0	0	0	198.7	280.3	13.2	7	0	0	0	0.0506	0.022	0	0	0	2	3	0	0	0	25	18.3
1256	ZN622_HUMAN	Zinc finger protein 622 OS=Homo sapiens GN=ZNF622 PE=1 SV=1	0	0	0	40.4	0	54.2	5.8	0	0	0	0.1407	0	0	0	0	1	0	0	0	0	4.8	0
1257	CAH1_HUMAN	Carbonic anhydrase 1 OS=Homo sapiens GN=CA1 PE=1 SV=2	0	152.3	0	0	0	28.9	6.7	0	0.0236	0	0	0	0	3	0	0	0	0	12.6	0	0	0
1258	VPS54_HUMAN	Vacuolar protein sorting-associated protein 54 OS=Homo sapiens GN=VPS54 PE=1 SV=2	0	0	0	50.6	0	110.5	6.1	0	0	0	0	0	0	0	0	1	0	0	0	0	0	0
1259	KV104_HUMAN	Ig kappa chain V-I region CAR OS=Homo sapiens PE=1 SV=1	0	0	0	104	0	11.7	0	0	0	0	0.0383	0	0	0	0	2	0	0	0	0	16.8	0
1260	PTN13_HUMAN	Tyrosine-protein phosphatase non-receptor type 13 OS=Homo sapiens GN=PTPN13 PE=1 SV=2	0	0	0	57.1	0	276.7	6	0	0	0	0.4348	0	0	0	0	3	0	0	0	0	1	0
1261	TBCD4_HUMAN	TBC1 domain family member 4 OS=Homo sapiens GN=TBC1D4 PE=1 SV=2	0	0	0	38.7	0	146.5	6.6	0	0	0	0	0	0	0	0	1	0	0	0	0	0	0
1262	SYDE1_HUMAN	Rho GTPase-activating protein SYDE1 OS=Homo sapiens GN=SYDE1 PE=1 SV=1	0	58.6	0	0	0	79.7	9.6	0	0	0	0	0	0	1	0	0	0	0	0	0	0	0
1263	FMNL_HUMAN	Formin-like protein 1 OS=Homo sapiens GN=FMNL1 PE=1 SV=3	0	0	0	84.3	0	121.8	5.4	0	0	0	0.0009	0	0	0	0	1	0	0	0	0	1.2	0
1264	SYN1_HUMAN	Synapsin-1 OS=Homo sapiens GN=SYN1 PE=1 SV=3	0	0	0	0	60.2	74.1	10.3	0	0	0	0	0.0579	0	0	0	0	1	0	0	0	0	1
1265	QRIC2_HUMAN	Glutamine-rich protein 2 OS=Homo sapiens GN=QRICH2 PE=1 SV=1	0	0	0	0	52.7	180.7	6.3	0	0	0	0	0	0	0	0	0	1	0	0	0	0	0
1266	POTEE_HUMAN	POTE ankyrin domain family member E OS=Homo sapiens GN=POTEE PE=1 SV=3	0	120.4	0	0	0	121.3	5.8	0	0.1958	0	0	0	0	3	0	0	0	0	1.7	0	0	0
1267	NYNRI_HUMAN	Protein NYNRIN OS=Homo sapiens GN=NYNRIN PE=1 SV=3	0	0	0	0	37.8	208.2	9.1	0	0	0	0	0	0	0	0	0	1	0	0	0	0	0
1268	HELLS_HUMAN	Lymphoid-specific helicase OS=Homo sapiens GN=HELLS PE=1 SV=1	0	65.2	0	0	0	97	8.9	0	0	0	0	0	0	1	0	0	0	0	0	0	0	0
1269	DDHD1_HUMAN	Phospholipase DDHD1 OS=Homo sapiens GN=DDHD1 PE=2 SV=2	0	0	0	79.8	0	100.4	5.3	0	0	0	0.1018	0	0	0	0	1	0	0	0	0	1	0
1270	MLX_HUMAN	Max-like protein X OS=Homo sapiens GN=MLX PE=1 SV=2	0	47.4	0	0	0	33.3	9.1	0	0.0378	0	0	0	0	1	0	0	0	0	6.7	0	0	0
1271	IQCC_HUMAN	IQ domain-containing protein C OS=Homo sapiens GN=IQCC PE=2 SV=2	0	0	0	0	49	53	9.3	0	0	0	0	0	0	0	0	0	1	0	0	0	0	0
1272	PIWL1_HUMAN	Piwi-like protein 1 OS=Homo sapiens GN=PIWIL1 PE=1 SV=1	0	0	0	56.8	0	98.5	10.1	0	0	0	0.2473	0	0	0	0	1	0	0	0	0	1.3	0
1273	YH007_HUMAN	Uncharacterized protein FLJ40521 OS=Homo sapiens PE=1 SV=1	0	35.9	0	0	0	48.3	11.6	0	0.0686	0	0	0	0	1	0	0	0	0	4.6	0	0	0
1274	VPS35_HUMAN	Vacuolar protein sorting-associated protein 35 OS=Homo sapiens GN=VPS35 PE=1 SV=2	0	70.8	0	0	0	91.6	5.2	0	0	0	0	0	0	1	0	0	0	0	0	0	0	0
1275	RHG23_HUMAN	Rho GTPase-activating protein 23 OS=Homo sapiens GN=ARHGAP23 PE=1 SV=2	0	48.4	0	0	0	162.1	10.1	0	0.1305	0	0	0	0	1	0	0	0	0	1.1	0	0	0
1276	BRDT_HUMAN	Bromodomain testis-specific protein OS=Homo sapiens GN=BRDT PE=1 SV=4	0	0	0	0	60.6	107.9	9.7	0	0	0	0	0.2657	0	0	0	0	1	0	0	0	0	1.4
1277	RUFY1_HUMAN	RUN and FYVE domain-containing protein 1 OS=Homo sapiens GN=RUFY1 PE=1 SV=2	0	0	0	40.4	0	79.8	5.5	0	0	0	0.1116	0	0	0	0	1	0	0	0	0	1.6	0
1278	CSDE1_HUMAN	Cold shock domain-containing protein E1 OS=Homo sapiens GN=CSDE1 PE=1 SV=2	0	57.6	0	41.2	71.9	88.8	5.8	0	0.0254	0	0.1549	0	0	2	0	1	2	0	1.1	0	1.6	0
1279	KDM2B_HUMAN	Lysine-specific demethylase 2B OS=Homo sapiens GN=KDM2B PE=1 SV=1	0	0	0	48.7	44.3	152.5	9.8	0	0	0	0	0.0998	0	0	0	1	2	0	0	0	0	1.3
1280	4ET_HUMAN	Eukaryotic translation initiation factor 4E transporter OS=Homo sapiens GN=EIF4ENIF1 PE=1 SV=2	0	0	0	71.5	0	108.1	9.2	0	0	0	0.2356	0	0	0	0	1	0	0	0	0	1.1	0
1281	GCP2_HUMAN	Gamma-tubulin complex component 2 OS=Homo sapiens GN=TUBGCP2 PE=1 SV=2	0	34.3	0	0	0	102.5	6.4	0	0.2373	0	0	0	0	1	0	0	0	0	1.7	0	0	0
1282	ZC12C_HUMAN	Probable ribonuclease ZC3H12C OS=Homo sapiens GN=ZC3H12C PE=1 SV=2	0	77.6	0	0	0	99.3	6.5	0	0.0085	0	0	0	0	1	0	0	0	0	1.4	0	0	0
1283	GALT5_HUMAN	Polypeptide N-acetylgalactosaminyltransferase 5 OS=Homo sapiens GN=GALNT5 PE=1 SV=1	58	39.4	0	0	0	106.2	10.2	0.108	0.0424	0	0	0	2	2	0	0	0	3.5	1.1	0	0	0
1284	K1522_HUMAN	Uncharacterized protein KIAA1522 OS=Homo sapiens GN=KIAA1522 PE=1 SV=2	0	39.7	0	0	0	107	10.4	0	0.1172	0	0	0	0	1	0	0	0	0	1.1	0	0	0
1285	NLRX1_HUMAN	NLR family member X1 OS=Homo sapiens GN=NLRX1 PE=1 SV=1	0	0	0	0	54.9	107.5	7.1	0	0	0	0	0	0	0	0	0	1	0	0	0	0	0
1286	LUZP1_HUMAN	Leucine zipper protein 1 OS=Homo sapiens GN=LUZP1 PE=1 SV=2	0	125.6	0	37.4	50.2	120.2	9.4	0	0.1791	0	0.0423	0.1309	0	3	0	2	2	0	1.8	0	0.9	1.7
1287	TONSL_HUMAN	Tonsoku-like protein OS=Homo sapiens GN=TONSL PE=1 SV=2	36.2	0	0	0	0	150.8	6	0	0	0	0	0	1	0	0	0	0	0	0	0	0	0
1288	HDAC7_HUMAN	Histone deacetylase 7 OS=Homo sapiens GN=HDAC7 PE=1 SV=2	0	0	0	50.6	0	102.9	7.5	0	0	0	0	0	0	0	0	1	0	0	0	0	0	0
1289	MD12L_HUMAN	Mediator of RNA polymerase II transcription subunit 12-like protein OS=Homo sapiens GN=MED12L PE=1 SV=2	0	0	0	0	75.6	240	8.9	0	0	0	0	0.0033	0	0	0	0	1	0	0	0	0	0.4
1290	CJ092_HUMAN	Uncharacterized protein C10orf92 OS=Homo sapiens GN=C10orf92 PE=2 SV=2	0	0	0	41.2	0	95.4	9	0	0	0	0.1052	0	0	0	0	1	0	0	0	0	0.9	0
1291	L10K_HUMAN	Leydig cell tumor 10 kDa protein homolog OS=Homo sapiens GN=C19orf53 PE=1 SV=1	0	42.9	0	0	0	10.6	12.1	0	0.0633	0	0	0	0	1	0	0	0	0	15.2	0	0	0
1292	KNTC1_HUMAN	Kinetochore-associated protein 1 OS=Homo sapiens GN=KNTC1 PE=1 SV=1	0	0	0	0	61.2	250.6	5.6	0	0	0	0	0.0622	0	0	0	0	1	0	0	0	0	0.5
1293	RHG26_HUMAN	Rho GTPase-activating protein 26 OS=Homo sapiens GN=ARHGAP26 PE=1 SV=1	0	40.1	0	0	0	92.2	6.2	0	0.0378	0	0	0	0	1	0	0	0	0	1.7	0	0	0
1294	APC_HUMAN	Adenomatous polyposis coli protein OS=Homo sapiens GN=APC PE=1 SV=2	0	0	0	70.2	0	311.5	8.7	0	0	0	0	0	0	0	0	1	0	0	0	0	0	0
1295	NRG1_HUMAN	Pro-neuregulin-1. membrane-bound isoform OS=Homo sapiens GN=NRG1 PE=1 SV=3	0	0	0	54.7	0	70.3	9.8	0	0	0	0	0	0	0	0	1	0	0	0	0	0	0
1296	ZN420_HUMAN	Zinc finger protein 420 OS=Homo sapiens GN=ZNF420 PE=1 SV=1	0	0	0	53.7	0	80.2	10	0	0	0	0	0	0	0	0	1	0	0	0	0	0	0
1297	CN145_HUMAN	Uncharacterized protein C14orf145 OS=Homo sapiens GN=C14orf145 PE=1 SV=2	0	38.1	0	0	0	127.9	6.1	0	0.0141	0	0	0	0	1	0	0	0	0	0.7	0	0	0
1298	STXB5_HUMAN	Syntaxin-binding protein 5 OS=Homo sapiens GN=STXBP5 PE=1 SV=1	0	0	0	48.2	0	127.5	7.1	0	0	0	0.1581	0	0	0	0	1	0	0	0	0	1	0
1299	ZN335_HUMAN	Zinc finger protein 335 OS=Homo sapiens GN=ZNF335 PE=1 SV=1	0	42.8	0	0	0	144.8	6	0	0	0	0	0	0	1	0	0	0	0	0	0	0	0
1300	ZN530_HUMAN	Zinc finger protein 530 OS=Homo sapiens GN=ZNF530 PE=2 SV=2	0	0	0	0	36.2	68.8	10.2	0	0	0	0	0.0103	0	0	0	0	1	0	0	0	0	1.5
1301	MSLN_HUMAN	Mesothelin OS=Homo sapiens GN=MSLN PE=1 SV=2	0	0	0	0	34.8	68.9	6	0	0	0	0	0	0	0	0	0	1	0	0	0	0	0
1302	MYO7A_HUMAN	Myosin-VIIa OS=Homo sapiens GN=MYO7A PE=1 SV=1	0	67.2	0	56.7	60.8	254.2	9.5	0	0.173	0	0	0	0	2	0	2	2	0	0.9	0	0	0
1303	SRGP2_HUMAN	SLIT-ROBO Rho GTPase-activating protein 3 OS=Homo sapiens GN=SRGAP3 PE=1 SV=3	0	0	0	47.7	0	124.4	6.2	0	0	0	0	0	0	0	0	1	0	0	0	0	0	0
1304	NEUL4_HUMAN	Neuralized-like protein 4 OS=Homo sapiens GN=NEURL4 PE=1 SV=2	0	0	0	41.4	79.7	166.8	5.5	0	0	0	0.2886	0.074	0	0	0	3	3	0	0	0	2.7	1.7
1305	SMC1A_HUMAN	Structural maintenance of chromosomes protein 1A OS=Homo sapiens GN=SMC1A PE=1 SV=2	0	0	0	65.3	0	143.1	8.2	0	0	0	0	0	0	0	0	1	0	0	0	0	0	0
1306	KLH21_HUMAN	Kelch-like protein 21 OS=Homo sapiens GN=KLHL21 PE=1 SV=4	0	35.8	0	0	0	66.6	5	0	0.0537	0	0	0	0	1	0	0	0	0	2.2	0	0	0
1307	SYC2L_HUMAN	Synaptonemal complex protein 2-like OS=Homo sapiens GN=SYCP2L PE=1 SV=2	0	43.4	0	0	0	93.5	5.5	0	0.0433	0	0	0	0	1	0	0	0	0	1	0	0	0
1308	MICA2_HUMAN	Protein MICAL-2 OS=Homo sapiens GN=MICAL2 PE=1 SV=1	0	46.3	0	41.2	0	126.6	9.7	0	0.2785	0	0.0465	0	0	2	0	1	0	0	1	0	1	0
1309	RPC2_HUMAN	DNA-directed RNA polymerase III subunit RPC2 OS=Homo sapiens GN=POLR3B PE=1 SV=2	0	0	0	0	39.5	127.7	9.5	0	0	0	0	0.2442	0	0	0	0	1	0	0	0	0	1.2
1310	NEK9_HUMAN	Serine/threonine-protein kinase Nek9 OS=Homo sapiens GN=NEK9 PE=1 SV=2	0	41	0	0	0	107.1	5.4	0	0.2619	0	0	0	0	1	0	0	0	0	1.4	0	0	0
1311	DSC2_HUMAN	Desmocollin-2 OS=Homo sapiens GN=DSC2 PE=1 SV=1	0	0	0	34.6	0	99.9	5.1	0	0	0	0	0	0	0	0	1	0	0	0	0	0	0
1312	2AAA_HUMAN	Serine/threonine-protein phosphatase 2A 65 kDa regulatory subunit A alpha isoform OS=Homo sapiens GN=PPP2R1A PE=1 SV=4	0	0	0	0	43.6	65.3	4.9	0	0	0	0	0.043	0	0	0	0	1	0	0	0	0	1.9
1313	TNAP2_HUMAN	Tumor necrosis factor alpha-induced protein 2 OS=Homo sapiens GN=TNFAIP2 PE=1 SV=2	0	41.2	0	0	0	72.6	6	0	0.0668	0	0	0	0	1	0	0	0	0	1.4	0	0	0
1314	CCD18_HUMAN	Coiled-coil domain-containing protein 18 OS=Homo sapiens GN=CCDC18 PE=1 SV=1	0	0	0	49	0	168.9	5.4	0	0	0	0	0	0	0	0	1	0	0	0	0	0	0
1315	S45A3_HUMAN	Solute carrier family 45 member 3 OS=Homo sapiens GN=SLC45A3 PE=2 SV=1	0	0	0	0	37.1	59.3	8.7	0	0	0	0	0.0148	0	0	0	0	1	0	0	0	0	1.4
1316	ICAM1_HUMAN	Intercellular adhesion molecule 1 OS=Homo sapiens GN=ICAM1 PE=1 SV=2	0	78.2	0	0	0	57.8	9.4	0	0.0332	0	0	0	0	3	0	0	0	0	3.8	0	0	0
1317	GLDN_HUMAN	Gliomedin OS=Homo sapiens GN=GLDN PE=2 SV=1	0	0	0	0	35.1	58.9	8.9	0	0	0	0	0.2222	0	0	0	0	1	0	0	0	0	2.9
1318	ERC2_HUMAN	ERC protein 2 OS=Homo sapiens GN=ERC2 PE=1 SV=3	0	0	0	56.7	0	110.5	6.5	0	0	0	0.0256	0	0	0	0	3	0	0	0	0	2.5	0
1319	AT2A2_HUMAN	Sarcoplasmic/endoplasmic reticulum calcium ATPase 2 OS=Homo sapiens GN=ATP2A2 PE=1 SV=1	0	0	0	42.6	0	114.7	5.1	0	0	0	0.289	0	0	0	0	1	0	0	0	0	0.8	0
1320	TAXB1_HUMAN	Tax1-binding protein 1 OS=Homo sapiens GN=TAX1BP1 PE=1 SV=2	0	0	0	0	40.5	90.8	5.2	0	0	0	0	0.2128	0	0	0	0	1	0	0	0	0	1.4
1321	CR054_HUMAN	Uncharacterized protein C18orf54 OS=Homo sapiens GN=C18orf54 PE=2 SV=1	0	0	0	0	49.5	41.8	9.3	0	0	0	0	0.0203	0	0	0	0	1	0	0	0	0	3.5
1322	BUB1_HUMAN	Mitotic checkpoint serine/threonine-protein kinase BUB1 OS=Homo sapiens GN=BUB1 PE=1 SV=1	0	0	0	0	40.8	122.3	6	0	0	0	0	0.1042	0	0	0	0	1	0	0	0	0	1.8
1323	FOH1B_HUMAN	Putative N-acetylated-alpha-linked acidic dipeptidase OS=Homo sapiens GN=FOLH1B PE=2 SV=1	0	0	0	0	37.2	50	6.6	0	0	0	0	0	0	0	0	0	1	0	0	0	0	0
1324	NEB1_HUMAN	Neurabin-1 OS=Homo sapiens GN=PPP1R9A PE=1 SV=2	0	0	0	48.1	0	123.3	4.9	0	0	0	0	0	0	0	0	1	0	0	0	0	0	0
1325	FBX10_HUMAN	F-box only protein 10 OS=Homo sapiens GN=FBXO10 PE=2 SV=3	0	64.1	0	37.8	0	105.1	9.5	0	0.2308	0	0	0	0	2	0	2	0	0	1.8	0	0	0
1326	M4K4_HUMAN	Mitogen-activated protein kinase kinase kinase kinase 4 OS=Homo sapiens GN=MAP4K4 PE=1 SV=2	0	51.3	0	0	0	142	7.2	0	0.2277	0	0	0	0	1	0	0	0	0	1.7	0	0	0
1327	OTU7A_HUMAN	OTU domain-containing protein 7A OS=Homo sapiens GN=OTUD7A PE=1 SV=1	0	0	0	0	89.5	100.6	9.5	0	0	0	0	0.006	0	0	0	0	3	0	0	0	0	3
1328	AVIL_HUMAN	Advillin OS=Homo sapiens GN=AVIL PE=1 SV=3	0	0	0	52.7	0	92	5.4	0	0	0	0	0	0	0	0	1	0	0	0	0	0	0
1329	ARAP2_HUMAN	Arf-GAP with Rho-GAP domain. ANK repeat and PH domain-containing protein 2 OS=Homo sapiens GN=ARAP2 PE=1 SV=3	0	34.9	0	0	0	193.3	7.3	0	0.344	0	0	0	0	1	0	0	0	0	1.5	0	0	0
1330	SREC2_HUMAN	Scavenger receptor class F member 2 OS=Homo sapiens GN=SCARF2 PE=1 SV=3	0	0	0	0	39.9	91.7	10.7	0	0	0	0	0	0	0	0	0	1	0	0	0	0	0
1331	NEK4_HUMAN	Serine/threonine-protein kinase Nek4 OS=Homo sapiens GN=NEK4 PE=1 SV=2	47.5	0	0	37	49.8	94.5	8.9	0.0459	0	0	0	0	1	0	0	1	2	2.3	0	0	0	0
1332	CGL_HUMAN	Cystathionine gamma-lyase OS=Homo sapiens GN=CTH PE=1 SV=3	0	0	0	39.8	0	44.5	6.2	0	0	0	0	0	0	0	0	1	0	0	0	0	0	0
1333	SH3R3_HUMAN	SH3 domain-containing RING finger protein 3 OS=Homo sapiens GN=SH3RF3 PE=1 SV=2	55.5	0	0	0	0	92.7	10	0.5351	0	0	0	0	1	0	0	0	0	3.2	0	0	0	0
1334	FARP2_HUMAN	FERM. RhoGEF and pleckstrin domain-containing protein 2 OS=Homo sapiens GN=FARP2 PE=1 SV=3	0	0	0	34.4	0	119.8	9.6	0	0	0	0.011	0	0	0	0	1	0	0	0	0	2.8	0
1335	S2544_HUMAN	Solute carrier family 25 member 44 OS=Homo sapiens GN=SLC25A44 PE=2 SV=1	0	0	0	34.7	0	35.4	10.1	0	0	0	0	0	0	0	0	1	0	0	0	0	0	0
1336	HPTR_HUMAN	Haptoglobin-related protein OS=Homo sapiens GN=HPR PE=2 SV=2	335.8	59.1	0	691.4	602.3	39	6.7	0.0209	0.111	0	0.0338	0.1624	2	3	0	2	2	20.4	4.9	0	4.6	6.6
1337	KDM5A_HUMAN	Lysine-specific demethylase 5A OS=Homo sapiens GN=KDM5A PE=1 SV=3	0	104.4	0	0	81.5	192	6.1	0	0.0733	0	0	0.2661	0	1	0	0	1	0	0.8	0	0	0.6
1338	BCAS4_HUMAN	Breast carcinoma-amplified sequence 4 OS=Homo sapiens GN=BCAS4 PE=2 SV=1	0	0	0	0	40	22.7	5.5	0	0	0	0	0.462	0	0	0	0	1	0	0	0	0	9
1339	OPTN_HUMAN	Optineurin OS=Homo sapiens GN=OPTN PE=1 SV=2	0	0	0	0	45.6	65.9	5	0	0	0	0	0	0	0	0	0	1	0	0	0	0	0
1340	RL10A_HUMAN	60S ribosomal protein L10a OS=Homo sapiens GN=RPL10A PE=1 SV=2	0	0	0	0	33.1	24.8	10.5	0	0	0	0	0	0	0	0	0	1	0	0	0	0	0
1341	RYR2_HUMAN	Ryanodine receptor 2 OS=Homo sapiens GN=RYR2 PE=1 SV=3	54.9	61.3	0	43.8	168.8	564.2	5.7	0.0458	0	0	0	0.2405	1	3	0	2	4	0.7	0	0	0	1.3
1342	FMNL2_HUMAN	Formin-like protein 2 OS=Homo sapiens GN=FMNL2 PE=1 SV=3	0	0	0	0	45.9	123.2	7.1	0	0	0	0	0.0287	0	0	0	0	1	0	0	0	0	0.6
1343	A16A1_HUMAN	Aldehyde dehydrogenase family 16 member A1 OS=Homo sapiens GN=ALDH16A1 PE=1 SV=2	0	0	0	47.5	0	85.1	6.4	0	0	0	0.0493	0	0	0	0	1	0	0	0	0	1.5	0
1344	DUS3L_HUMAN	tRNA-dihydrouridine synthase 3-like OS=Homo sapiens GN=DUS3L PE=1 SV=2	41.4	35.7	0	0	0	72.5	9.5	0.0568	0.2861	0	0	0	1	2	0	0	0	5.2	2	0	0	0
1345	BGH3_HUMAN	Transforming growth factor-beta-induced protein ig-h3 OS=Homo sapiens GN=TGFBI PE=1 SV=1	0	101.6	0	54.8	0	74.6	8.6	0	0.0349	0	0.1495	0	0	2	0	2	0	0	1.6	0	1.8	0
1346	UBP37_HUMAN	Ubiquitin carboxyl-terminal hydrolase 37 OS=Homo sapiens GN=USP37 PE=1 SV=2	0	0	0	52.3	0	110.1	5.8	0	0	0	0	0	0	0	0	1	0	0	0	0	0	0
1347	DQA1_HUMAN	HLA class II histocompatibility antigen. DQ alpha 1 chain OS=Homo sapiens GN=HLA-DQA1 PE=1 SV=1	0	0	0	0	44.6	27.8	5.4	0	0	0	0	0.1014	0	0	0	0	1	0	0	0	0	4.3
1348	PDE3A_HUMAN	cGMP-inhibited 3'.5'-cyclic phosphodiesterase A OS=Homo sapiens GN=PDE3A PE=1 SV=3	0	0	0	65.8	0	124.9	5.6	0	0	0	0.2067	0	0	0	0	1	0	0	0	0	1	0
1349	ERBB3_HUMAN	Receptor tyrosine-protein kinase erbB-3 OS=Homo sapiens GN=ERBB3 PE=1 SV=1	0	0	0	0	40.2	148	6.1	0	0	0	0	0.0997	0	0	0	0	1	0	0	0	0	1
1350	GPC6A_HUMAN	G-protein coupled receptor family C group 6 member A OS=Homo sapiens GN=GPRC6A PE=1 SV=1	0	37	0	0	0	104.7	9.3	0	0.286	0	0	0	0	1	0	0	0	0	1.2	0	0	0
1351	ARHG2_HUMAN	Rho guanine nucleotide exchange factor 2 OS=Homo sapiens GN=ARHGEF2 PE=1 SV=4	0	0	0	0	44.1	111.5	7	0	0	0	0	0	0	0	0	0	1	0	0	0	0	0
1352	LST2_HUMAN	Lateral signaling target protein 2 homolog OS=Homo sapiens GN=ZFYVE28 PE=1 SV=3	0	49.1	0	0	0	96.4	4.9	0	0.0087	0	0	0	0	1	0	0	0	0	2.5	0	0	0
1353	GALT2_HUMAN	Polypeptide N-acetylgalactosaminyltransferase 2 OS=Homo sapiens GN=GALNT2 PE=1 SV=1	0	40.5	0	0	0	64.7	9.5	0	0.0506	0	0	0	0	1	0	0	0	0	3	0	0	0
1354	PIGR_HUMAN	Polymeric immunoglobulin receptor OS=Homo sapiens GN=PIGR PE=1 SV=4	0	59.2	0	0	0	83.2	5.5	0	0.2262	0	0	0	0	1	0	0	0	0	1	0	0	0
1355	CCD40_HUMAN	Coiled-coil domain-containing protein 40 OS=Homo sapiens GN=CCDC40 PE=2 SV=2	0	0	0	80.8	0	130	5.1	0	0	0	0.2444	0	0	0	0	1	0	0	0	0	0.9	0
1356	PRP8_HUMAN	Pre-mRNA-processing-splicing factor 8 OS=Homo sapiens GN=PRPF8 PE=1 SV=2	0	0	0	72.1	59.1	273.4	9.5	0	0	0	0	0.1098	0	0	0	1	2	0	0	0	0	0.5
1357	CCD75_HUMAN	Coiled-coil domain-containing protein 75 OS=Homo sapiens GN=CCDC75 PE=1 SV=3	0	0	0	35.6	0	30.2	5	0	0	0	0	0	0	0	0	1	0	0	0	0	0	0
1358	MCM3A_HUMAN	80 kDa MCM3-associated protein OS=Homo sapiens GN=MCM3AP PE=1 SV=2	0	0	0	0	90.2	218.3	6	0	0	0	0	0.2333	0	0	0	0	1	0	0	0	0	0.6
1359	NDUA6_HUMAN	NADH dehydrogenase [ubiquinone] 1 alpha subcomplex subunit 6 OS=Homo sapiens GN=NDUFA6 PE=1 SV=3	0	0	0	54.7	0	17.9	10.8	0	0	0	0.2023	0	0	0	0	1	0	0	0	0	9.7	0
1360	NOL4_HUMAN	Nucleolar protein 4 OS=Homo sapiens GN=NOL4 PE=2 SV=1	0	0	0	34.5	0	58.4	5.1	0	0	0	0	0	0	0	0	1	0	0	0	0	0	0
1361	UN45A_HUMAN	Protein unc-45 homolog A OS=Homo sapiens GN=UNC45A PE=1 SV=1	0	87.7	0	0	83.8	103	5.7	0	0.0906	0	0	0.1308	0	3	0	0	1	0	2.8	0	0	0.8
1362	NBEL1_HUMAN	Neurobeachin-like protein 1 OS=Homo sapiens GN=NBEAL1 PE=2 SV=3	0	0	0	0	78	307	6	0	0	0	0	0.2459	0	0	0	0	3	0	0	0	0	0.8
1363	CLP1L_HUMAN	Cleft lip and palate transmembrane protein 1-like protein OS=Homo sapiens GN=CLPTM1L PE=1 SV=1	0	38.4	0	0	0	62.2	9.3	0	0.2246	0	0	0	0	1	0	0	0	0	1.9	0	0	0
1364	FANCE_HUMAN	Fanconi anemia group E protein OS=Homo sapiens GN=FANCE PE=1 SV=1	0	0	0	0	41.8	58.7	5	0	0	0	0	0.0051	0	0	0	0	1	0	0	0	0	2.4
1365	CAC1F_HUMAN	Voltage-dependent L-type calcium channel subunit alpha-1F OS=Homo sapiens GN=CACNA1F PE=1 SV=2	0	61.5	0	0	0	220.5	5.7	0	0	0	0	0	0	1	0	0	0	0	0	0	0	0
1366	IGJ_HUMAN	Immunoglobulin J chain OS=Homo sapiens GN=IGJ PE=1 SV=4	0	0	0	0	216.4	18.1	5	0	0	0	0	0.0355	0	0	0	0	4	0	0	0	0	22
1367	K1908_HUMAN	Uncharacterized protein KIAA1908 OS=Homo sapiens GN=KIAA1908 PE=2 SV=2	0	0	0	0	47.5	28.2	12.2	0	0	0	0	0.1504	0	0	0	0	1	0	0	0	0	4.9
1368	NOC2L_HUMAN	Nucleolar complex protein 2 homolog OS=Homo sapiens GN=NOC2L PE=1 SV=4	0	0	0	0	65	84.9	5.3	0	0	0	0	0.1314	0	0	0	0	1	0	0	0	0	1.7
1369	A2GL_HUMAN	Leucine-rich alpha-2-glycoprotein OS=Homo sapiens GN=LRG1 PE=1 SV=2	0	362.1	0	296.8	139.8	38.2	6.5	0	0.2614	0	0.025	0.0132	0	4	0	4	4	0	19.3	0	17	11
1370	SMCA2_HUMAN	Probable global transcription activator SNF2L2 OS=Homo sapiens GN=SMARCA2 PE=1 SV=2	0	47.8	0	0	0	181.2	6.8	0	0	0	0	0	0	1	0	0	0	0	0	0	0	0
1371	FA50A_HUMAN	Protein FAM50A OS=Homo sapiens GN=FAM50A PE=1 SV=2	0	0	0	0	33.7	40.2	6.4	0	0	0	0	0	0	0	0	0	1	0	0	0	0	0
1372	FOXM1_HUMAN	Forkhead box protein M1 OS=Homo sapiens GN=FOXM1 PE=1 SV=3	0	82.7	0	0	0	84.2	8.9	0	0	0	0	0	0	1	0	0	0	0	0	0	0	0
1373	IKZF1_HUMAN	DNA-binding protein Ikaros OS=Homo sapiens GN=IKZF1 PE=1 SV=1	0	0	0	0	43.4	57.5	6.1	0	0	0	0	0.1719	0	0	0	0	3	0	0	0	0	4.2
1374	DEN5B_HUMAN	DENN domain-containing protein 5B OS=Homo sapiens GN=DENND5B PE=1 SV=2	0	0	0	0	59.1	144.9	6.3	0	0	0	0	0.2656	0	0	0	0	1	0	0	0	0	0.9
1375	LARP1_HUMAN	La-related protein 1 OS=Homo sapiens GN=LARP1 PE=1 SV=2	0	0	0	45.1	0	123.4	9.4	0	0	0	0.0895	0	0	0	0	1	0	0	0	0	0.8	0
1376	CD1E_HUMAN	T-cell surface glycoprotein CD1e. membrane-associated OS=Homo sapiens GN=CD1E PE=1 SV=2	0	0	0	0	36.1	43.6	9.9	0	0	0	0	0	0	0	0	0	1	0	0	0	0	0
1377	RGS12_HUMAN	Regulator of G-protein signaling 12 OS=Homo sapiens GN=RGS12 PE=1 SV=1	0	0	0	59.2	0	156.3	7.5	0	0	0	0.0812	0	0	0	0	1	0	0	0	0	0.7	0
1378	NUD18_HUMAN	Nucleoside diphosphate-linked moiety X motif 18 OS=Homo sapiens GN=NUDT18 PE=1 SV=2	48.6	0	0	56.2	0	35.4	5.8	0.5808	0	0	0.2561	0	1	0	0	1	0	8.7	0	0	5.9	0
1379	CPT1A_HUMAN	Carnitine O-palmitoyltransferase 1. liver isoform OS=Homo sapiens GN=CPT1A PE=1 SV=2	0	0	0	33.8	0	88.3	9.5	0	0	0	0.5606	0	0	0	0	1	0	0	0	0	1.2	0
1380	PKHB1_HUMAN	Pleckstrin homology domain-containing family B member 1 OS=Homo sapiens GN=PLEKHB1 PE=1 SV=1	0	38.3	0	0	0	27.2	7.8	0	0.2121	0	0	0	0	1	0	0	0	0	10.3	0	0	0
1381	ERCC6_HUMAN	DNA excision repair protein ERCC-6 OS=Homo sapiens GN=ERCC6 PE=1 SV=1	0	0	0	0	51.5	168.3	9	0	0	0	0	0.2422	0	0	0	0	1	0	0	0	0	1.1
1382	PRD11_HUMAN	PR domain-containing protein 11 OS=Homo sapiens GN=PRDM11 PE=1 SV=2	0	60.9	0	0	0	57.8	5.8	0	0.078	0	0	0	0	1	0	0	0	0	2.2	0	0	0
1383	DACT1_HUMAN	Dapper homolog 1 OS=Homo sapiens GN=DACT1 PE=2 SV=2	0	0	0	36.2	0	90.1	9.8	0	0	0	0.0209	0	0	0	0	1	0	0	0	0	2	0
1384	WDR13_HUMAN	WD repeat-containing protein 13 OS=Homo sapiens GN=WDR13 PE=1 SV=2	0	0	0	39.2	0	53.7	10.3	0	0	0	0.0599	0	0	0	0	1	0	0	0	0	2.3	0
1385	BRD1_HUMAN	Bromodomain-containing protein 1 OS=Homo sapiens GN=BRD1 PE=1 SV=1	0	0	0	62.7	0	119.4	9.9	0	0	0	0.251	0	0	0	0	1	0	0	0	0	1.1	0
1386	AIFM2_HUMAN	Apoptosis-inducing factor 2 OS=Homo sapiens GN=AIFM2 PE=2 SV=1	0	0	0	91.6	0	40.5	9.7	0	0	0	0	0	0	0	0	1	0	0	0	0	0	0
1387	ENASE_HUMAN	Cytosolic endo-beta-N-acetylglucosaminidase OS=Homo sapiens GN=ENGASE PE=1 SV=1	0	0	0	0	42	83.9	6.4	0	0	0	0	0	0	0	0	0	1	0	0	0	0	0
1388	ZRAB3_HUMAN	Zinc finger Ran-binding domain-containing protein 3 OS=Homo sapiens GN=ZRANB3 PE=2 SV=2	0	0	0	0	39.6	123.2	9.6	0	0	0	0	0.201	0	0	0	0	1	0	0	0	0	1.5
1389	SPTB2_HUMAN	Spectrin beta chain. brain 1 OS=Homo sapiens GN=SPTBN1 PE=1 SV=2	0	86.2	0	0	48.9	274.4	5.3	0	0	0	0	0.0539	0	1	0	0	1	0	0	0	0	0.6
1390	A2AP_HUMAN	Alpha-2-antiplasmin OS=Homo sapiens GN=SERPINF2 PE=1 SV=3	0	659.7	0	322.7	167	54.5	5.9	0	0.0343	0	0.1414	0.0924	0	7	0	3	4	0	20.4	0	12.6	9.6
1391	CNTD1_HUMAN	Cyclin N-terminal domain-containing protein 1 OS=Homo sapiens GN=CNTD1 PE=2 SV=2	0	0	0	0	36.7	36.9	6.5	0	0	0	0	0.0594	0	0	0	0	1	0	0	0	0	2.4
1392	LRP5_HUMAN	Low-density lipoprotein receptor-related protein 5 OS=Homo sapiens GN=LRP5 PE=1 SV=2	0	0	0	0	35	179	5	0	0	0	0	0	0	0	0	0	1	0	0	0	0	0
1393	ZHANG_HUMAN	CREB/ATF bZIP transcription factor OS=Homo sapiens GN=CREBZF PE=1 SV=2	48.2	0	0	0	45.2	37.1	5	0.1715	0	0	0	0.1384	1	0	0	0	3	8.8	0	0	0	7.9
1394	CLUS_HUMAN	Clusterin OS=Homo sapiens GN=CLU PE=1 SV=1	0	422	0	161.8	209.3	52.5	5.9	0	0.0286	0	0.0596	0.0452	0	6	0	4	3	0	14.3	0	10.2	6.5
1395	SSBP3_HUMAN	Single-stranded DNA-binding protein 3 OS=Homo sapiens GN=SSBP3 PE=1 SV=1	0	0	0	34.2	0	40.4	6.4	0	0	0	0	0	0	0	0	1	0	0	0	0	0	0
1396	RELB_HUMAN	Transcription factor RelB OS=Homo sapiens GN=RELB PE=1 SV=2	0	0	0	0	54.8	62.1	5.8	0	0	0	0	0	0	0	0	0	1	0	0	0	0	0
1397	KATL1_HUMAN	Katanin p60 ATPase-containing subunit A-like 1 OS=Homo sapiens GN=KATNAL1 PE=2 SV=1	0	0	0	59.2	34.8	55.4	6.4	0	0	0	0	0	0	0	0	1	2	0	0	0	0	0
1398	PTN23_HUMAN	Tyrosine-protein phosphatase non-receptor type 23 OS=Homo sapiens GN=PTPN23 PE=1 SV=1	0	0	0	80.1	37.5	178.9	6.5	0	0	0	0.2382	0	0	0	0	3	2	0	0	0	1.2	0
1399	TEAN2_HUMAN	Transcription elongation factor A N-terminal and central domain-containing protein 2 OS=Homo sapiens GN=TCEANC2 PE=1 SV=1	0	0	0	0	57.2	24.1	10.6	0	0	0	0	0.0487	0	0	0	0	1	0	0	0	0	5.8
1400	APOA2_HUMAN	Apolipoprotein A-II OS=Homo sapiens GN=APOA2 PE=1 SV=1	0	428.8	0	115.2	291.6	11.2	7.1	0	0.0821	0	0.0246	0.0431	0	4	0	2	3	0	64	0	21	43
1401	MDR3_HUMAN	Multidrug resistance protein 3 OS=Homo sapiens GN=ABCB4 PE=1 SV=2	0	0	0	40.6	36.1	141.4	9.2	0	0	0	0.0727	0.2415	0	0	0	1	3	0	0	0	1.2	1.4
1402	YF013_HUMAN	Putative uncharacterized protein FLJ45825 OS=Homo sapiens PE=2 SV=1	0	47.4	0	0	0	17.3	11.2	0	0	0	0	0	0	1	0	0	0	0	0	0	0	0
1403	PTPRR_HUMAN	Receptor-type tyrosine-protein phosphatase R OS=Homo sapiens GN=PTPRR PE=1 SV=2	0	54.8	0	0	0	73.8	9.4	0	0.2891	0	0	0	0	1	0	0	0	0	2.7	0	0	0
1404	TCPH_HUMAN	T-complex protein 1 subunit eta OS=Homo sapiens GN=CCT7 PE=1 SV=2	0	0	0	43.7	0	59.3	8.6	0	0	0	0.2561	0	0	0	0	1	0	0	0	0	3.7	0
1405	CG029_HUMAN	Uncharacterized protein C7orf29 OS=Homo sapiens GN=C7orf29 PE=2 SV=1	0	0	0	67.8	0	26.3	7.9	0	0	0	0.0005	0	0	0	0	1	0	0	0	0	6.4	0
1406	DHSA_HUMAN	Succinate dehydrogenase [ubiquinone] flavoprotein subunit. mitochondrial OS=Homo sapiens GN=SDHA PE=1 SV=2	0	0	0	55.7	0	72.6	7.3	0	0	0	0	0	0	0	0	1	0	0	0	0	0	0
1407	PAR14_HUMAN	Poly [ADP-ribose] polymerase 14 OS=Homo sapiens GN=PARP14 PE=1 SV=2	0	0	0	44.9	52.3	193.6	9	0	0	0	0	0.098	0	0	0	1	2	0	0	0	0	1.2
1408	AOC3_HUMAN	Membrane primary amine oxidase OS=Homo sapiens GN=AOC3 PE=1 SV=3	0	75.4	0	0	0	84.6	6.1	0	0.0625	0	0	0	0	1	0	0	0	0	2.5	0	0	0
1409	CQ066_HUMAN	Uncharacterized protein C17orf66 OS=Homo sapiens GN=C17orf66 PE=2 SV=2	0	0	0	63.3	33	65.6	10.1	0	0	0	0.0923	0.0082	0	0	0	1	2	0	0	0	3	1.4
1410	FA43B_HUMAN	Protein FAM43B OS=Homo sapiens GN=FAM43B PE=2 SV=1	0	0	0	34.5	0	36.8	11.5	0	0	0	0	0	0	0	0	1	0	0	0	0	0	0
1411	CF186_HUMAN	UPF0624 protein C6orf186 OS=Homo sapiens GN=C6orf186 PE=2 SV=1	0	0	0	0	37.4	41.3	10.4	0	0	0	0	0	0	0	0	0	1	0	0	0	0	0
1412	DSCL1_HUMAN	Down syndrome cell adhesion molecule-like protein 1 OS=Homo sapiens GN=DSCAML1 PE=1 SV=2	0	91.2	0	0	0	224.3	9.2	0	0	0	0	0	0	1	0	0	0	0	0	0	0	0
1413	CP2C8_HUMAN	Cytochrome P450 2C8 OS=Homo sapiens GN=CYP2C8 PE=1 SV=2	0	45.8	0	0	35.4	55.8	9.7	0	0.0928	0	0	0	0	1	0	0	1	0	2.9	0	0	0
1414	RRBP1_HUMAN	Ribosome-binding protein 1 OS=Homo sapiens GN=RRBP1 PE=1 SV=4	0	49.3	0	0	0	152.4	9.3	0	0	0	0	0	0	1	0	0	0	0	0	0	0	0
1415	ENOX1_HUMAN	Ecto-NOX disulfide-thiol exchanger 1 OS=Homo sapiens GN=ENOX1 PE=1 SV=1	0	0	0	41.4	0	73.3	5.3	0	0	0	0.244	0	0	0	0	1	0	0	0	0	1.1	0
1416	PAPD1_HUMAN	Poly(A) RNA polymerase. mitochondrial OS=Homo sapiens GN=MTPAP PE=1 SV=1	0	0	0	48.4	0	66.1	10.2	0	0	0	0.1047	0	0	0	0	3	0	0	0	0	5.3	0
1417	ITPR2_HUMAN	Inositol 1.4.5-trisphosphate receptor type 2 OS=Homo sapiens GN=ITPR2 PE=1 SV=2	0	62.9	0	55.4	0	307.9	6	0	0.2249	0	0	0	0	3	0	2	0	0	0.8	0	0	0
1418	U3IP2_HUMAN	U3 small nucleolar RNA-interacting protein 2 OS=Homo sapiens GN=RRP9 PE=1 SV=1	0	85.3	0	0	0	51.8	9.1	0	0.0472	0	0	0	0	3	0	0	0	0	4.2	0	0	0
1419	SHP1L_HUMAN	SHC SH2 domain-binding protein 1-like protein OS=Homo sapiens GN=SHCBP1L PE=1 SV=2	0	37.4	0	0	0	80.5	6	0	0	0	0	0	0	1	0	0	0	0	2.3	0	0	0
1420	KPCZ_HUMAN	Protein kinase C zeta type OS=Homo sapiens GN=PRKCZ PE=1 SV=4	0	50.7	0	0	0	67.6	5.4	0	0.0566	0	0	0	0	1	0	0	0	0	2.4	0	0	0
1421	PNML1_HUMAN	PNMA-like protein 1 OS=Homo sapiens GN=PNMAL1 PE=2 SV=2	0	0	0	0	44.5	48.1	9.9	0	0	0	0	0.2033	0	0	0	0	1	0	0	0	0	4.1
1422	PREX2_HUMAN	Phosphatidylinositol 3.4.5-trisphosphate-dependent Rac exchanger 2 protein OS=Homo sapiens GN=PREX2 PE=2 SV=1	0	45.9	0	47.2	79	182.5	7.6	0	0.0346	0	0	0.2726	0	2	0	1	2	0	0.4	0	0	1
1423	BUD13_HUMAN	BUD13 homolog OS=Homo sapiens GN=BUD13 PE=1 SV=1	0	0	0	96.2	146.5	70.5	10.3	0	0	0	0.242	0.1231	0	0	0	1	4	0	0	0	2.6	5.3
1424	KLH12_HUMAN	Kelch-like protein 12 OS=Homo sapiens GN=KLHL12 PE=1 SV=2	0	0	0	0	50.5	63.2	5.1	0	0	0	0	0.0786	0	0	0	0	1	0	0	0	0	4
1425	SCOT2_HUMAN	Succinyl-CoA:3-ketoacid-coenzyme A transferase 2. mitochondrial OS=Homo sapiens GN=OXCT2 PE=2 SV=2	0	0	0	0	63.8	56.1	6.9	0	0	0	0	0.2158	0	0	0	0	1	0	0	0	0	4.4
1426	CEP68_HUMAN	Centrosomal protein of 68 kDa OS=Homo sapiens GN=CEP68 PE=1 SV=2	0	0	0	0	32.4	81.1	4.9	0	0	0	0	0.2152	0	0	0	0	1	0	0	0	0	2.2
1427	VPS4A_HUMAN	Vacuolar protein sorting-associated protein 4A OS=Homo sapiens GN=VPS4A PE=1 SV=1	0	0	0	0	55.3	48.9	8.6	0	0	0	0	0.2356	0	0	0	0	1	0	0	0	0	3
1428	C2D2A_HUMAN	Coiled-coil and C2 domain-containing protein 2A OS=Homo sapiens GN=CC2D2A PE=1 SV=3	0	0	0	0	63.9	186.1	6.3	0	0	0	0	0	0	0	0	0	1	0	0	0	0	0
1429	UBA6_HUMAN	Ubiquitin-like modifier-activating enzyme 6 OS=Homo sapiens GN=UBA6 PE=1 SV=1	0	0	0	0	49	117.9	5.7	0	0	0	0	0	0	0	0	0	1	0	0	0	0	0
1430	ACOT9_HUMAN	Acyl-coenzyme A thioesterase 9. mitochondrial OS=Homo sapiens GN=ACOT9 PE=1 SV=2	0	0	0	0	34.8	49.9	9.6	0	0	0	0	0	0	0	0	0	1	0	0	0	0	0
1431	NT5D2_HUMAN	5'-nucleotidase domain-containing protein 2 OS=Homo sapiens GN=NT5DC2 PE=1 SV=1	0	53.6	0	0	0	60.7	6.3	0	0.0506	0	0	0	0	1	0	0	0	0	1.5	0	0	0
1432	DTNA_HUMAN	Dystrobrevin alpha OS=Homo sapiens GN=DTNA PE=1 SV=2	0	0	0	0	43.5	83.8	6.4	0	0	0	0	0	0	0	0	0	1	0	0	0	0	0
1433	DDX58_HUMAN	Probable ATP-dependent RNA helicase DDX58 OS=Homo sapiens GN=DDX58 PE=1 SV=2	53.3	45.8	0	0	0	106.5	6	0.5253	0.2191	0	0	0	1	2	0	0	0	4.3	2.1	0	0	0
1434	IF172_HUMAN	Intraflagellar transport protein 172 homolog OS=Homo sapiens GN=IFT172 PE=1 SV=2	0	68.2	0	76.1	0	197.5	5.7	0	0.2343	0	0.0879	0	0	2	0	2	0	0	0.7	0	0.6	0
1435	ZC3HD_HUMAN	Zinc finger CCCH domain-containing protein 13 OS=Homo sapiens GN=ZC3H13 PE=1 SV=1	0	0	0	41.7	109.3	196.5	10	0	0	0	0	0	0	0	0	1	4	0	0	0	0	0
1436	ETV7_HUMAN	Transcription factor ETV7 OS=Homo sapiens GN=ETV7 PE=1 SV=1	0	0	0	38	37.4	39	9.3	0	0	0	0	0	0	0	0	1	2	0	0	0	0	0
1437	ACSF3_HUMAN	Acyl-CoA synthetase family member 3. mitochondrial OS=Homo sapiens GN=ACSF3 PE=1 SV=3	0	0	0	40	0	64.1	9.5	0	0	0	0	0	0	0	0	1	0	0	0	0	0	0
1438	MRCKB_HUMAN	Serine/threonine-protein kinase MRCK beta OS=Homo sapiens GN=CDC42BPB PE=1 SV=2	0	35.4	0	0	0	194.2	5.9	0	0.0917	0	0	0	0	1	0	0	0	0	0.7	0	0	0
1439	KCNA5_HUMAN	Potassium voltage-gated channel subfamily A member 5 OS=Homo sapiens GN=KCNA5 PE=1 SV=4	0	44.2	0	0	0	67.2	5.6	0	0.3296	0	0	0	0	1	0	0	0	0	2.8	0	0	0
1440	SRCRM_HUMAN	Putative scavenger receptor cysteine-rich domain-containing protein LOC619207 OS=Homo sapiens PE=5 SV=2	0	0	0	0	109.6	108.5	5.7	0	0	0	0	0.1541	0	0	0	0	3	0	0	0	0	2.5
1441	ZN438_HUMAN	Zinc finger protein 438 OS=Homo sapiens GN=ZNF438 PE=2 SV=1	0	45.7	0	0	0	91.8	10.3	0	0.0776	0	0	0	0	1	0	0	0	0	2.7	0	0	0
1442	FRPD3_HUMAN	FERM and PDZ domain-containing protein 3 OS=Homo sapiens GN=FRMPD3 PE=2 SV=2	0	0	0	49.4	63.3	199.1	9.3	0	0	0	0	0.0021	0	0	0	1	2	0	0	0	0	0.9
1443	SYRC_HUMAN	Arginyl-tRNA synthetase. cytoplasmic OS=Homo sapiens GN=RARS PE=1 SV=2	0	0	0	35.5	0	75.3	6.3	0	0	0	0	0	0	0	0	1	0	0	0	0	0	0
1444	TRI42_HUMAN	Tripartite motif-containing protein 42 OS=Homo sapiens GN=TRIM42 PE=2 SV=2	0	38.4	0	0	0	82.7	9.5	0	0.0966	0	0	0	0	1	0	0	0	0	1.5	0	0	0
1445	RNC_HUMAN	Ribonuclease 3 OS=Homo sapiens GN=DROSHA PE=1 SV=2	0	0	0	0	45.1	159.2	8.8	0	0	0	0	0.0977	0	0	0	0	1	0	0	0	0	0.5
1446	INT1_HUMAN	Integrator complex subunit 1 OS=Homo sapiens GN=INTS1 PE=1 SV=2	48.8	0	0	0	37	244.1	5.7	0.0402	0	0	0	0	1	0	0	0	1	0.8	0	0	0	0
1447	FST_HUMAN	Follistatin OS=Homo sapiens GN=FST PE=1 SV=2	0	60.3	0	0	0	38	5.4	0	0.06	0	0	0	0	1	0	0	0	0	4.1	0	0	0
1448	ZFP28_HUMAN	Zinc finger protein 28 homolog OS=Homo sapiens GN=ZFP28 PE=1 SV=1	0	0	0	0	33	98.6	10.4	0	0	0	0	0.013	0	0	0	0	1	0	0	0	0	2.1
1449	ZN524_HUMAN	Zinc finger protein 524 OS=Homo sapiens GN=ZNF524 PE=2 SV=1	0	0	0	34.8	37.6	28.7	10.3	0	0	0	0	0.0222	0	0	0	1	2	0	0	0	0	4.9
1450	VAV2_HUMAN	Guanine nucleotide exchange factor VAV2 OS=Homo sapiens GN=VAV2 PE=1 SV=2	0	54.6	0	72.8	0	101.2	6.7	0	0	0	0.0055	0	0	2	0	1	0	0	0	0	1.3	0
1451	PHOP1_HUMAN	Phosphoethanolamine/phosphocholine phosphatase OS=Homo sapiens GN=PHOSPHO1 PE=1 SV=1	0	0	0	0	75.4	29.7	9	0	0	0	0	0.3481	0	0	0	0	1	0	0	0	0	5.6
1452	H2AX_HUMAN	Histone H2A.x OS=Homo sapiens GN=H2AFX PE=1 SV=2	0	0	0	35.1	0	15.1	11.2	0	0	0	0	0	0	0	0	1	0	0	0	0	0	0
1453	PLXB2_HUMAN	Plexin-B2 OS=Homo sapiens GN=PLXNB2 PE=1 SV=3	0	67.5	0	0	65.2	205	5.8	0	0.008	0	0	0.0324	0	1	0	0	1	0	1	0	0	0.7
1454	EIF3A_HUMAN	Eukaryotic translation initiation factor 3 subunit A OS=Homo sapiens GN=EIF3A PE=1 SV=1	0	54.5	0	0	0	166.5	6.4	0	0.2587	0	0	0	0	1	0	0	0	0	1	0	0	0
1455	PON1_HUMAN	Serum paraoxonase/arylesterase 1 OS=Homo sapiens GN=PON1 PE=1 SV=3	0	207.1	0	204.8	123	39.7	5	0	0.0594	0	0.074	0.0638	0	4	0	3	3	0	10.7	0	10.1	7.6
1456	LMO7_HUMAN	LIM domain only protein 7 OS=Homo sapiens GN=LMO7 PE=1 SV=3	0	48.8	0	0	0	192.6	9.1	0	0.0792	0	0	0	0	1	0	0	0	0	0.6	0	0	0
1457	ASXL2_HUMAN	Putative Polycomb group protein ASXL2 OS=Homo sapiens GN=ASXL2 PE=1 SV=1	0	124.1	0	0	0	153.7	9.8	0	0.0309	0	0	0	0	1	0	0	0	0	0.5	0	0	0
1458	LRWD1_HUMAN	Leucine-rich repeat and WD repeat-containing protein 1 OS=Homo sapiens GN=LRWD1 PE=1 SV=2	0	0	0	0	53.4	70.8	7.1	0	0	0	0	0	0	0	0	0	1	0	0	0	0	0
1459	MRCKA_HUMAN	Serine/threonine-protein kinase MRCK alpha OS=Homo sapiens GN=CDC42BPA PE=1 SV=1	0	61.6	0	46.8	59.2	197.2	6.2	0	0.1116	0	0.2222	0.0587	0	3	0	3	2	0	1.3	0	1.3	0.6
1460	HIPL1_HUMAN	HHIP-like protein 1 OS=Homo sapiens GN=HHIPL1 PE=2 SV=2	0	51.3	0	40.4	0	86.7	8.8	0	0	0	0.2805	0	0	2	0	1	0	0	0	0	1.7	0
1461	ABCA3_HUMAN	ATP-binding cassette sub-family A member 3 OS=Homo sapiens GN=ABCA3 PE=1 SV=2	0	36.2	0	0	0	191.2	8.2	0	0.0939	0	0	0	0	1	0	0	0	0	1.3	0	0	0
1462	ABCD3_HUMAN	ATP-binding cassette sub-family D member 3 OS=Homo sapiens GN=ABCD3 PE=1 SV=1	0	51.8	0	0	0	75.4	9.9	0	0.1175	0	0	0	0	1	0	0	0	0	2.6	0	0	0
1463	TKTL1_HUMAN	Transketolase-like protein 1 OS=Homo sapiens GN=TKTL1 PE=1 SV=2	0	0	0	0	39.2	65.3	5.5	0	0	0	0	0.2411	0	0	0	0	1	0	0	0	0	2.3
1464	HECD3_HUMAN	E3 ubiquitin-protein ligase HECTD3 OS=Homo sapiens GN=HECTD3 PE=1 SV=1	0	0	0	0	64.4	97.1	5.3	0	0	0	0	0.1673	0	0	0	0	1	0	0	0	0	1.2
1465	IGFN1_HUMAN	Immunoglobulin-like and fibronectin type III domain-containing protein 1 OS=Homo sapiens GN=IGFN1 PE=1 SV=2	0	0	0	0	97.7	137.7	8.3	0	0	0	0	0.0977	0	0	0	0	1	0	0	0	0	1
1466	ROCK2_HUMAN	Rho-associated protein kinase 2 OS=Homo sapiens GN=ROCK2 PE=1 SV=4	0	0	0	0	69.6	160.8	5.7	0	0	0	0	0.041	0	0	0	0	1	0	0	0	0	1.5
1467	CCD39_HUMAN	Coiled-coil domain-containing protein 39 OS=Homo sapiens GN=CCDC39 PE=2 SV=3	0	63.6	0	0	0	109.8	6.1	0	0.0419	0	0	0	0	1	0	0	0	0	1.2	0	0	0
1468	IF4G1_HUMAN	Eukaryotic translation initiation factor 4 gamma 1 OS=Homo sapiens GN=EIF4G1 PE=1 SV=4	0	0	0	75.4	0	175.4	5.1	0	0	0	0	0	0	0	0	1	0	0	0	0	0	0
1469	SHOT1_HUMAN	Shootin-1 OS=Homo sapiens GN=KIAA1598 PE=1 SV=4	0	0	0	0	79.7	71.6	5.1	0	0	0	0	0.0456	0	0	0	0	1	0	0	0	0	1.6
1470	SRBS1_HUMAN	Sorbin and SH3 domain-containing protein 1 OS=Homo sapiens GN=SORBS1 PE=1 SV=3	0	0	0	45.6	0	142.4	6.4	0	0	0	0	0	0	0	0	1	0	0	0	0	0	0
1471	IF4A1_HUMAN	Eukaryotic initiation factor 4A-I OS=Homo sapiens GN=EIF4A1 PE=1 SV=1	0	38.4	0	0	0	46.1	5.2	0	0.1125	0	0	0	0	1	0	0	0	0	3.9	0	0	0
1472	CAC1A_HUMAN	Voltage-dependent P/Q-type calcium channel subunit alpha-1A OS=Homo sapiens GN=CACNA1A PE=1 SV=2	0	0	0	0	71.2	282.2	9.6	0	0	0	0	0.2622	0	0	0	0	2	0	0	0	0	0.8
1473	OTC_HUMAN	Ornithine carbamoyltransferase. mitochondrial OS=Homo sapiens GN=OTC PE=1 SV=3	0	0	0	36.8	0	39.9	9.4	0	0	0	0	0	0	0	0	1	0	0	0	0	0	0
1474	YQ051_HUMAN	Uncharacterized protein LOC283999. mitochondrial OS=Homo sapiens PE=4 SV=1	0	57.3	0	44.9	65.6	42.1	12.8	0	0.0597	0	0.0079	0.2252	0	2	0	1	2	0	3.6	0	3.3	3.3
1475	RGS6_HUMAN	Regulator of G-protein signaling 6 OS=Homo sapiens GN=RGS6 PE=1 SV=5	0	0	0	38	0	54.4	7.7	0	0	0	0.2436	0	0	0	0	1	0	0	0	0	4	0
1476	CNTRB_HUMAN	Centrobin OS=Homo sapiens GN=CNTROB PE=1 SV=1	0	79.4	0	0	0	101.2	5.3	0	0	0	0	0	0	1	0	0	0	0	0	0	0	0
1477	K2C74_HUMAN	Keratin. type II cytoskeletal 74 OS=Homo sapiens GN=KRT74 PE=1 SV=2	0	0	0	0	59.8	57.8	8.6	0	0	0	0	0.0522	0	0	0	0	1	0	0	0	0	2.3
1478	UBE2O_HUMAN	Ubiquitin-conjugating enzyme E2 O OS=Homo sapiens GN=UBE2O PE=1 SV=3	0	0	0	0	59.9	141.2	4.9	0	0	0	0	0.0105	0	0	0	0	1	0	0	0	0	0.9
1479	PNO1_HUMAN	RNA-binding protein PNO1 OS=Homo sapiens GN=PNO1 PE=1 SV=1	0	0	0	0	33.3	27.9	10.4	0	0	0	0	0	0	0	0	0	1	0	0	0	0	0
1480	PK1L1_HUMAN	Polycystic kidney disease protein 1-like 1 OS=Homo sapiens GN=PKD1L1 PE=2 SV=1	0	38.7	0	67	38.1	315.2	6.7	0	0.1991	0	0.007	0.1832	0	2	0	1	2	0	0.4	0	0.6	0.4
1481	S22AB_HUMAN	Solute carrier family 22 member 11 OS=Homo sapiens GN=SLC22A11 PE=1 SV=1	0	0	0	0	47.1	59.9	10.1	0	0	0	0	0.0221	0	0	0	0	1	0	0	0	0	3.6
1482	WDR25_HUMAN	WD repeat-containing protein 25 OS=Homo sapiens GN=WDR25 PE=1 SV=3	0	53.2	0	0	0	60.1	10.1	0	0	0	0	0	0	1	0	0	0	0	0	0	0	0
1483	CAMP2_HUMAN	Calmodulin-regulated spectrin-associated protein 2 OS=Homo sapiens GN=CAMSAP1L1 PE=1 SV=3	0	0	0	0	43.3	168	6.4	0	0	0	0	0.0299	0	0	0	0	1	0	0	0	0	0.8
1484	ACO11_HUMAN	Acyl-coenzyme A thioesterase 11 OS=Homo sapiens GN=ACOT11 PE=1 SV=1	0	0	0	79.1	0	68.4	9.6	0	0	0	0.1039	0	0	0	0	1	0	0	0	0	1.6	0
1485	CRCM_HUMAN	Colorectal mutant cancer protein OS=Homo sapiens GN=MCC PE=1 SV=2	0	0	0	37.5	0	93	5.3	0	0	0	0.3433	0	0	0	0	1	0	0	0	0	2.5	0
1486	CU063_HUMAN	Uncharacterized protein C21orf63 OS=Homo sapiens GN=C21orf63 PE=1 SV=1	0	0	0	0	45.4	49.5	6.6	0	0	0	0	0.1478	0	0	0	0	1	0	0	0	0	4.3
1487	MICA3_HUMAN	Protein MICAL-3 OS=Homo sapiens GN=MICAL3 PE=1 SV=2	0	78.6	0	0	89.9	224.2	5.3	0	0.2342	0	0	0	0	1	0	0	1	0	0.5	0	0	0
1488	CV015_HUMAN	Uncharacterized protein C22orf15 OS=Homo sapiens GN=C22orf15 PE=2 SV=1	0	41.8	0	0	0	16.5	9.8	0	0.1442	0	0	0	0	1	0	0	0	0	8.8	0	0	0
1489	DYH3_HUMAN	Dynein heavy chain 3. axonemal OS=Homo sapiens GN=DNAH3 PE=2 SV=1	0	87.2	0	144.2	0	470.5	6	0	0.1049	0	0	0	0	2	0	2	0	0	0.3	0	0	0
1490	PARG_HUMAN	Poly(ADP-ribose) glycohydrolase OS=Homo sapiens GN=PARG PE=1 SV=1	0	58	0	0	0	111	6	0	0	0	0	0	0	1	0	0	0	0	0	0	0	0
1491	GLYM_HUMAN	Serine hydroxymethyltransferase. mitochondrial OS=Homo sapiens GN=SHMT2 PE=1 SV=3	0	0	0	47.3	0	56	9.5	0	0	0	0	0	0	0	0	1	0	0	0	0	0	0
1492	CRP_HUMAN	C-reactive protein OS=Homo sapiens GN=CRP PE=1 SV=1	0	0	0	43.5	0	25	5.3	0	0	0	0.1874	0	0	0	0	1	0	0	0	0	5.4	0
1493	CGNL1_HUMAN	Cingulin-like protein 1 OS=Homo sapiens GN=CGNL1 PE=1 SV=1	0	0	0	0	32.3	149	5.4	0	0	0	0	0.1371	0	0	0	0	1	0	0	0	0	0.9
1494	SAM9L_HUMAN	Sterile alpha motif domain-containing protein 9-like OS=Homo sapiens GN=SAMD9L PE=1 SV=2	0	40.7	0	0	60.8	184.4	9	0	0.22	0	0	0.0593	0	1	0	0	1	0	0.7	0	0	1
1495	NSF_HUMAN	Vesicle-fusing ATPase OS=Homo sapiens GN=NSF PE=1 SV=3	0	0	0	0	124.4	82.5	6.6	0	0	0	0	0.1825	0	0	0	0	2	0	0	0	0	2.4
1496	DIAP1_HUMAN	Protein diaphanous homolog 1 OS=Homo sapiens GN=DIAPH1 PE=1 SV=2	0	0	0	36	0	141.3	5.2	0	0	0	0	0	0	0	0	1	0	0	0	0	0	0
1497	AT12A_HUMAN	Potassium-transporting ATPase alpha chain 2 OS=Homo sapiens GN=ATP12A PE=2 SV=3	0	0	0	0	63.2	115.4	6.1	0	0	0	0	0.0097	0	0	0	0	1	0	0	0	0	1.5
1498	GREM1_HUMAN	Gremlin-1 OS=Homo sapiens GN=GREM1 PE=1 SV=1	0	0	0	0	60.9	20.7	10.6	0	0	0	0	0.131	0	0	0	0	1	0	0	0	0	6
1499	CECR9_HUMAN	Putative cat eye syndrome critical region protein 9 OS=Homo sapiens GN=CECR9 PE=5 SV=1	0	0	0	0	35.7	23.6	11.8	0	0	0	0	0.182	0	0	0	0	1	0	0	0	0	6.5
1500	CLK2_HUMAN	Dual specificity protein kinase CLK2 OS=Homo sapiens GN=CLK2 PE=1 SV=1	0	0	0	0	46.4	60.1	10.2	0	0	0	0	0.2318	0	0	0	0	1	0	0	0	0	2.8
1501	SREK1_HUMAN	Splicing regulatory glutamine/lysine-rich protein 1 OS=Homo sapiens GN=SREK1 PE=1 SV=1	64.6	0	0	0	0	59.3	10.9	0.1799	0	0	0	0	2	0	0	0	0	5.3	0	0	0	0
1502	GCYA2_HUMAN	Guanylate cyclase soluble subunit alpha-2 OS=Homo sapiens GN=GUCY1A2 PE=1 SV=1	0	56.1	0	0	0	81.7	8.9	0	0	0	0	0	0	1	0	0	0	0	0	0	0	0
1503	DPOD1_HUMAN	DNA polymerase delta catalytic subunit OS=Homo sapiens GN=POLD1 PE=1 SV=2	0	0	0	55	0	123.6	6.7	0	0	0	0	0	0	0	0	1	0	0	0	0	0	0
1504	FYV1_HUMAN	1-phosphatidylinositol-3-phosphate 5-kinase OS=Homo sapiens GN=PIKFYVE PE=1 SV=3	0	0	0	38.7	0	237	6.2	0	0	0	0	0	0	0	0	1	0	0	0	0	0	0
1505	TBCD_HUMAN	Tubulin-specific chaperone D OS=Homo sapiens GN=TBCD PE=1 SV=2	0	37.5	0	0	0	132.5	5.8	0	0.2103	0	0	0	0	1	0	0	0	0	1.4	0	0	0
1506	SPS2L_HUMAN	SPATS2-like protein OS=Homo sapiens GN=SPATS2L PE=1 SV=2	0	0	0	0	71.5	61.7	10.4	0	0	0	0	0.282	0	0	0	0	1	0	0	0	0	2.5
1507	DYH11_HUMAN	Dynein heavy chain 11. axonemal OS=Homo sapiens GN=DNAH11 PE=1 SV=3	0	0	0	0	54.7	520.7	6	0	0	0	0	0	0	0	0	0	1	0	0	0	0	0
1508	DOCK5_HUMAN	Dedicator of cytokinesis protein 5 OS=Homo sapiens GN=DOCK5 PE=1 SV=3	0	189.2	0	0	70.4	215.2	8.7	0	0.157	0	0	0.1088	0	3	0	0	1	0	1.3	0	0	0.6
1509	SPTN5_HUMAN	Spectrin beta chain. brain 4 OS=Homo sapiens GN=SPTBN5 PE=1 SV=1	52	136.2	0	75.6	0	416.6	6.2	0.5108	0.2122	0	0	0	1	3	0	2	0	1.3	0.3	0	0	0
1510	TLK1_HUMAN	Serine/threonine-protein kinase tousled-like 1 OS=Homo sapiens GN=TLK1 PE=1 SV=2	0	39.2	0	0	0	86.6	9.5	0	0.2221	0	0	0	0	1	0	0	0	0	1.7	0	0	0
1511	GALM_HUMAN	Aldose 1-epimerase OS=Homo sapiens GN=GALM PE=1 SV=1	0	44.4	0	0	0	37.7	6.2	0	0.262	0	0	0	0	1	0	0	0	0	5.8	0	0	0
1512	RAI1_HUMAN	Retinoic acid-induced protein 1 OS=Homo sapiens GN=RAI1 PE=1 SV=2	0	0	0	0	49.2	203.2	9.9	0	0	0	0	0.0482	0	0	0	0	1	0	0	0	0	0.3
1513	ABCF2_HUMAN	ATP-binding cassette sub-family F member 2 OS=Homo sapiens GN=ABCF2 PE=1 SV=2	0	0	0	0	83.9	71.2	7.1	0	0	0	0	0	0	0	0	0	2	0	0	0	0	0
1514	VAC14_HUMAN	Protein VAC14 homolog OS=Homo sapiens GN=VAC14 PE=1 SV=1	0	0	0	0	46.5	87.9	5.7	0	0	0	0	0.2456	0	0	0	0	1	0	0	0	0	2.7
1515	PARF_HUMAN	Putative GTP-binding protein Parf OS=Homo sapiens GN=PARF PE=1 SV=2	0	0	0	0	32.6	79.5	5	0	0	0	0	0.2732	0	0	0	0	1	0	0	0	0	2.5
1516	LRRK2_HUMAN	Leucine-rich repeat serine/threonine-protein kinase 2 OS=Homo sapiens GN=LRRK2 PE=1 SV=2	0	0	0	0	37.5	285.9	6.4	0	0	0	0	0	0	0	0	0	1	0	0	0	0	0
1517	PRDM2_HUMAN	PR domain zinc finger protein 2 OS=Homo sapiens GN=PRDM2 PE=1 SV=3	0	0	0	50.4	0	188.8	7.2	0	0	0	0	0	0	0	0	1	0	0	0	0	0	0
1518	YMEL1_HUMAN	ATP-dependent zinc metalloprotease YME1L1 OS=Homo sapiens GN=YME1L1 PE=1 SV=2	0	0	0	0	33.7	86.4	9.4	0	0	0	0	0	0	0	0	0	1	0	0	0	0	0
1519	SNX20_HUMAN	Sorting nexin-20 OS=Homo sapiens GN=SNX20 PE=1 SV=1	0	0	0	34.7	0	36.2	9.9	0	0	0	0	0	0	0	0	1	0	0	0	0	0	0
1520	ZEP3_HUMAN	Transcription factor HIVEP3 OS=Homo sapiens GN=HIVEP3 PE=1 SV=1	0	60.7	0	50	0	259.3	8.6	0	0.0357	0	0.0332	0	0	2	0	1	0	0	0.6	0	0.5	0
1521	IVD_HUMAN	Isovaleryl-CoA dehydrogenase. mitochondrial OS=Homo sapiens GN=IVD PE=1 SV=1	0	0	0	0	45.3	46.3	9.3	0	0	0	0	0	0	0	0	0	1	0	0	0	0	0
1522	DOCK1_HUMAN	Dedicator of cytokinesis protein 1 OS=Homo sapiens GN=DOCK1 PE=1 SV=2	0	35.8	0	0	0	215.2	7.5	0	0.0359	0	0	0	0	1	0	0	0	0	0.6	0	0	0
1523	GCP4_HUMAN	Gamma-tubulin complex component 4 OS=Homo sapiens GN=TUBGCP4 PE=1 SV=1	0	0	0	38.2	0	76	6.2	0	0	0	0.2227	0	0	0	0	1	0	0	0	0	2.1	0
1524	C1R_HUMAN	Complement C1r subcomponent OS=Homo sapiens GN=C1R PE=1 SV=2	0	347.5	0	178.3	238.2	80.1	5.8	0	0.1169	0	0.029	0.1499	0	5	0	3	5	0	10.2	0	6.7	13.2
1525	HV318_HUMAN	Ig heavy chain V-III region TUR OS=Homo sapiens PE=1 SV=1	0	0	0	0	170.8	12.4	10.6	0	0	0	0	0.0292	0	0	0	0	2	0	0	0	0	26.7
1526	EXOC5_HUMAN	Exocyst complex component 5 OS=Homo sapiens GN=EXOC5 PE=1 SV=1	0	62.3	0	0	42.8	81.8	6.3	0	0.2975	0	0	0.2606	0	1	0	0	1	0	2.5	0	0	1.7
1527	AFG32_HUMAN	AFG3-like protein 2 OS=Homo sapiens GN=AFG3L2 PE=1 SV=2	0	0	0	0	81.2	88.5	9.4	0	0	0	0	0.134	0	0	0	0	2	0	0	0	0	4.1
1528	HTR7A_HUMAN	HEAT repeat-containing protein 7A OS=Homo sapiens GN=HEATR7A PE=1 SV=3	0	0	0	74.7	99.2	181.1	6.5	0	0	0	0	0.0733	0	0	0	1	2	0	0	0	0	1.1
1529	CAR11_HUMAN	Caspase recruitment domain-containing protein 11 OS=Homo sapiens GN=CARD11 PE=1 SV=3	0	0	0	64.7	0	133.2	5.7	0	0	0	0.0862	0	0	0	0	3	0	0	0	0	2.3	0
1530	ADT1_HUMAN	ADP/ATP translocase 1 OS=Homo sapiens GN=SLC25A4 PE=1 SV=4	0	41.9	0	0	58.8	33	10.3	0	0.2209	0	0	0.2753	0	1	0	0	1	0	4.7	0	0	3
1531	NOG2_HUMAN	Nucleolar GTP-binding protein 2 OS=Homo sapiens GN=GNL2 PE=1 SV=1	0	0	0	0	34.5	83.6	9.8	0	0	0	0	0	0	0	0	0	1	0	0	0	0	0
1532	CPSM_HUMAN	Carbamoyl-phosphate synthase [ammonia]. mitochondrial OS=Homo sapiens GN=CPS1 PE=1 SV=2	0	0	0	42.4	0	164.8	6.3	0	0	0	0	0	0	0	0	1	0	0	0	0	0	0
1533	WASH4_HUMAN	Putative WAS protein family homolog 4 OS=Homo sapiens GN=WASH4P PE=5 SV=1	0	0	0	0	33.4	51.6	6.2	0	0	0	0	0	0	0	0	0	1	0	0	0	0	0
1534	LRP1_HUMAN	Prolow-density lipoprotein receptor-related protein 1 OS=Homo sapiens GN=LRP1 PE=1 SV=2	82.9	177.5	0	84.7	135.2	504.3	5	0.1922	0	0	0.04	0.5926	1	3	0	2	4	1.5	0	0	0.2	0.7
1535	RSBN1_HUMAN	Round spermatid basic protein 1 OS=Homo sapiens GN=RSBN1 PE=2 SV=2	0	0	0	0	37.5	90	9.7	0	0	0	0	0	0	0	0	0	1	0	0	0	0	0
1536	HS12B_HUMAN	Heat shock 70 kDa protein 12B OS=Homo sapiens GN=HSPA12B PE=1 SV=2	0	0	0	0	53.6	75.6	9.7	0	0	0	0	0.0367	0	0	0	0	1	0	0	0	0	3.1
1537	SYCE1_HUMAN	Synaptonemal complex central element protein 1 OS=Homo sapiens GN=SYCE1 PE=2 SV=2	0	0	0	0	35.8	39.7	5.9	0	0	0	0	0	0	0	0	0	1	0	0	0	0	0
1538	BCLF1_HUMAN	Bcl-2-associated transcription factor 1 OS=Homo sapiens GN=BCLAF1 PE=1 SV=2	0	0	0	0	34.2	106.1	10.4	0	0	0	0	0	0	0	0	0	1	0	0	0	0	0
1539	MYO9A_HUMAN	Myosin-IXa OS=Homo sapiens GN=MYO9A PE=1 SV=2	0	65.1	0	0	0	292.5	9.7	0	0.2735	0	0	0	0	1	0	0	0	0	0.6	0	0	0
1540	THBG_HUMAN	Thyroxine-binding globulin OS=Homo sapiens GN=SERPINA7 PE=1 SV=2	0	97.9	0	53.6	83	46.3	5.9	0	0.0313	0	0.0191	0.2301	0	3	0	2	2	0	5.5	0	2.2	7
1541	XRP2_HUMAN	Protein XRP2 OS=Homo sapiens GN=RP2 PE=1 SV=4	0	45.3	0	0	0	39.6	4.9	0	0.0528	0	0	0	0	1	0	0	0	0	4.9	0	0	0
1542	CO4A5_HUMAN	Collagen alpha-5(IV) chain OS=Homo sapiens GN=COL4A5 PE=1 SV=2	0	0	0	0	41.9	160.9	8.7	0	0	0	0	0.2681	0	0	0	0	2	0	0	0	0	1.3
1543	FTCD_HUMAN	Formimidoyltransferase-cyclodeaminase OS=Homo sapiens GN=FTCD PE=1 SV=2	0	0	0	0	39.4	58.9	5.5	0	0	0	0	0	0	0	0	0	1	0	0	0	0	0
1544	ZEP2_HUMAN	Transcription factor HIVEP2 OS=Homo sapiens GN=HIVEP2 PE=1 SV=2	0	0	0	0	140.5	268.9	6.5	0	0	0	0	0.2821	0	0	0	0	4	0	0	0	0	1.6
1545	KPCG_HUMAN	Protein kinase C gamma type OS=Homo sapiens GN=PRKCG PE=1 SV=3	0	0	0	75.8	0	78.4	7.9	0	0	0	0.2928	0	0	0	0	3	0	0	0	0	4.7	0
1546	NGEF_HUMAN	Ephexin-1 OS=Homo sapiens GN=NGEF PE=2 SV=2	0	0	0	40.5	0	82.4	5.3	0	0	0	0	0	0	0	0	1	0	0	0	0	0	0
1547	CPZIP_HUMAN	CapZ-interacting protein OS=Homo sapiens GN=RCSD1 PE=1 SV=1	0	0	0	0	63.2	44.5	5.2	0	0	0	0	0.0946	0	0	0	0	1	0	0	0	0	6
1548	AHDC1_HUMAN	AT-hook DNA-binding motif-containing protein 1 OS=Homo sapiens GN=AHDC1 PE=1 SV=1	0	0	0	36.3	0	168.2	10	0	0	0	0.0913	0	0	0	0	1	0	0	0	0	0.6	0
1549	K1267_HUMAN	MLL1/MLL complex subunit KIAA1267 OS=Homo sapiens GN=KIAA1267 PE=1 SV=1	0	0	0	0	49.4	120.9	9.8	0	0	0	0	0	0	0	0	0	1	0	0	0	0	0
1550	CALD1_HUMAN	Caldesmon OS=Homo sapiens GN=CALD1 PE=1 SV=2	0	0	0	50	0	93.2	5.5	0	0	0	0.024	0	0	0	0	3	0	0	0	0	2.9	0
1551	VATD_HUMAN	V-type proton ATPase subunit D OS=Homo sapiens GN=ATP6V1D PE=1 SV=1	0	0	0	0	52.7	28.2	9.8	0	0	0	0	0.0868	0	0	0	0	1	0	0	0	0	4
1552	FBX41_HUMAN	F-box only protein 41 OS=Homo sapiens GN=FBXO41 PE=1 SV=4	0	0	0	0	63.4	94.5	9.8	0	0	0	0	0.0416	0	0	0	0	1	0	0	0	0	1.3
1553	CB055_HUMAN	Uncharacterized protein C2orf55 OS=Homo sapiens GN=C2orf55 PE=1 SV=3	0	0	0	0	92.2	102.1	9	0	0	0	0	0.0302	0	0	0	0	1	0	0	0	0	1
1554	MYRIP_HUMAN	Rab effector MyRIP OS=Homo sapiens GN=MYRIP PE=1 SV=2	0	0	0	0	77.2	95.6	5.3	0	0	0	0	0.2865	0	0	0	0	1	0	0	0	0	1.5
1555	TCEA1_HUMAN	Transcription elongation factor A protein 1 OS=Homo sapiens GN=TCEA1 PE=1 SV=2	0	92.8	0	0	0	33.9	9.6	0	0.2087	0	0	0	0	1	0	0	0	0	3.7	0	0	0
1556	DUPD1_HUMAN	Dual specificity phosphatase DUPD1 OS=Homo sapiens GN=DUPD1 PE=2 SV=1	0	0	0	0	34.4	25.3	5.6	0	0	0	0	0	0	0	0	0	1	0	0	0	0	0
1557	RASL3_HUMAN	RAS protein activator like-3 OS=Homo sapiens GN=RASAL3 PE=1 SV=2	0	0	0	0	53.2	111.8	10.1	0	0	0	0	0.0635	0	0	0	0	1	0	0	0	0	0.9
1558	BDNF_HUMAN	Brain-derived neurotrophic factor OS=Homo sapiens GN=BDNF PE=1 SV=1	0	0	0	35.6	0	27.8	9.8	0	0	0	0	0	0	0	0	1	0	0	0	0	0	0
1559	CI093_HUMAN	Uncharacterized protein C9orf93 OS=Homo sapiens GN=C9orf93 PE=2 SV=1	59.3	0	0	0	43.3	152.7	6.4	0.0546	0	0	0	0	1	0	0	0	1	0.6	0	0	0	0
1560	CDCA2_HUMAN	Cell division cycle-associated protein 2 OS=Homo sapiens GN=CDCA2 PE=1 SV=2	0	67.2	0	53	34.2	112.6	9.7	0	0	0	0	0	0	2	0	2	2	0	0	0	0	0
1561	SMG1_HUMAN	Serine/threonine-protein kinase SMG1 OS=Homo sapiens GN=SMG1 PE=1 SV=3	0	129.7	0	0	0	410.2	6	0	0	0	0	0	0	1	0	0	0	0	0	0	0	0
1562	TSC1_HUMAN	Hamartin OS=Homo sapiens GN=TSC1 PE=1 SV=2	0	0	0	0	45.5	129.7	6	0	0	0	0	0.0009	0	0	0	0	1	0	0	0	0	1
1563	NBAS_HUMAN	Neuroblastoma-amplified sequence OS=Homo sapiens GN=NBAS PE=1 SV=2	0	0	0	37.6	0	268.4	5.6	0	0	0	0.2529	0	0	0	0	1	0	0	0	0	0.3	0
1564	PCDH1_HUMAN	Protocadherin-1 OS=Homo sapiens GN=PCDH1 PE=1 SV=2	0	0	0	44.4	0	114.7	4.8	0	0	0	0	0	0	0	0	1	0	0	0	0	0	0
1565	TAF6L_HUMAN	TAF6-like RNA polymerase II p300/CBP-associated factor-associated factor 65 kDa subunit 6L OS=Homo sapiens GN=TAF6L PE=1 SV=1	0	0	0	38.7	0	67.8	9.8	0	0	0	0.1527	0	0	0	0	1	0	0	0	0	3.1	0
1566	CA141_HUMAN	Uncharacterized protein C1orf141 OS=Homo sapiens GN=C1orf141 PE=2 SV=1	0	0	0	69.3	0	46.1	10.3	0	0	0	0.0369	0	0	0	0	1	0	0	0	0	2.5	0
1567	IRS1_HUMAN	Insulin receptor substrate 1 OS=Homo sapiens GN=IRS1 PE=1 SV=1	0	0	0	38	0	131.5	9.6	0	0	0	0.038	0	0	0	0	1	0	0	0	0	0.6	0
1568	ILF3_HUMAN	Interleukin enhancer-binding factor 3 OS=Homo sapiens GN=ILF3 PE=1 SV=3	0	0	0	0	65.7	95.3	9.3	0	0	0	0	0	0	0	0	0	1	0	0	0	0	0
1569	SRRM1_HUMAN	Serine/arginine repetitive matrix protein 1 OS=Homo sapiens GN=SRRM1 PE=1 SV=2	0	0	0	55.3	0	102.3	12.3	0	0	0	0	0	0	0	0	1	0	0	0	0	0	0
1570	TSNA1_HUMAN	t-SNARE domain-containing protein 1 OS=Homo sapiens GN=TSNARE1 PE=2 SV=2	0	0	0	0	52.6	55.9	10.2	0	0	0	0	0	0	0	0	0	1	0	0	0	0	0
1571	SNG2_HUMAN	Synaptogyrin-2 OS=Homo sapiens GN=SYNGR2 PE=1 SV=1	0	0	0	0	51.3	24.8	4.6	0	0	0	0	0	0	0	0	0	1	0	0	0	0	0
1572	G6PE_HUMAN	GDH/6PGL endoplasmic bifunctional protein OS=Homo sapiens GN=H6PD PE=1 SV=2	0	0	0	43.8	0	88.8	6.9	0	0	0	0.1421	0	0	0	0	1	0	0	0	0	1.3	0
1573	CO6A1_HUMAN	Collagen alpha-1(VI) chain OS=Homo sapiens GN=COL6A1 PE=1 SV=3	0	0	0	0	37.6	108.5	5.1	0	0	0	0	0.2275	0	0	0	0	1	0	0	0	0	1.5
1574	PLCL1_HUMAN	Inactive phospholipase C-like protein 1 OS=Homo sapiens GN=PLCL1 PE=1 SV=3	0	68.6	0	0	0	122.6	5.3	0	0	0	0	0	0	1	0	0	0	0	0	0	0	0
1575	CS057_HUMAN	Uncharacterized protein C19orf57 OS=Homo sapiens GN=C19orf57 PE=1 SV=2	0	0	0	0	48	69.5	4.6	0	0	0	0	0.0778	0	0	0	0	1	0	0	0	0	1.3
1576	GPBP1_HUMAN	Vasculin OS=Homo sapiens GN=GPBP1 PE=1 SV=1	0	0	0	0	62.9	53.3	6.6	0	0	0	0	0.2048	0	0	0	0	2	0	0	0	0	3.8
1577	SMYD4_HUMAN	SET and MYND domain-containing protein 4 OS=Homo sapiens GN=SMYD4 PE=2 SV=3	0	0	0	45.6	0	89.2	6.4	0	0	0	0.1638	0	0	0	0	1	0	0	0	0	2.5	0
1578	MK04_HUMAN	Mitogen-activated protein kinase 4 OS=Homo sapiens GN=MAPK4 PE=1 SV=2	0	0	0	38.5	0	65.9	5.1	0	0	0	0	0	0	0	0	1	0	0	0	0	0	0
1579	ATL1_HUMAN	ADAMTS-like protein 1 OS=Homo sapiens GN=ADAMTSL1 PE=1 SV=4	0	0	0	78.9	59.9	193.3	9.5	0	0	0	0	0	0	0	0	1	2	0	0	0	0	0
1580	ZN217_HUMAN	Zinc finger protein 217 OS=Homo sapiens GN=ZNF217 PE=1 SV=1	0	80.6	0	0	0	115.2	9.7	0	0.0593	0	0	0	0	1	0	0	0	0	1.9	0	0	0
1581	ADAM9_HUMAN	Disintegrin and metalloproteinase domain-containing protein 9 OS=Homo sapiens GN=ADAM9 PE=1 SV=1	0	0	0	37.4	0	90.5	8.9	0	0	0	0	0	0	0	0	1	0	0	0	0	0	0
1582	S22AP_HUMAN	Solute carrier family 22 member 25 OS=Homo sapiens GN=SLC22A25 PE=2 SV=2	0	33.2	0	0	0	61	8.9	0	0.4101	0	0	0	0	1	0	0	0	0	5.1	0	0	0
1583	RFX7_HUMAN	DNA-binding protein RFX7 OS=Homo sapiens GN=RFX7 PE=1 SV=1	0	46.2	0	0	41.3	146.8	6.3	0	0.5126	0	0	0.2223	0	1	0	0	1	0	1	0	0	0.7
1584	ASPH_HUMAN	Aspartyl/asparaginyl beta-hydroxylase OS=Homo sapiens GN=ASPH PE=1 SV=3	0	0	0	51.3	0	85.8	4.8	0	0	0	0.2147	0	0	0	0	3	0	0	0	0	2.4	0
1585	KV119_HUMAN	Ig kappa chain V-I region Wes OS=Homo sapiens PE=1 SV=1	0	0	0	66.4	0	11.6	7.8	0	0	0	0.0574	0	0	0	0	1	0	0	0	0	16.7	0
1586	GGT1_HUMAN	Gamma-glutamyltranspeptidase 1 OS=Homo sapiens GN=GGT1 PE=1 SV=2	0	0	0	34.1	0	61.4	6.7	0	0	0	0	0	0	0	0	1	0	0	0	0	0	0
1587	PLIN1_HUMAN	Perilipin-1 OS=Homo sapiens GN=PLIN1 PE=2 SV=2	0	0	0	57.6	0	56	6	0	0	0	0.0456	0	0	0	0	1	0	0	0	0	4.8	0
1588	VKGC_HUMAN	Vitamin K-dependent gamma-carboxylase OS=Homo sapiens GN=GGCX PE=1 SV=2	0	0	0	0	47	87.5	8.9	0	0	0	0	0.0638	0	0	0	0	1	0	0	0	0	1.3
1589	CQ074_HUMAN	Uncharacterized protein C17orf74 OS=Homo sapiens GN=C17orf74 PE=2 SV=2	0	50.4	0	0	0	57.1	10.5	0	0	0	0	0	0	1	0	0	0	0	0	0	0	0
1590	MIPEP_HUMAN	Mitochondrial intermediate peptidase OS=Homo sapiens GN=MIPEP PE=1 SV=2	0	0	0	40.2	0	80.6	6.6	0	0	0	0	0	0	0	0	1	0	0	0	0	0	0
1591	ATLA1_HUMAN	Atlastin-1 OS=Homo sapiens GN=ATL1 PE=1 SV=1	0	0	0	59	0	63.5	5.8	0	0	0	0.0204	0	0	0	0	1	0	0	0	0	1.8	0
1592	JKIP2_HUMAN	Janus kinase and microtubule-interacting protein 2 OS=Homo sapiens GN=JAKMIP2 PE=2 SV=1	0	77.9	0	0	0	94.9	5.8	0	0.449	0	0	0	0	1	0	0	0	0	1.9	0	0	0
1593	K2C71_HUMAN	Keratin. type II cytoskeletal 71 OS=Homo sapiens GN=KRT71 PE=1 SV=3	0	0	0	0	37.4	57.3	6.3	0	0	0	0	0.2675	0	0	0	0	1	0	0	0	0	2.1
1594	LBP_HUMAN	Lipopolysaccharide-binding protein OS=Homo sapiens GN=LBP PE=1 SV=3	0	0	0	0	72	53.3	6.2	0	0	0	0	0.0814	0	0	0	0	1	0	0	0	0	4
1595	TPPC8_HUMAN	Trafficking protein particle complex subunit 8 OS=Homo sapiens GN=TRAPPC8 PE=1 SV=2	0	0	0	36.5	0	160.9	6.4	0	0	0	0	0	0	0	0	1	0	0	0	0	0	0
1596	CDK10_HUMAN	Cyclin-dependent kinase 10 OS=Homo sapiens GN=CDK10 PE=1 SV=1	0	0	0	37	0	41	9.9	0	0	0	0.0009	0	0	0	0	1	0	0	0	0	2.8	0
1597	SH2B2_HUMAN	SH2B adapter protein 2 OS=Homo sapiens GN=SH2B2 PE=1 SV=2	0	50.6	0	0	0	67.7	5.8	0	0.0894	0	0	0	0	1	0	0	0	0	1.4	0	0	0
1598	FA71A_HUMAN	Protein FAM71A OS=Homo sapiens GN=FAM71A PE=2 SV=2	52.4	0	0	0	0	63.1	10.3	0.0654	0	0	0	0	1	0	0	0	0	7.2	0	0	0	0
1599	RAB18_HUMAN	Ras-related protein Rab-18 OS=Homo sapiens GN=RAB18 PE=1 SV=1	0	0	0	0	42.6	23	5	0	0	0	0	0.2933	0	0	0	0	1	0	0	0	0	6.3
1600	PIHD1_HUMAN	PIH1 domain-containing protein 1 OS=Homo sapiens GN=PIH1D1 PE=1 SV=1	0	0	0	51.6	0	32.3	4.9	0	0	0	0.0762	0	0	0	0	1	0	0	0	0	2.8	0
1601	PKHH3_HUMAN	Pleckstrin homology domain-containing family H member 3 OS=Homo sapiens GN=PLEKHH3 PE=1 SV=2	0	0	0	36.6	0	85.3	9.3	0	0	0	0	0	0	0	0	1	0	0	0	0	0	0
1602	RB12B_HUMAN	RNA-binding protein 12B OS=Homo sapiens GN=RBM12B PE=1 SV=2	0	0	0	0	67.5	118	6.3	0	0	0	0	0.2282	0	0	0	0	1	0	0	0	0	1.9
1603	R3HC1_HUMAN	R3H and coiled-coil domain-containing protein 1 OS=Homo sapiens GN=R3HCC1 PE=1 SV=2	0	0	0	46.7	0	53.2	5.9	0	0	0	0	0	0	0	0	1	0	0	0	0	0	0
1604	SCC4_HUMAN	MAU2 chromatid cohesion factor homolog OS=Homo sapiens GN=MAU2 PE=1 SV=2	0	0	0	0	48.9	69	6.9	0	0	0	0	0	0	0	0	0	1	0	0	0	0	0
1605	PSB8_HUMAN	Proteasome subunit beta type-8 OS=Homo sapiens GN=PSMB8 PE=1 SV=2	0	0	0	0	50.7	30.3	8.7	0	0	0	0	0	0	0	0	0	1	0	0	0	0	0
1606	FGF19_HUMAN	Fibroblast growth factor 19 OS=Homo sapiens GN=FGF19 PE=1 SV=1	0	0	0	35.1	0	24	6.6	0	0	0	0	0	0	0	0	1	0	0	0	0	0	0
1607	IREB2_HUMAN	Iron-responsive element-binding protein 2 OS=Homo sapiens GN=IREB2 PE=1 SV=3	0	0	0	0	47	105	6.7	0	0	0	0	0.0509	0	0	0	0	2	0	0	0	0	3.2
1608	PIF1_HUMAN	ATP-dependent DNA helicase PIF1 OS=Homo sapiens GN=PIF1 PE=1 SV=2	0	0	0	0	35.4	69.8	11.2	0	0	0	0	0.1244	0	0	0	0	1	0	0	0	0	2.3
1609	HDAC2_HUMAN	Histone deacetylase 2 OS=Homo sapiens GN=HDAC2 PE=1 SV=2	0	39.6	0	0	0	55.3	5.5	0	0.4372	0	0	0	0	1	0	0	0	0	3.7	0	0	0
1610	PLXA2_HUMAN	Plexin-A2 OS=Homo sapiens GN=PLXNA2 PE=1 SV=4	0	67.1	0	0	0	211	6	0	0	0	0	0	0	1	0	0	0	0	0	0	0	0
1611	RASL1_HUMAN	RasGAP-activating-like protein 1 OS=Homo sapiens GN=RASAL1 PE=1 SV=3	0	0	0	40.7	0	90	6.1	0	0	0	0.1649	0	0	0	0	1	0	0	0	0	1.4	0
1612	F179B_HUMAN	Protein FAM179B OS=Homo sapiens GN=FAM179B PE=1 SV=4	0	0	0	0	33.2	189.2	9.5	0	0	0	0	0.0258	0	0	0	0	1	0	0	0	0	0.4
1613	PPCS_HUMAN	Phosphopantothenate--cysteine ligase OS=Homo sapiens GN=PPCS PE=1 SV=2	0	0	0	0	33.2	34	6.3	0	0	0	0	0	0	0	0	0	1	0	0	0	0	0
1614	VINC_HUMAN	Vinculin OS=Homo sapiens GN=VCL PE=1 SV=4	0	0	0	39.2	0	123.7	5.4	0	0	0	0	0	0	0	0	1	0	0	0	0	0	0
1615	ILDR1_HUMAN	Immunoglobulin-like domain-containing receptor 1 OS=Homo sapiens GN=ILDR1 PE=1 SV=2	0	0	0	0	55.4	62.8	10.2	0	0	0	0	0.0044	0	0	0	0	1	0	0	0	0	2.4
1616	GA2L3_HUMAN	GAS2-like protein 3 OS=Homo sapiens GN=GAS2L3 PE=1 SV=1	0	0	0	0	38.1	75.2	10.4	0	0	0	0	0.05	0	0	0	0	1	0	0	0	0	3
1617	PICAL_HUMAN	Phosphatidylinositol-binding clathrin assembly protein OS=Homo sapiens GN=PICALM PE=1 SV=2	0	43.5	0	0	0	70.7	8.6	0	0.0669	0	0	0	0	1	0	0	0	0	1.2	0	0	0
1618	RUN3B_HUMAN	RUN domain-containing protein 3B OS=Homo sapiens GN=RUNDC3B PE=1 SV=1	0	0	0	71.9	0	52.8	5.3	0	0	0	0.1093	0	0	0	0	3	0	0	0	0	6.6	0
1619	AT8A1_HUMAN	Probable phospholipid-transporting ATPase IA OS=Homo sapiens GN=ATP8A1 PE=1 SV=1	0	0	0	43.6	0	131.3	6.4	0	0	0	0.2481	0	0	0	0	1	0	0	0	0	2.1	0
1620	TENS4_HUMAN	Tensin-4 OS=Homo sapiens GN=TNS4 PE=1 SV=3	0	42.3	0	0	0	76.7	7.3	0	0.0058	0	0	0	0	1	0	0	0	0	1.4	0	0	0
1621	DZIP3_HUMAN	E3 ubiquitin-protein ligase DZIP3 OS=Homo sapiens GN=DZIP3 PE=1 SV=2	0	51.9	0	0	33.9	138.5	6.5	0	0	0	0	0	0	1	0	0	1	0	0	0	0	0
1622	GRK4_HUMAN	G protein-coupled receptor kinase 4 OS=Homo sapiens GN=GRK4 PE=1 SV=3	0	0	0	0	51.5	66.5	8.9	0	0	0	0	0	0	0	0	0	1	0	0	0	0	0
1623	CC146_HUMAN	Coiled-coil domain-containing protein 146 OS=Homo sapiens GN=CCDC146 PE=2 SV=2	0	0	0	0	118.3	112.7	9.2	0	0	0	0	0.4955	0	0	0	0	4	0	0	0	0	4
1624	YG006_HUMAN	Putative uncharacterized protein FLJ33307 OS=Homo sapiens PE=5 SV=1	0	0	0	0	33.4	16.2	12.1	0	0	0	0	0	0	0	0	0	1	0	0	0	0	0
1625	SEMG2_HUMAN	Semenogelin-2 OS=Homo sapiens GN=SEMG2 PE=1 SV=1	0	0	0	0	51.1	65.4	9.6	0	0	0	0	0.1302	0	0	0	0	1	0	0	0	0	3.1
1626	PTHD2_HUMAN	Patched domain-containing protein 2 OS=Homo sapiens GN=PTCHD2 PE=2 SV=2	0	56.2	0	0	0	153	8.4	0	0.2221	0	0	0	0	1	0	0	0	0	0.9	0	0	0
1627	RREB1_HUMAN	Ras-responsive element-binding protein 1 OS=Homo sapiens GN=RREB1 PE=1 SV=3	0	0	0	51.4	0	181.3	6.6	0	0	0	0	0	0	0	0	1	0	0	0	0	0	0
1628	NOC4L_HUMAN	Nucleolar complex protein 4 homolog OS=Homo sapiens GN=NOC4L PE=1 SV=1	0	36.3	0	0	0	58.4	7.3	0	0.1345	0	0	0	0	1	0	0	0	0	1.6	0	0	0
1629	MYH11_HUMAN	Myosin-11 OS=Homo sapiens GN=MYH11 PE=1 SV=3	0	112.4	0	0	0	227.2	5.3	0	0.0612	0	0	0	0	1	0	0	0	0	0.5	0	0	0
1630	TR10A_HUMAN	Tumor necrosis factor receptor superfamily member 10A OS=Homo sapiens GN=TNFRSF10A PE=1 SV=3	0	38.5	0	0	0	50.1	6.7	0	0.1312	0	0	0	0	1	0	0	0	0	4.1	0	0	0
1631	FBCD1_HUMAN	Fibrinogen C domain-containing protein 1 OS=Homo sapiens GN=FIBCD1 PE=1 SV=2	0	65.9	0	0	0	50.7	6	0	0	0	0	0	0	1	0	0	0	0	0	0	0	0
1632	GPX3_HUMAN	Glutathione peroxidase 3 OS=Homo sapiens GN=GPX3 PE=1 SV=2	0	57.2	0	0	43.5	25.6	9.1	0	0.003	0	0	0.0049	0	1	0	0	1	0	7.5	0	0	7.5
1633	H90B4_HUMAN	Putative heat shock protein HSP 90-beta 4 OS=Homo sapiens GN=HSP90AB4P PE=5 SV=1	73.9	0	0	0	0	58.2	4.5	0.2225	0	0	0	0	1	0	0	0	0	3.4	0	0	0	0
1634	FEM1B_HUMAN	Protein fem-1 homolog B OS=Homo sapiens GN=FEM1B PE=1 SV=1	0	0	0	0	59.9	70.2	6.1	0	0	0	0	0.2085	0	0	0	0	1	0	0	0	0	2.6
1635	VPS16_HUMAN	Vacuolar protein sorting-associated protein 16 homolog OS=Homo sapiens GN=VPS16 PE=1 SV=2	53.3	39.4	0	0	0	94.6	6.3	0.2625	0.3191	0	0	0	1	2	0	0	0	2.1	3.2	0	0	0
1636	NOP2_HUMAN	Putative ribosomal RNA methyltransferase NOP2 OS=Homo sapiens GN=NOP2 PE=1 SV=2	0	0	0	0	51	89.2	9.8	0	0	0	0	0	0	0	0	0	1	0	0	0	0	0
1637	LTBP2_HUMAN	Latent-transforming growth factor beta-binding protein 2 OS=Homo sapiens GN=LTBP2 PE=1 SV=3	0	76.9	0	0	0	194.9	4.9	0	0	0	0	0	0	1	0	0	0	0	0	0	0	0
1638	IQEC1_HUMAN	IQ motif and SEC7 domain-containing protein 1 OS=Homo sapiens GN=IQSEC1 PE=1 SV=1	0	0	0	0	38.7	108.2	6.5	0	0	0	0	0	0	0	0	0	1	0	0	0	0	0
1639	LGR5_HUMAN	Leucine-rich repeat-containing G-protein coupled receptor 5 OS=Homo sapiens GN=LGR5 PE=2 SV=1	0	0	0	54.3	0	99.9	6.1	0	0	0	0.0855	0	0	0	0	1	0	0	0	0	0.9	0
1640	S4A8_HUMAN	Electroneutral sodium bicarbonate exchanger 1 OS=Homo sapiens GN=SLC4A8 PE=1 SV=1	66.1	0	0	0	0	122.9	6.2	0.5567	0	0	0	0	1	0	0	0	0	3	0	0	0	0
1641	MYPC2_HUMAN	Myosin-binding protein C. fast-type OS=Homo sapiens GN=MYBPC2 PE=1 SV=2	0	37.3	0	0	0	128	8.2	0	0.3033	0	0	0	0	1	0	0	0	0	1.5	0	0	0
1642	CGT_HUMAN	2-hydroxyacylsphingosine 1-beta-galactosyltransferase OS=Homo sapiens GN=UGT8 PE=2 SV=2	0	0	0	37.5	0	61.4	10	0	0	0	0	0	0	0	0	1	0	0	0	0	0	0
1643	F113A_HUMAN	Protein FAM113A OS=Homo sapiens GN=FAM113A PE=1 SV=1	0	0	0	0	49.5	51.7	6.4	0	0	0	0	0.1252	0	0	0	0	1	0	0	0	0	2.9
1644	CDCA5_HUMAN	Sororin OS=Homo sapiens GN=CDCA5 PE=1 SV=1	0	0	0	45.4	0	27.6	10.3	0	0	0	0.272	0	0	0	0	1	0	0	0	0	6.7	0
1645	CREL1_HUMAN	Cysteine-rich with EGF-like domain protein 1 OS=Homo sapiens GN=CRELD1 PE=1 SV=3	0	0	0	40.2	0	45.4	4.7	0	0	0	0	0	0	0	0	1	0	0	0	0	0	0
1646	PARP4_HUMAN	Poly [ADP-ribose] polymerase 4 OS=Homo sapiens GN=PARP4 PE=1 SV=3	0	54.5	0	0	56.1	192.5	5.3	0	0	0	0	0.2745	0	1	0	0	1	0	0	0	0	0.7
1647	NOXA1_HUMAN	NADPH oxidase activator 1 OS=Homo sapiens GN=NOXA1 PE=1 SV=1	0	0	0	0	40.5	50.9	6.1	0	0	0	0	0.0513	0	0	0	0	1	0	0	0	0	2.1
1648	IDH3A_HUMAN	Isocitrate dehydrogenase [NAD] subunit alpha. mitochondrial OS=Homo sapiens GN=IDH3A PE=1 SV=1	0	87	0	72.2	65.9	39.6	6.5	0	0.1187	0	0.2103	0.2602	0	3	0	3	3	0	2.7	0	7.4	7.4
1649	PADI3_HUMAN	Protein-arginine deiminase type-3 OS=Homo sapiens GN=PADI3 PE=1 SV=2	0	0	0	0	36.9	74.7	5.2	0	0	0	0	0.0466	0	0	0	0	1	0	0	0	0	2.1
1650	RM16_HUMAN	39S ribosomal protein L16. mitochondrial OS=Homo sapiens GN=MRPL16 PE=1 SV=1	0	54.7	0	0	0	28.4	10.6	0	0	0	0	0	0	1	0	0	0	0	0	0	0	0
1651	ANR62_HUMAN	Ankyrin repeat domain-containing protein 62 OS=Homo sapiens GN=ANKRD62 PE=2 SV=4	0	0	0	0	36	106.4	6.2	0	0	0	0	0	0	0	0	0	1	0	0	0	0	0
1652	HP1B3_HUMAN	Heterochromatin protein 1-binding protein 3 OS=Homo sapiens GN=HP1BP3 PE=1 SV=1	0	46.7	0	0	0	61.2	10.2	0	0	0	0	0	0	1	0	0	0	0	0	0	0	0
1653	CP071_HUMAN	Uncharacterized protein C16orf71 OS=Homo sapiens GN=C16orf71 PE=2 SV=3	0	57.7	0	0	0	55.6	4.7	0	0.2908	0	0	0	0	1	0	0	0	0	3.3	0	0	0
1654	SFI1_HUMAN	Protein SFI1 homolog OS=Homo sapiens GN=SFI1 PE=1 SV=2	0	53.8	0	0	34.9	147.6	11.8	0	0.0008	0	0	0.2225	0	1	0	0	1	0	1.2	0	0	0.9
1655	C4BPA_HUMAN	C4b-binding protein alpha chain OS=Homo sapiens GN=C4BPA PE=1 SV=2	95.4	275.1	0	657.9	608.7	67	7.9	0.0797	0.491	0	0.0747	0.1092	1	4	0	9	7	4.5	10.1	0	21.9	14.4
1656	WBP11_HUMAN	WW domain-binding protein 11 OS=Homo sapiens GN=WBP11 PE=1 SV=1	0	0	0	43.6	0	70	8.9	0	0	0	0.2414	0	0	0	0	1	0	0	0	0	1.4	0
1657	CDC20_HUMAN	Cell division cycle protein 20 homolog OS=Homo sapiens GN=CDC20 PE=1 SV=2	0	0	0	0	43.1	54.7	10	0	0	0	0	0	0	0	0	0	1	0	0	0	0	0
1658	QCR7_HUMAN	Cytochrome b-c1 complex subunit 7 OS=Homo sapiens GN=UQCRB PE=1 SV=2	0	0	0	0	51.4	13.5	9.2	0	0	0	0	0.1362	0	0	0	0	1	0	0	0	0	12.6
1659	HNRPL_HUMAN	Heterogeneous nuclear ribonucleoprotein L OS=Homo sapiens GN=HNRNPL PE=1 SV=2	0	71.7	0	0	66.3	64.1	9.2	0	0.1915	0	0	0	0	1	0	0	1	0	3.1	0	0	0
1660	TAP1_HUMAN	Antigen peptide transporter 1 OS=Homo sapiens GN=TAP1 PE=1 SV=2	0	54	0	0	0	87.2	9.1	0	0.0006	0	0	0	0	1	0	0	0	0	2.4	0	0	0
1661	NR1D2_HUMAN	Nuclear receptor subfamily 1 group D member 2 OS=Homo sapiens GN=NR1D2 PE=1 SV=3	0	0	0	0	34.8	64.6	9.2	0	0	0	0	0	0	0	0	0	1	0	0	0	0	0
1662	PCDGK_HUMAN	Protocadherin gamma-C3 OS=Homo sapiens GN=PCDHGC3 PE=1 SV=1	0	0	0	0	48.9	101	4.9	0	0	0	0	0	0	0	0	0	1	0	0	0	0	0
1663	TANK_HUMAN	TRAF family member-associated NF-kappa-B activator OS=Homo sapiens GN=TANK PE=1 SV=2	0	39.4	0	0	0	47.8	5.4	0	0.0625	0	0	0	0	1	0	0	0	0	2.6	0	0	0
1664	AT135_HUMAN	Probable cation-transporting ATPase 13A5 OS=Homo sapiens GN=ATP13A5 PE=2 SV=1	0	0	0	53.1	0	137.2	9.1	0	0	0	0.1502	0	0	0	0	1	0	0	0	0	0.6	0
1665	PCX1_HUMAN	Pecanex-like protein 1 OS=Homo sapiens GN=PCNX PE=2 SV=2	0	55.6	0	0	0	258.5	6.8	0	0.0095	0	0	0	0	1	0	0	0	0	0.4	0	0	0
1666	GLI2_HUMAN	Zinc finger protein GLI2 OS=Homo sapiens GN=GLI2 PE=1 SV=4	0	0	0	35.9	0	167.7	7	0	0	0	0.2376	0	0	0	0	1	0	0	0	0	0.8	0
1667	DHI1_HUMAN	Corticosteroid 11-beta-dehydrogenase isozyme 1 OS=Homo sapiens GN=HSD11B1 PE=1 SV=3	0	36.9	0	0	54	32.4	9.3	0	0.0863	0	0	0.0639	0	1	0	0	1	0	3.4	0	0	5.1
1668	P5CS_HUMAN	Delta-1-pyrroline-5-carboxylate synthase OS=Homo sapiens GN=ALDH18A1 PE=1 SV=2	0	85.1	0	0	47.7	87.2	6.7	0	0	0	0	0	0	1	0	0	1	0	0	0	0	0
1669	CRIS2_HUMAN	Cysteine-rich secretory protein 2 OS=Homo sapiens GN=CRISP2 PE=1 SV=1	0	0	0	0	41	27.2	6.1	0	0	0	0	0.0889	0	0	0	0	1	0	0	0	0	9.9
1670	JAK1_HUMAN	Tyrosine-protein kinase JAK1 OS=Homo sapiens GN=JAK1 PE=1 SV=2	0	0	0	0	41	133.2	8.2	0	0	0	0	0.0088	0	0	0	0	1	0	0	0	0	0.6
1671	GRB1L_HUMAN	GREB1-like protein OS=Homo sapiens GN=GREB1L PE=2 SV=2	0	0	0	0	40.1	214.2	6.2	0	0	0	0	0.0099	0	0	0	0	1	0	0	0	0	0.8
1672	SPDLY_HUMAN	Protein Spindly OS=Homo sapiens GN=CCDC99 PE=1 SV=2	37.7	0	0	0	0	70.1	5.3	0	0	0	0	0	1	0	0	0	0	0	0	0	0	0
1673	RWDD4_HUMAN	RWD domain-containing protein 4 OS=Homo sapiens GN=RWDD4 PE=1 SV=3	0	0	0	0	58.4	21.2	5.1	0	0	0	0	0.0419	0	0	0	0	1	0	0	0	0	5.3
1674	CTSR1_HUMAN	Cation channel sperm-associated protein 1 OS=Homo sapiens GN=CATSPER1 PE=1 SV=3	0	0	0	74.8	0	90	7.3	0	0	0	0.1698	0	0	0	0	1	0	0	0	0	1.9	0
1675	BTNL2_HUMAN	Butyrophilin-like protein 2 OS=Homo sapiens GN=BTNL2 PE=2 SV=1	0	0	0	35.4	0	50.4	4.8	0	0	0	0	0	0	0	0	1	0	0	0	0	0	0
1676	DNLI3_HUMAN	DNA ligase 3 OS=Homo sapiens GN=LIG3 PE=1 SV=2	0	0	0	0	35.8	112.8	10	0	0	0	0	0	0	0	0	0	1	0	0	0	0	0
1677	SP9_HUMAN	Transcription factor Sp9 OS=Homo sapiens GN=SP9 PE=3 SV=1	0	0	0	0	62.9	48.9	10.1	0	0	0	0	0.0479	0	0	0	0	1	0	0	0	0	3.5
1678	BRSK1_HUMAN	BR serine/threonine-protein kinase 1 OS=Homo sapiens GN=BRSK1 PE=1 SV=1	0	48.5	0	0	0	86.7	9.8	0	0	0	0	0	0	1	0	0	0	0	0	0	0	0
1679	DPTOR_HUMAN	DEP domain-containing mTOR-interacting protein OS=Homo sapiens GN=DEPTOR PE=1 SV=2	0	0	0	0	39	46.3	9.3	0	0	0	0	0	0	0	0	0	1	0	0	0	0	0
1680	F27D1_HUMAN	Protein FAM27D1 OS=Homo sapiens GN=FAM27D1 PE=3 SV=2	0	0	0	35.7	0	24.9	12.4	0	0	0	0	0	0	0	0	1	0	0	0	0	0	0
1681	CTSR4_HUMAN	Cation channel sperm-associated protein 4 OS=Homo sapiens GN=CATSPER4 PE=2 SV=1	0	0	0	0	39.4	54.1	5	0	0	0	0	0.2347	0	0	0	0	1	0	0	0	0	3
1682	TMIG1_HUMAN	Transmembrane and immunoglobulin domain-containing protein 1 OS=Homo sapiens GN=TMIGD1 PE=2 SV=1	0	0	0	0	44.8	29.2	9.3	0	0	0	0	0.0375	0	0	0	0	1	0	0	0	0	3.1
1683	SYCC_HUMAN	Cysteinyl-tRNA synthetase. cytoplasmic OS=Homo sapiens GN=CARS PE=1 SV=3	0	38.4	0	0	0	85.4	6.3	0	0.003	0	0	0	0	1	0	0	0	0	1.7	0	0	0
1684	FARP1_HUMAN	FERM. RhoGEF and pleckstrin domain-containing protein 1 OS=Homo sapiens GN=FARP1 PE=1 SV=1	0	0	0	0	43.2	118.6	9.1	0	0	0	0	0.0443	0	0	0	0	1	0	0	0	0	1.6
1685	PRAM9_HUMAN	PRAME family member 9/15 OS=Homo sapiens GN=PRAMEF9 PE=2 SV=1	0	0	0	53.1	0	55.4	10	0	0	0	0.2626	0	0	0	0	1	0	0	0	0	2.1	0
1686	GCP6_HUMAN	Gamma-tubulin complex component 6 OS=Homo sapiens GN=TUBGCP6 PE=1 SV=3	0	0	0	0	75.4	200.4	5.9	0	0	0	0	0.1888	0	0	0	0	1	0	0	0	0	0.5
1687	CA2D1_HUMAN	Voltage-dependent calcium channel subunit alpha-2/delta-1 OS=Homo sapiens GN=CACNA2D1 PE=1 SV=3	0	0	0	63.1	0	124.5	5	0	0	0	0	0	0	0	0	1	0	0	0	0	0	0
1688	TARB1_HUMAN	Probable methyltransferase TARBP1 OS=Homo sapiens GN=TARBP1 PE=1 SV=1	0	0	0	44.1	0	181.6	6.7	0	0	0	0.2125	0	0	0	0	1	0	0	0	0	0.9	0
1689	MAGE2_HUMAN	Melanoma-associated antigen E2 OS=Homo sapiens GN=MAGEE2 PE=2 SV=1	0	35.2	0	0	0	60.3	4.9	0	0.1446	0	0	0	0	1	0	0	0	0	1.7	0	0	0
1690	LIPI_HUMAN	Lipase member I OS=Homo sapiens GN=LIPI PE=1 SV=2	0	0	0	0	57.5	53	10.1	0	0	0	0	0.2268	0	0	0	0	1	0	0	0	0	2.2
1691	ATRX_HUMAN	Transcriptional regulator ATRX OS=Homo sapiens GN=ATRX PE=1 SV=5	0	0	0	0	139.5	282.4	6.2	0	0	0	0	0.0403	0	0	0	0	2	0	0	0	0	0.8
1692	COBA2_HUMAN	Collagen alpha-2(XI) chain OS=Homo sapiens GN=COL11A2 PE=1 SV=4	0	51	0	0	53.9	171.7	5.8	0	0	0	0	0	0	1	0	0	1	0	0	0	0	0
1693	ZN747_HUMAN	KRAB domain-containing protein ZNF747 OS=Homo sapiens GN=ZNF747 PE=2 SV=1	53.1	0	0	0	0	20.6	12	0.1401	0	0	0	0	1	0	0	0	0	19.4	0	0	0	0
1694	CK095_HUMAN	Uncharacterized protein C11orf95 OS=Homo sapiens GN=C11orf95 PE=2 SV=1	0	0	0	0	40.8	73.2	5.8	0	0	0	0	0.0728	0	0	0	0	1	0	0	0	0	1.6
1695	COPB_HUMAN	Coatomer subunit beta OS=Homo sapiens GN=COPB1 PE=1 SV=3	0	0	0	61.4	0	107.1	5.7	0	0	0	0.2229	0	0	0	0	1	0	0	0	0	1.7	0
1696	PROZ_HUMAN	Vitamin K-dependent protein Z OS=Homo sapiens GN=PROZ PE=1 SV=2	0	73.9	0	0	0	44.7	5.6	0	0.4924	0	0	0	0	1	0	0	0	0	6	0	0	0
1697	EMID1_HUMAN	EMI domain-containing protein 1 OS=Homo sapiens GN=EMID1 PE=2 SV=1	0	40.8	0	0	0	45.3	10.4	0	0.0727	0	0	0	0	1	0	0	0	0	3.4	0	0	0
1698	PA2G3_HUMAN	Group 3 secretory phospholipase A2 OS=Homo sapiens GN=PLA2G3 PE=1 SV=2	0	0	0	52.1	0	57.1	10.8	0	0	0	0	0	0	0	0	1	0	0	0	0	0	0
1699	K1199_HUMAN	Protein KIAA1199 OS=Homo sapiens GN=KIAA1199 PE=1 SV=2	0	58.7	0	0	0	152.9	8.8	0	0	0	0	0	0	1	0	0	0	0	0	0	0	0
1700	RHG42_HUMAN	Rho GTPase-activating protein 42 OS=Homo sapiens GN=ARHGAP42 PE=1 SV=3	0	45.6	0	0	0	98.5	8.9	0	0	0	0	0	0	1	0	0	0	0	0	0	0	0
1701	CNKR2_HUMAN	Connector enhancer of kinase suppressor of ras 2 OS=Homo sapiens GN=CNKSR2 PE=1 SV=1	0	0	0	0	130.2	117.5	6.3	0	0	0	0	0.5245	0	0	0	0	4	0	0	0	0	4
1702	YETS2_HUMAN	YEATS domain-containing protein 2 OS=Homo sapiens GN=YEATS2 PE=1 SV=2	62	0	0	51.5	0	150.7	9.8	0.2229	0	0	0	0	1	0	0	1	0	3.2	0	0	0	0
1703	CSF3R_HUMAN	Granulocyte colony-stimulating factor receptor OS=Homo sapiens GN=CSF3R PE=1 SV=1	0	50	0	0	0	92.1	5.7	0	0	0	0	0	0	1	0	0	0	0	0	0	0	0
1704	HNRPR_HUMAN	Heterogeneous nuclear ribonucleoprotein R OS=Homo sapiens GN=HNRNPR PE=1 SV=1	0	0	0	0	35	70.9	8.8	0	0	0	0	0.2036	0	0	0	0	1	0	0	0	0	2.1
1705	THSD1_HUMAN	Thrombospondin type-1 domain-containing protein 1 OS=Homo sapiens GN=THSD1 PE=1 SV=1	0	0	0	47.4	37.9	94.5	9.3	0	0	0	0.0069	0.0769	0	0	0	1	2	0	0	0	1.2	3.1
1706	AHNK2_HUMAN	Protein AHNAK2 OS=Homo sapiens GN=AHNAK2 PE=1 SV=2	0	75.1	0	91.3	186.3	616.2	5.1	0	0.2001	0	0	0.2901	0	3	0	2	4	0	0.7	0	0	1.1
1707	VIME_HUMAN	Vimentin OS=Homo sapiens GN=VIM PE=1 SV=4	0	0	0	0	60.5	53.6	4.9	0	0	0	0	0.1302	0	0	0	0	1	0	0	0	0	1.7
1708	ELL2_HUMAN	RNA polymerase II elongation factor ELL2 OS=Homo sapiens GN=ELL2 PE=1 SV=2	0	0	0	60.6	43.7	72.3	9.7	0	0	0	0.0665	0.2506	0	0	0	1	3	0	0	0	1.6	3.3
1709	GRD2I_HUMAN	Delphilin OS=Homo sapiens GN=GRID2IP PE=2 SV=2	0	0	0	0	70.5	132.2	7.4	0	0	0	0	0.0639	0	0	0	0	2	0	0	0	0	2
1710	SRCN1_HUMAN	SRC kinase signaling inhibitor 1 OS=Homo sapiens GN=SRCIN1 PE=1 SV=3	0	71.6	0	0	0	112.4	9.8	0	0.0228	0	0	0	0	1	0	0	0	0	1.1	0	0	0
1711	ACS2B_HUMAN	Acyl-coenzyme A synthetase ACSM2B. mitochondrial OS=Homo sapiens GN=ACSM2B PE=1 SV=2	0	0	0	0	58.2	64.2	9.3	0	0	0	0	0	0	0	0	0	1	0	0	0	0	0
1712	CCD33_HUMAN	Coiled-coil domain-containing protein 33 OS=Homo sapiens GN=CCDC33 PE=1 SV=3	0	0	0	0	43.2	107.1	6.3	0	0	0	0	0.1997	0	0	0	0	1	0	0	0	0	1.6
1713	TM146_HUMAN	Transmembrane protein 146 OS=Homo sapiens GN=TMEM146 PE=2 SV=3	0	0	0	0	45.4	90.4	7.3	0	0	0	0	0.0774	0	0	0	0	1	0	0	0	0	1.5
1714	NXF1_HUMAN	Nuclear RNA export factor 1 OS=Homo sapiens GN=NXF1 PE=1 SV=1	0	0	0	0	36.1	70.1	9.5	0	0	0	0	0.0788	0	0	0	0	1	0	0	0	0	2.9
1715	ZPI_HUMAN	Protein Z-dependent protease inhibitor OS=Homo sapiens GN=SERPINA10 PE=1 SV=1	0	60.3	0	0	0	50.7	9	0	0.035	0	0	0	0	1	0	0	0	0	3.6	0	0	0
1716	CA103_HUMAN	Uncharacterized protein C1orf103 OS=Homo sapiens GN=C1orf103 PE=1 SV=1	0	0	0	0	33.2	84.5	10.2	0	0	0	0	0	0	0	0	0	1	0	0	0	0	0
1717	KI67_HUMAN	Antigen KI-67 OS=Homo sapiens GN=MKI67 PE=1 SV=2	0	67.7	0	70.7	122.5	358.5	10.1	0	0	0	0.2918	0.2645	0	3	0	3	3	0	0	0	0.5	0.6
1718	EDEM3_HUMAN	ER degradation-enhancing alpha-mannosidase-like 3 OS=Homo sapiens GN=EDEM3 PE=1 SV=2	0	62.9	0	0	0	104.6	4.7	0	0.2861	0	0	0	0	3	0	0	0	0	4.6	0	0	0
1719	NCOA7_HUMAN	Nuclear receptor coactivator 7 OS=Homo sapiens GN=NCOA7 PE=1 SV=2	0	40.3	0	0	0	106.1	5.3	0	0.007	0	0	0	0	1	0	0	0	0	1.3	0	0	0
1720	NTF3_HUMAN	Neurotrophin-3 OS=Homo sapiens GN=NTF3 PE=1 SV=1	0	49.8	0	0	0	29.3	10.1	0	0.1008	0	0	0	0	1	0	0	0	0	3.9	0	0	0
1721	CKAP2_HUMAN	Cytoskeleton-associated protein 2 OS=Homo sapiens GN=CKAP2 PE=1 SV=1	0	0	0	35	107.3	76.9	10.1	0	0	0	0.0135	0.2725	0	0	0	1	3	0	0	0	1.3	3.7
1722	ECEL1_HUMAN	Endothelin-converting enzyme-like 1 OS=Homo sapiens GN=ECEL1 PE=2 SV=3	0	37	0	0	0	87.7	6.6	0	0.0592	0	0	0	0	1	0	0	0	0	2.3	0	0	0
1723	ASB8_HUMAN	Ankyrin repeat and SOCS box protein 8 OS=Homo sapiens GN=ASB8 PE=2 SV=1	0	0	0	55.1	0	31.6	5.5	0	0	0	0.2012	0	0	0	0	1	0	0	0	0	6.2	0
1724	NECD_HUMAN	Necdin OS=Homo sapiens GN=NDN PE=1 SV=1	0	0	0	0	50.8	36.1	9.3	0	0	0	0	0.2825	0	0	0	0	1	0	0	0	0	4
1725	TRRAP_HUMAN	Transformation/transcription domain-associated protein OS=Homo sapiens GN=TRRAP PE=1 SV=3	0	94.7	0	74.1	0	437.3	9.3	0	0	0	0.0053	0	0	2	0	2	0	0	0	0	0.3	0
1726	THOC5_HUMAN	THO complex subunit 5 homolog OS=Homo sapiens GN=THOC5 PE=1 SV=2	0	0	0	0	91.4	78.5	6.4	0	0	0	0	0.2122	0	0	0	0	1	0	0	0	0	1.6
1727	ABCB5_HUMAN	ATP-binding cassette sub-family B member 5 OS=Homo sapiens GN=ABCB5 PE=1 SV=3	0	64.8	0	0	0	89.8	8.7	0	0.1029	0	0	0	0	1	0	0	0	0	1.4	0	0	0
1728	SRRM5_HUMAN	Serine/arginine repetitive matrix protein 5 OS=Homo sapiens GN=SRRM5 PE=2 SV=3	0	47	0	0	0	80.3	12.6	0	0	0	0	0	0	1	0	0	0	0	0	0	0	0
1729	SRPR_HUMAN	Signal recognition particle receptor subunit alpha OS=Homo sapiens GN=SRPR PE=1 SV=2	0	50.8	0	0	0	69.8	9.8	0	0	0	0	0	0	1	0	0	0	0	0	0	0	0
1730	FNIP2_HUMAN	Folliculin-interacting protein 2 OS=Homo sapiens GN=FNIP2 PE=1 SV=2	0	0	0	0	43.5	122	6.2	0	0	0	0	0.2216	0	0	0	0	2	0	0	0	0	1.6
1731	ECHD2_HUMAN	Enoyl-CoA hydratase domain-containing protein 2. mitochondrial OS=Homo sapiens GN=ECHDC2 PE=2 SV=2	0	0	0	0	43.9	31.1	10.3	0	0	0	0	0.0569	0	0	0	0	1	0	0	0	0	6.8
1732	MTMR5_HUMAN	Myotubularin-related protein 5 OS=Homo sapiens GN=SBF1 PE=1 SV=3	0	0	0	50.2	40.1	208.2	6.5	0	0	0	0	0.0074	0	0	0	1	2	0	0	0	0	0.8
1733	NBEL2_HUMAN	Neurobeachin-like protein 2 OS=Homo sapiens GN=NBEAL2 PE=1 SV=2	0	78	0	108.3	74.3	302.3	5.9	0	0	0	0.2561	0.268	0	2	0	2	3	0	0	0	0.6	0.6
1734	PERT_HUMAN	Thyroid peroxidase OS=Homo sapiens GN=TPO PE=1 SV=4	0	43.6	0	0	0	102.9	6.3	0	0.0415	0	0	0	0	1	0	0	0	0	1.1	0	0	0
1735	KDEL1_HUMAN	KDEL motif-containing protein 1 OS=Homo sapiens GN=KDELC1 PE=1 SV=1	0	0	0	34.5	0	58	8.5	0	0	0	0	0	0	0	0	1	0	0	0	0	0	0
1736	WDR33_HUMAN	WD repeat-containing protein 33 OS=Homo sapiens GN=WDR33 PE=1 SV=2	0	0	0	39.7	0	145.8	9.9	0	0	0	0.4412	0	0	0	0	1	0	0	0	0	1	0
1737	SMG5_HUMAN	Protein SMG5 OS=Homo sapiens GN=SMG5 PE=1 SV=3	0	48.9	0	0	0	113.9	5.6	0	0	0	0	0	0	1	0	0	0	0	0	0	0	0
1738	NT5D1_HUMAN	5'-nucleotidase domain-containing protein 1 OS=Homo sapiens GN=NT5DC1 PE=1 SV=1	0	0	0	37	0	51.8	5.9	0	0	0	0.446	0	0	0	0	1	0	0	0	0	2.4	0
1739	GLYR1_HUMAN	Putative oxidoreductase GLYR1 OS=Homo sapiens GN=GLYR1 PE=1 SV=3	0	0	0	0	46.5	60.5	10	0	0	0	0	0	0	0	0	0	1	0	0	0	0	0
1740	LIPB1_HUMAN	Liprin-beta-1 OS=Homo sapiens GN=PPFIBP1 PE=1 SV=2	0	0	0	40.1	0	114	5.3	0	0	0	0.0787	0	0	0	0	1	0	0	0	0	1.6	0
1741	LYST_HUMAN	Lysosomal-trafficking regulator OS=Homo sapiens GN=LYST PE=1 SV=3	0	82.3	0	63.9	0	428.9	6.2	0	0.2652	0	0.0596	0	0	2	0	2	0	0	0.3	0	0.4	0
1742	RIMB2_HUMAN	RIMS-binding protein 2 OS=Homo sapiens GN=RIMBP2 PE=1 SV=3	0	0	0	0	34.9	116	5	0	0	0	0	0	0	0	0	0	1	0	0	0	0	0
1743	RHG15_HUMAN	Rho GTPase-activating protein 15 OS=Homo sapiens GN=ARHGAP15 PE=1 SV=2	0	0	0	0	52.8	54.5	10	0	0	0	0	0	0	0	0	0	1	0	0	0	0	0
1744	SCN9A_HUMAN	Sodium channel protein type 9 subunit alpha OS=Homo sapiens GN=SCN9A PE=1 SV=2	0	0	0	0	73.1	226.2	6.7	0	0	0	0	0.0129	0	0	0	0	1	0	0	0	0	0.7
1745	ACL6A_HUMAN	Actin-like protein 6A OS=Homo sapiens GN=ACTL6A PE=1 SV=1	0	0	0	34.2	0	47.4	5.3	0	0	0	0	0	0	0	0	1	0	0	0	0	0	0
1746	DB129_HUMAN	Beta-defensin 129 OS=Homo sapiens GN=DEFB129 PE=2 SV=1	0	0	0	0	33.7	20.3	10	0	0	0	0	0.2546	0	0	0	0	1	0	0	0	0	6
1747	FETUB_HUMAN	Fetuin-B OS=Homo sapiens GN=FETUB PE=1 SV=2	0	55	0	0	38.4	42	6.6	0	0.064	0	0	0.0609	0	1	0	0	1	0	5.8	0	0	5.8
1748	HGFL_HUMAN	Hepatocyte growth factor-like protein OS=Homo sapiens GN=MST1 PE=1 SV=2	0	94.6	0	0	69.3	80.3	9.4	0	0.0344	0	0	0.0726	0	1	0	0	1	0	3.8	0	0	2.7
1749	LMBR1_HUMAN	Limb region 1 protein homolog OS=Homo sapiens GN=LMBR1 PE=2 SV=1	0	0	0	0	32.6	55.1	5.6	0	0	0	0	0.2303	0	0	0	0	1	0	0	0	0	1.6
1750	B4GN2_HUMAN	Beta-1.4 N-acetylgalactosaminyltransferase 2 OS=Homo sapiens GN=B4GALNT2 PE=2 SV=2	0	0	0	0	41	63.2	9.5	0	0	0	0	0.2655	0	0	0	0	1	0	0	0	0	3.5
1751	CDK13_HUMAN	Cyclin-dependent kinase 13 OS=Homo sapiens GN=CDK13 PE=1 SV=2	0	0	0	0	64.1	164.8	10.2	0	0	0	0	0	0	0	0	0	1	0	0	0	0	0
1752	EXOC1_HUMAN	Exocyst complex component 1 OS=Homo sapiens GN=EXOC1 PE=1 SV=4	0	47.8	0	0	0	101.9	6.2	0	0.0005	0	0	0	0	1	0	0	0	0	2.7	0	0	0
1753	ORC2_HUMAN	Origin recognition complex subunit 2 OS=Homo sapiens GN=ORC2 PE=1 SV=2	0	0	0	36.8	0	65.9	6.1	0	0	0	0.0883	0	0	0	0	1	0	0	0	0	1.2	0
1754	BUB1B_HUMAN	Mitotic checkpoint serine/threonine-protein kinase BUB1 beta OS=Homo sapiens GN=BUB1B PE=1 SV=3	0	45.6	0	0	0	119.5	5.1	0	0.0247	0	0	0	0	1	0	0	0	0	0.8	0	0	0
1755	SPT17_HUMAN	Spermatogenesis-associated protein 17 OS=Homo sapiens GN=SPATA17 PE=1 SV=1	0	0	0	42.7	0	43.5	10.3	0	0	0	0.4627	0	0	0	0	1	0	0	0	0	5.3	0
1756	GRB10_HUMAN	Growth factor receptor-bound protein 10 OS=Homo sapiens GN=GRB10 PE=1 SV=2	0	0	0	46.3	0	67.2	9.1	0	0	0	0	0	0	0	0	1	0	0	0	0	0	0
1757	RL4_HUMAN	60S ribosomal protein L4 OS=Homo sapiens GN=RPL4 PE=1 SV=5	0	49.6	0	0	0	47.7	11.8	0	0	0	0	0	0	1	0	0	0	0	0	0	0	0
1758	PCD18_HUMAN	Protocadherin-18 OS=Homo sapiens GN=PCDH18 PE=2 SV=3	44.2	0	0	0	59.6	126.1	4.9	0.2146	0	0	0	0.2378	1	0	0	0	1	2.7	0	0	0	0.7
1759	GBP1_HUMAN	Interferon-induced guanylate-binding protein 1 OS=Homo sapiens GN=GBP1 PE=1 SV=2	0	48	0	0	0	67.9	5.9	0	0	0	0	0	0	1	0	0	0	0	0	0	0	0
1760	CNDP1_HUMAN	Beta-Ala-His dipeptidase OS=Homo sapiens GN=CNDP1 PE=1 SV=4	0	156.4	0	0	0	56.7	5	0	0.025	0	0	0	0	3	0	0	0	0	5.9	0	0	0
1761	CCD87_HUMAN	Coiled-coil domain-containing protein 87 OS=Homo sapiens GN=CCDC87 PE=2 SV=2	0	40.4	0	0	0	96.3	9.4	0	0.2716	0	0	0	0	1	0	0	0	0	1.3	0	0	0
1762	CP078_HUMAN	Uncharacterized protein C16orf78 OS=Homo sapiens GN=C16orf78 PE=2 SV=1	0	0	0	40.4	0	30.8	10.4	0	0	0	0.2632	0	0	0	0	1	0	0	0	0	3	0
1763	RPAP2_HUMAN	Putative RNA polymerase II subunit B1 CTD phosphatase RPAP2 OS=Homo sapiens GN=RPAP2 PE=1 SV=1	0	0	0	35.8	0	69.5	8.8	0	0	0	0.0305	0	0	0	0	1	0	0	0	0	1.6	0
1764	COLA1_HUMAN	Collagen alpha-1(XXI) chain OS=Homo sapiens GN=COL21A1 PE=2 SV=1	0	0	0	87.2	0	99.3	9.3	0	0	0	0.0038	0	0	0	0	1	0	0	0	0	2.2	0
1765	ANGL1_HUMAN	Angiopoietin-related protein 1 OS=Homo sapiens GN=ANGPTL1 PE=2 SV=1	0	36.3	0	0	0	56.7	9.1	0	0.0235	0	0	0	0	1	0	0	0	0	2.6	0	0	0
1766	ABCG4_HUMAN	ATP-binding cassette sub-family G member 4 OS=Homo sapiens GN=ABCG4 PE=2 SV=2	41.5	0	0	0	0	71.8	9.4	0.2013	0	0	0	0	1	0	0	0	0	6.7	0	0	0	0
1767	PZP_HUMAN	Pregnancy zone protein OS=Homo sapiens GN=PZP PE=1 SV=4	0	677.9	0	278.4	406.5	163.8	5.9	0	0.0748	0	0.0001	0.0625	0	4	0	2	4	0	3.2	0	0.9	4.3
1768	CDN2B_HUMAN	Cyclin-dependent kinase 4 inhibitor B OS=Homo sapiens GN=CDKN2B PE=1 SV=1	0	0	0	40.1	0	14.7	6.1	0	0	0	0.0368	0	0	0	0	2	0	0	0	0	19.6	0
1769	SCRIB_HUMAN	Protein scribble homolog OS=Homo sapiens GN=SCRIB PE=1 SV=4	0	75.8	0	43.9	0	174.8	4.9	0	0.064	0	0.266	0	0	2	0	2	0	0	0.6	0	0.6	0
1770	ATS7_HUMAN	A disintegrin and metalloproteinase with thrombospondin motifs 7 OS=Homo sapiens GN=ADAMTS7 PE=1 SV=2	0	66.9	0	0	0	184	5.8	0	0.2552	0	0	0	0	1	0	0	0	0	0.5	0	0	0
1771	TCF15_HUMAN	Transcription factor 15 OS=Homo sapiens GN=TCF15 PE=2 SV=3	0	0	0	0	38.6	20.8	11.5	0	0	0	0	0.225	0	0	0	0	1	0	0	0	0	5
1772	DACH1_HUMAN	Dachshund homolog 1 OS=Homo sapiens GN=DACH1 PE=1 SV=2	0	0	0	0	34	78.5	9.6	0	0	0	0	0	0	0	0	0	1	0	0	0	0	0
1773	EMIL2_HUMAN	EMILIN-2 OS=Homo sapiens GN=EMILIN2 PE=1 SV=3	0	0	0	35.1	0	115.6	6	0	0	0	0	0	0	0	0	1	0	0	0	0	0	0
1774	FAT4_HUMAN	Protocadherin Fat 4 OS=Homo sapiens GN=FAT4 PE=2 SV=2	78.1	0	0	0	217.6	542.4	4.6	0.2665	0	0	0	0.0885	1	0	0	0	4	1.1	0	0	0	0.8
1775	IBTK_HUMAN	Inhibitor of Bruton tyrosine kinase OS=Homo sapiens GN=IBTK PE=1 SV=3	0	0	0	34.8	0	150.4	8.7	0	0	0	0	0	0	0	0	1	0	0	0	0	0	0
1776	PARP1_HUMAN	Poly [ADP-ribose] polymerase 1 OS=Homo sapiens GN=PARP1 PE=1 SV=4	0	64.3	0	0	49.1	113	9.6	0	0.0634	0	0	0	0	1	0	0	1	0	1	0	0	0
1777	GTR10_HUMAN	Solute carrier family 2. facilitated glucose transporter member 10 OS=Homo sapiens GN=SLC2A10 PE=1 SV=2	0	42	0	0	0	56.9	9.9	0	0.2682	0	0	0	0	1	0	0	0	0	3	0	0	0
1778	CBPC4_HUMAN	Cytosolic carboxypeptidase 4 OS=Homo sapiens GN=AGBL1 PE=2 SV=2	0	0	0	53	0	120.2	6.9	0	0	0	0.2574	0	0	0	0	1	0	0	0	0	0.7	0
1779	GGA2_HUMAN	ADP-ribosylation factor-binding protein GGA2 OS=Homo sapiens GN=GGA2 PE=1 SV=3	0	0	0	0	34.4	67.1	6.1	0	0	0	0	0	0	0	0	0	1	0	0	0	0	0
1780	TF3C5_HUMAN	General transcription factor 3C polypeptide 5 OS=Homo sapiens GN=GTF3C5 PE=1 SV=2	0	0	0	0	57.8	59.5	6.5	0	0	0	0	0.2726	0	0	0	0	1	0	0	0	0	2.5
1781	O10H2_HUMAN	Olfactory receptor 10H2 OS=Homo sapiens GN=OR10H2 PE=2 SV=1	0	38.4	0	0	41.8	34.6	9.8	0	0.0156	0	0	0.2266	0	1	0	0	3	0	3.5	0	0	5.4
1782	AACS_HUMAN	Acetoacetyl-CoA synthetase OS=Homo sapiens GN=AACS PE=1 SV=1	0	0	0	0	60.2	75.1	5.8	0	0	0	0	0.0252	0	0	0	0	1	0	0	0	0	1.9
1783	OTOF_HUMAN	Otoferlin OS=Homo sapiens GN=OTOF PE=1 SV=3	0	71.3	0	0	0	226.6	5.4	0	0	0	0	0	0	1	0	0	0	0	0	0	0	0
1784	GSLG1_HUMAN	Golgi apparatus protein 1 OS=Homo sapiens GN=GLG1 PE=1 SV=2	0	0	0	40.4	0	134.5	6.5	0	0	0	0.0752	0	0	0	0	1	0	0	0	0	0.9	0
1785	TSH3_HUMAN	Teashirt homolog 3 OS=Homo sapiens GN=TSHZ3 PE=1 SV=2	0	0	0	37.9	48	118.5	6.9	0	0	0	0.3425	0.029	0	0	0	1	2	0	0	0	0.8	1
1786	CK044_HUMAN	Uncharacterized protein C11orf44 OS=Homo sapiens GN=C11orf44 PE=2 SV=1	0	0	0	0	50	13.7	5.5	0	0	0	0	0.0088	0	0	0	0	1	0	0	0	0	12.3
1787	TNKS2_HUMAN	Tankyrase-2 OS=Homo sapiens GN=TNKS2 PE=1 SV=1	0	43.1	0	0	0	126.8	6.8	0	0.2274	0	0	0	0	1	0	0	0	0	1.3	0	0	0
1788	KIF9_HUMAN	Kinesin-like protein KIF9 OS=Homo sapiens GN=KIF9 PE=1 SV=4	0	0	0	0	47.2	89.9	6.8	0	0	0	0	0.196	0	0	0	0	1	0	0	0	0	2.4
1789	DLG2_HUMAN	Disks large homolog 2 OS=Homo sapiens GN=DLG2 PE=1 SV=3	0	0	0	60.5	37.9	97.5	6	0	0	0	0.2558	0.0033	0	0	0	1	2	0	0	0	2	1
1790	ELL_HUMAN	RNA polymerase II elongation factor ELL OS=Homo sapiens GN=ELL PE=1 SV=1	0	0	0	51.3	0	68.2	10.1	0	0	0	0	0	0	0	0	1	0	0	0	0	0	0
1791	RT28_HUMAN	28S ribosomal protein S28. mitochondrial OS=Homo sapiens GN=MRPS28 PE=1 SV=1	0	37.8	0	0	0	20.8	10	0	0.0332	0	0	0	0	1	0	0	0	0	9.6	0	0	0
1792	MVD1_HUMAN	Diphosphomevalonate decarboxylase OS=Homo sapiens GN=MVD PE=1 SV=1	0	0	0	0	42.3	43.4	7	0	0	0	0	0	0	0	0	0	1	0	0	0	0	0
1793	U2QL1_HUMAN	Ubiquitin-conjugating enzyme E2Q-like protein 1 OS=Homo sapiens GN=UBE2QL1 PE=2 SV=2	0	45.3	0	0	0	18.3	9	0	0.1868	0	0	0	0	1	0	0	0	0	5.6	0	0	0
1794	ZN865_HUMAN	Zinc finger protein 865 OS=Homo sapiens GN=ZNF865 PE=3 SV=1	0	0	0	37.1	0	111	10.6	0	0	0	0.2322	0	0	0	0	1	0	0	0	0	1	0
1795	CCD96_HUMAN	Coiled-coil domain-containing protein 96 OS=Homo sapiens GN=CCDC96 PE=2 SV=2	0	0	0	0	35.8	62.7	4.8	0	0	0	0	0.0858	0	0	0	0	1	0	0	0	0	2.5
1796	MUT7_HUMAN	Probable exonuclease mut-7 homolog OS=Homo sapiens GN=EXD3 PE=1 SV=3	0	37.5	0	0	71.7	96.5	9.9	0	0.1304	0	0	0.2572	0	1	0	0	1	0	1.8	0	0	2.2
1797	IPSP_HUMAN	Plasma serine protease inhibitor OS=Homo sapiens GN=SERPINA5 PE=1 SV=3	0	70.5	0	0	0	45.6	9.8	0	0.0257	0	0	0	0	1	0	0	0	0	2.7	0	0	0
1798	ZN165_HUMAN	Zinc finger protein 165 OS=Homo sapiens GN=ZNF165 PE=1 SV=1	0	0	0	0	58.6	55.7	6.8	0	0	0	0	0.0843	0	0	0	0	1	0	0	0	0	2.5
1799	MYOZ1_HUMAN	Myozenin-1 OS=Homo sapiens GN=MYOZ1 PE=1 SV=1	0	0	0	43.4	0	31.7	9.3	0	0	0	0	0	0	0	0	1	0	0	0	0	0	0
1800	ASND1_HUMAN	Asparagine synthetase domain-containing protein 1 OS=Homo sapiens GN=ASNSD1 PE=2 SV=2	0	41.7	0	0	0	72	6.4	0	0.0599	0	0	0	0	1	0	0	0	0	1.2	0	0	0
1801	VSX2_HUMAN	Visual system homeobox 2 OS=Homo sapiens GN=VSX2 PE=1 SV=1	0	70.5	0	54.3	0	39.4	7.8	0	0	0	0.063	0	0	2	0	2	0	0	0	0	8.3	0
1802	CF155_HUMAN	Uncharacterized protein C6orf155 OS=Homo sapiens GN=C6orf155 PE=2 SV=2	0	0	0	0	45.7	13.8	12.8	0	0	0	0	0.238	0	0	0	0	1	0	0	0	0	7.7
1803	K0100_HUMAN	UPF0378 protein KIAA0100 OS=Homo sapiens GN=KIAA0100 PE=1 SV=3	0	0	0	56.3	0	253.5	6.7	0	0	0	0	0	0	0	0	1	0	0	0	0	0	0
1804	K1C39_HUMAN	Keratin. type I cytoskeletal 39 OS=Homo sapiens GN=KRT39 PE=1 SV=2	0	0	0	0	61.5	55.6	5.1	0	0	0	0	0	0	0	0	0	2	0	0	0	0	0
1805	PKP3_HUMAN	Plakophilin-3 OS=Homo sapiens GN=PKP3 PE=1 SV=1	0	0	0	0	52.8	87	10	0	0	0	0	0	0	0	0	0	1	0	0	0	0	0
1806	KHDR2_HUMAN	KH domain-containing. RNA-binding. signal transduction-associated protein 2 OS=Homo sapiens GN=KHDRBS2 PE=1 SV=1	0	0	0	0	35.9	38.9	5.9	0	0	0	0	0	0	0	0	0	1	0	0	0	0	0
1807	TMEM5_HUMAN	Transmembrane protein 5 OS=Homo sapiens GN=TMEM5 PE=2 SV=1	0	56.8	0	0	40.3	51.1	9.4	0	0.0939	0	0	0.018	0	3	0	0	1	0	2.7	0	0	2
1808	TCRG1_HUMAN	Transcription elongation regulator 1 OS=Homo sapiens GN=TCERG1 PE=1 SV=2	0	0	0	46.3	0	123.8	9.3	0	0	0	0.006	0	0	0	0	1	0	0	0	0	1.1	0
1809	LTK_HUMAN	Leukocyte tyrosine kinase receptor OS=Homo sapiens GN=LTK PE=1 SV=3	0	0	0	0	46	91.6	6.1	0	0	0	0	0	0	0	0	0	1	0	0	0	0	0
1810	DX26B_HUMAN	Protein DDX26B OS=Homo sapiens GN=DDX26B PE=2 SV=1	0	0	0	47.3	0	96.6	9.5	0	0	0	0.0445	0	0	0	0	1	0	0	0	0	0.8	0
1811	CT199_HUMAN	Putative uncharacterized protein encoded by NCRNA00275 OS=Homo sapiens GN=NCRNA00275 PE=5 SV=2	45.7	0	0	0	0	12.6	12.4	0	0	0	0	0	1	0	0	0	0	0	0	0	0	0
1812	CABL1_HUMAN	CDK5 and ABL1 enzyme substrate 1 OS=Homo sapiens GN=CABLES1 PE=1 SV=2	0	0	0	0	32.1	67.6	10.2	0	0	0	0	0.0652	0	0	0	0	1	0	0	0	0	2.2
1813	CA144_HUMAN	UPF0485 protein C1orf144 OS=Homo sapiens GN=C1orf144 PE=1 SV=1	0	0	0	0	37.2	17	9.5	0	0	0	0	0	0	0	0	0	1	0	0	0	0	0
1814	LMTK2_HUMAN	Serine/threonine-protein kinase LMTK2 OS=Homo sapiens GN=LMTK2 PE=1 SV=2	0	0	0	0	48.2	164.8	4.2	0	0	0	0	0.1481	0	0	0	0	1	0	0	0	0	0.9
1815	KIF3C_HUMAN	Kinesin-like protein KIF3C OS=Homo sapiens GN=KIF3C PE=1 SV=3	0	0	0	0	47.5	89.4	8.9	0	0	0	0	0.2752	0	0	0	0	1	0	0	0	0	1.6
1816	PHLB3_HUMAN	Pleckstrin homology-like domain family B member 3 OS=Homo sapiens GN=PHLDB3 PE=2 SV=3	0	43	0	0	0	71.9	6.1	0	0.0875	0	0	0	0	1	0	0	0	0	1.4	0	0	0
1817	K1468_HUMAN	LisH domain and HEAT repeat-containing protein KIAA1468 OS=Homo sapiens GN=KIAA1468 PE=1 SV=2	0	0	0	35.1	0	134.5	5.2	0	0	0	0	0	0	0	0	1	0	0	0	0	0	0
1818	KCAB1_HUMAN	Voltage-gated potassium channel subunit beta-1 OS=Homo sapiens GN=KCNAB1 PE=2 SV=1	0	0	0	0	75.8	46.5	9.8	0	0	0	0	0.2328	0	0	0	0	2	0	0	0	0	5.7
1819	KHDR3_HUMAN	KH domain-containing. RNA-binding. signal transduction-associated protein 3 OS=Homo sapiens GN=KHDRBS3 PE=1 SV=1	0	0	0	0	49.5	38.8	7.7	0	0	0	0	0.0369	0	0	0	0	1	0	0	0	0	2.3
1820	CF223_HUMAN	Uncharacterized protein C6orf223 OS=Homo sapiens GN=C6orf223 PE=2 SV=2	0	0	0	52	0	26.1	12.8	0	0	0	0	0	0	0	0	1	0	0	0	0	0	0
1821	ATS18_HUMAN	A disintegrin and metalloproteinase with thrombospondin motifs 18 OS=Homo sapiens GN=ADAMTS18 PE=2 SV=3	0	0	0	0	32.3	135.1	10.1	0	0	0	0	0	0	0	0	0	1	0	0	0	0	0
1822	PHF8_HUMAN	Histone lysine demethylase PHF8 OS=Homo sapiens GN=PHF8 PE=1 SV=3	0	0	0	39.4	45.1	117.8	9.7	0	0	0	0	0.0116	0	0	0	1	2	0	0	0	0	0.8
1823	C1QB_HUMAN	Complement C1q subcomponent subunit B OS=Homo sapiens GN=C1QB PE=1 SV=3	0	141.1	0	124.8	74.6	26.7	9.6	0	0.1212	0	0.0592	0.0754	0	3	0	2	2	0	5.9	0	5.9	5.9
1824	DJC25_HUMAN	DnaJ homolog subfamily C member 25 OS=Homo sapiens GN=DNAJC25 PE=2 SV=1	0	40.2	0	0	0	42.4	9.7	0	0.0803	0	0	0	0	1	0	0	0	0	4.7	0	0	0
1825	DOCK3_HUMAN	Dedicator of cytokinesis protein 3 OS=Homo sapiens GN=DOCK3 PE=1 SV=1	0	0	0	0	70.3	233	6.5	0	0	0	0	0	0	0	0	0	1	0	0	0	0	0
1826	ZKSC2_HUMAN	Zinc finger protein with KRAB and SCAN domains 2 OS=Homo sapiens GN=ZKSCAN2 PE=1 SV=2	0	0	0	0	67.8	110.9	9.7	0	0	0	0	0.2639	0	0	0	0	2	0	0	0	0	2.9
1827	ACHA4_HUMAN	Neuronal acetylcholine receptor subunit alpha-4 OS=Homo sapiens GN=CHRNA4 PE=1 SV=2	0	65.1	0	0	0	69.9	6.9	0	0	0	0	0	0	1	0	0	0	0	0	0	0	0
1828	FRMD5_HUMAN	FERM domain-containing protein 5 OS=Homo sapiens GN=FRMD5 PE=2 SV=1	0	45.2	0	0	0	65	9.4	0	0.1029	0	0	0	0	1	0	0	0	0	1.4	0	0	0
1829	CYLC2_HUMAN	Cylicin-2 OS=Homo sapiens GN=CYLC2 PE=2 SV=1	0	0	0	0	59.3	39.1	10.2	0	0	0	0	0	0	0	0	0	1	0	0	0	0	0
1830	RGMC_HUMAN	Hemojuvelin OS=Homo sapiens GN=HFE2 PE=1 SV=1	0	46	0	0	0	45.1	9	0	0	0	0	0	0	1	0	0	0	0	0	0	0	0
1831	HUTH_HUMAN	Histidine ammonia-lyase OS=Homo sapiens GN=HAL PE=1 SV=1	0	0	0	33.8	0	72.7	6.5	0	0	0	0	0	0	0	0	1	0	0	0	0	0	0
1832	NOTC3_HUMAN	Neurogenic locus notch homolog protein 3 OS=Homo sapiens GN=NOTCH3 PE=1 SV=2	0	0	0	0	57.8	243.5	5.1	0	0	0	0	0.0427	0	0	0	0	1	0	0	0	0	0.6
1833	UBP24_HUMAN	Ubiquitin carboxyl-terminal hydrolase 24 OS=Homo sapiens GN=USP24 PE=1 SV=3	0	0	0	94.9	67.3	294.2	5.7	0	0	0	0	0.1627	0	0	0	1	2	0	0	0	0	0.7
1834	CG010_HUMAN	CaiB/baiF CoA-transferase family protein C7orf10 OS=Homo sapiens GN=C7orf10 PE=1 SV=2	0	46.8	0	0	0	48.4	9.2	0	0.028	0	0	0	0	1	0	0	0	0	2.7	0	0	0
1835	HSP74_HUMAN	Heat shock 70 kDa protein 4 OS=Homo sapiens GN=HSPA4 PE=1 SV=4	0	52.9	0	0	111	94.3	5	0	0.0708	0	0	0.1353	0	1	0	0	3	0	1.7	0	0	4
1836	BUP1_HUMAN	Beta-ureidopropionase OS=Homo sapiens GN=UPB1 PE=1 SV=1	0	0	0	52.1	0	43.1	6.1	0	0	0	0	0	0	0	0	1	0	0	0	0	0	0
1837	ACTN2_HUMAN	Alpha-actinin-2 OS=Homo sapiens GN=ACTN2 PE=1 SV=1	0	107.7	0	0	58.6	103.8	5.2	0	0.2125	0	0	0.277	0	1	0	0	3	0	0.9	0	0	3.6
1838	MEN1_HUMAN	Menin OS=Homo sapiens GN=MEN1 PE=1 SV=4	0	0	0	56.1	0	68	6.1	0	0	0	0	0	0	0	0	1	0	0	0	0	0	0
1839	M3K6_HUMAN	Mitogen-activated protein kinase kinase kinase 6 OS=Homo sapiens GN=MAP3K6 PE=1 SV=3	0	0	0	0	40.8	142.5	6.8	0	0	0	0	0.2774	0	0	0	0	1	0	0	0	0	1.1
1840	GPBAR_HUMAN	G-protein coupled bile acid receptor 1 OS=Homo sapiens GN=GPBAR1 PE=2 SV=1	0	0	0	0	40.1	35.2	10.7	0	0	0	0	0.0135	0	0	0	0	1	0	0	0	0	2.4
1841	ZN878_HUMAN	Zinc finger protein 878 OS=Homo sapiens GN=ZNF878 PE=3 SV=2	0	55	0	0	0	61.5	10.5	0	0	0	0	0	0	1	0	0	0	0	0	0	0	0
1842	G3BP2_HUMAN	Ras GTPase-activating protein-binding protein 2 OS=Homo sapiens GN=G3BP2 PE=1 SV=2	0	0	0	48	40.9	54.1	5.3	0	0	0	0.0384	0.0462	0	0	0	1	2	0	0	0	1.9	2.3
1843	KDM4B_HUMAN	Lysine-specific demethylase 4B OS=Homo sapiens GN=KDM4B PE=1 SV=4	0	0	0	38	0	121.8	6.8	0	0	0	0.11	0	0	0	0	1	0	0	0	0	2.4	0
1844	HABP4_HUMAN	Intracellular hyaluronan-binding protein 4 OS=Homo sapiens GN=HABP4 PE=1 SV=1	0	0	0	50	43.2	45.8	7.7	0	0	0	0.2827	0.0583	0	0	0	1	2	0	0	0	2.4	2.4
1845	T3JAM_HUMAN	TRAF3-interacting JNK-activating modulator OS=Homo sapiens GN=TRAF3IP3 PE=1 SV=2	0	0	0	54	0	63.6	9.7	0	0	0	0.0686	0	0	0	0	1	0	0	0	0	1.8	0
1846	CC151_HUMAN	Coiled-coil domain-containing protein 151 OS=Homo sapiens GN=CCDC151 PE=2 SV=1	0	49.9	0	0	0	69.1	9.7	0	0.0982	0	0	0	0	1	0	0	0	0	1.7	0	0	0
1847	DBF4B_HUMAN	Protein DBF4 homolog B OS=Homo sapiens GN=DBF4B PE=1 SV=1	33.7	0	0	0	0	67.2	10	0	0	0	0	0	1	0	0	0	0	0	0	0	0	0
1848	SRPX_HUMAN	Sushi repeat-containing protein SRPX OS=Homo sapiens GN=SRPX PE=2 SV=1	0	0	0	37.3	0	51.5	10	0	0	0	0	0	0	0	0	1	0	0	0	0	0	0
1849	RBM28_HUMAN	RNA-binding protein 28 OS=Homo sapiens GN=RBM28 PE=1 SV=3	0	64	0	0	0	85.7	9.9	0	0.0989	0	0	0	0	1	0	0	0	0	0.9	0	0	0
1850	FGR_HUMAN	Tyrosine-protein kinase Fgr OS=Homo sapiens GN=FGR PE=1 SV=2	40.7	0	0	0	0	59.4	5.3	0.1406	0	0	0	0	1	0	0	0	0	2.3	0	0	0	0
1851	CNDD3_HUMAN	Condensin-2 complex subunit D3 OS=Homo sapiens GN=NCAPD3 PE=1 SV=2	33.7	0	0	0	0	168.8	8	0	0	0	0	0	1	0	0	0	0	0	0	0	0	0
1852	SEPT2_HUMAN	Septin-2 OS=Homo sapiens GN=SEPT2 PE=1 SV=1	0	0	0	33.4	0	41.5	6.1	0	0	0	0	0	0	0	0	1	0	0	0	0	0	0
1853	PRAM_HUMAN	PML-RARA-regulated adapter molecule 1 OS=Homo sapiens GN=PRAM1 PE=1 SV=1	0	0	0	50.4	87.6	79.2	10.1	0	0	0	0.0764	0.0219	0	0	0	1	3	0	0	0	1.7	4.3
1854	FOP_HUMAN	Friend of PRMT1 protein OS=Homo sapiens GN=C1orf77 PE=1 SV=2	0	59.2	0	0	0	26.4	12.7	0	0	0	0	0	0	1	0	0	0	0	0	0	0	0
1855	ZN615_HUMAN	Zinc finger protein 615 OS=Homo sapiens GN=ZNF615 PE=1 SV=2	0	0	0	38.4	0	83.7	10.4	0	0	0	0.2487	0	0	0	0	1	0	0	0	0	1.1	0
1856	SWT1_HUMAN	Transcriptional protein SWT1 OS=Homo sapiens GN=SWT1 PE=2 SV=1	0	45.8	0	0	0	103.2	9.7	0	0	0	0	0	0	1	0	0	0	0	0	0	0	0
1857	P85B_HUMAN	Phosphatidylinositol 3-kinase regulatory subunit beta OS=Homo sapiens GN=PIK3R2 PE=1 SV=2	0	0	0	0	33.3	81.5	6	0	0	0	0	0	0	0	0	0	1	0	0	0	0	0
1858	JADE2_HUMAN	Protein Jade-2 OS=Homo sapiens GN=PHF15 PE=1 SV=2	0	0	0	0	63.7	87.4	5	0	0	0	0	0	0	0	0	0	1	0	0	0	0	0
1859	PPRC1_HUMAN	Peroxisome proliferator-activated receptor gamma coactivator-related protein 1 OS=Homo sapiens GN=PPRC1 PE=1 SV=1	0	36.6	0	0	0	177.4	6.1	0	0.0835	0	0	0	0	1	0	0	0	0	1	0	0	0
1860	MCAF1_HUMAN	Activating transcription factor 7-interacting protein 1 OS=Homo sapiens GN=ATF7IP PE=1 SV=3	0	0	0	0	45.6	136.3	4.4	0	0	0	0	0.0206	0	0	0	0	1	0	0	0	0	0.8
1861	CANT1_HUMAN	Soluble calcium-activated nucleotidase 1 OS=Homo sapiens GN=CANT1 PE=1 SV=1	0	0	0	0	38.1	44.8	5.7	0	0	0	0	0	0	0	0	0	1	0	0	0	0	0
1862	C8AP2_HUMAN	CASP8-associated protein 2 OS=Homo sapiens GN=CASP8AP2 PE=1 SV=1	0	0	0	0	53.4	222.5	6.1	0	0	0	0	0.2021	0	0	0	0	1	0	0	0	0	0.7
1863	LIPA3_HUMAN	Liprin-alpha-3 OS=Homo sapiens GN=PPFIA3 PE=1 SV=3	0	43.5	0	0	86.3	133.4	5.4	0	0.0623	0	0	0.2431	0	1	0	0	1	0	0.8	0	0	1.8
1864	CMYA5_HUMAN	Cardiomyopathy-associated protein 5 OS=Homo sapiens GN=CMYA5 PE=1 SV=3	44.7	44.6	0	0	110.9	448.9	4.6	0.1477	0.1949	0	0	0.3981	1	2	0	0	3	0.6	0.4	0	0	0.5
1865	ITM2B_HUMAN	Integral membrane protein 2B OS=Homo sapiens GN=ITM2B PE=1 SV=1	0	0	0	0	35.7	30.3	4.9	0	0	0	0	0	0	0	0	0	1	0	0	0	0	0
1866	K1614_HUMAN	Uncharacterized protein KIAA1614 OS=Homo sapiens GN=KIAA1614 PE=2 SV=3	0	56.9	0	0	57.6	126.5	10.2	0	0	0	0	0.0238	0	1	0	0	1	0	0	0	0	0.9
1867	PARP8_HUMAN	Poly [ADP-ribose] polymerase 8 OS=Homo sapiens GN=PARP8 PE=1 SV=1	0	0	0	50.3	0	95.8	9.5	0	0	0	0	0	0	0	0	1	0	0	0	0	0	0
1868	1A69_HUMAN	HLA class I histocompatibility antigen. A-69 alpha chain OS=Homo sapiens GN=HLA-A PE=1 SV=2	0	0	0	39.4	0	41	6.5	0	0	0	0.2431	0	0	0	0	1	0	0	0	0	3.6	0
1869	LCA10_HUMAN	Putative lung carcinoma-associated protein 10 OS=Homo sapiens GN=LCA10 PE=2 SV=1	0	0	0	39.4	0	17.3	10.4	0	0	0	0.1957	0	0	0	0	1	0	0	0	0	6.7	0
1870	PPM1K_HUMAN	Protein phosphatase 1K. mitochondrial OS=Homo sapiens GN=PPM1K PE=1 SV=1	0	0	0	0	33.6	41	6.3	0	0	0	0	0.2177	0	0	0	0	1	0	0	0	0	5.4
1871	ARH40_HUMAN	Rho guanine nucleotide exchange factor 40 OS=Homo sapiens GN=ARHGEF40 PE=1 SV=3	0	73.4	0	0	0	164.6	5.8	0	0	0	0	0	0	1	0	0	0	0	0	0	0	0
1872	ZN497_HUMAN	Zinc finger protein 497 OS=Homo sapiens GN=ZNF497 PE=2 SV=2	0	40.6	0	0	0	54.7	11	0	0.2224	0	0	0	0	1	0	0	0	0	2.4	0	0	0
1873	T23O_HUMAN	Tryptophan 2.3-dioxygenase OS=Homo sapiens GN=TDO2 PE=1 SV=1	0	0	0	35.6	0	47.8	6.5	0	0	0	0	0	0	0	0	1	0	0	0	0	0	0
1874	EVI5_HUMAN	Ecotropic viral integration site 5 protein homolog OS=Homo sapiens GN=EVI5 PE=1 SV=3	0	0	0	36.9	0	92.9	5.7	0	0	0	0.088	0	0	0	0	1	0	0	0	0	2.3	0
1875	MEPCE_HUMAN	7SK snRNA methylphosphate capping enzyme OS=Homo sapiens GN=MEPCE PE=1 SV=1	0	41	0	34.3	0	74.3	10.3	0	0.2857	0	0	0	0	2	0	1	0	0	2.6	0	0	0
1876	YP026_HUMAN	Putative uncharacterized protein LOC641298 OS=Homo sapiens PE=5 SV=2	0	52	0	0	0	78.5	7.4	0	0.0548	0	0	0	0	1	0	0	0	0	1.1	0	0	0
1877	DAB2_HUMAN	Disabled homolog 2 OS=Homo sapiens GN=DAB2 PE=1 SV=3	0	0	0	40.3	0	82.4	5.2	0	0	0	0.0786	0	0	0	0	1	0	0	0	0	1.2	0
1878	UNC5D_HUMAN	Netrin receptor UNC5D OS=Homo sapiens GN=UNC5D PE=1 SV=1	0	0	0	0	50.7	105.8	5.7	0	0	0	0	0.1291	0	0	0	0	1	0	0	0	0	1.8
1879	FHR5_HUMAN	Complement factor H-related protein 5 OS=Homo sapiens GN=CFHR5 PE=1 SV=1	0	0	0	48.4	0	64.4	7	0	0	0	0.2773	0	0	0	0	1	0	0	0	0	3.7	0
1880	MO4L1_HUMAN	Mortality factor 4-like protein 1 OS=Homo sapiens GN=MORF4L1 PE=1 SV=2	0	35.9	0	0	0	41.4	9.7	0	0.1834	0	0	0	0	1	0	0	0	0	3.9	0	0	0
1881	CQ042_HUMAN	UPF0629 protein C17orf42 OS=Homo sapiens GN=C17orf42 PE=1 SV=1	0	0	0	34.8	0	41.6	10.1	0	0	0	0	0	0	0	0	1	0	0	0	0	0	0
1882	T200C_HUMAN	Transmembrane protein 200C OS=Homo sapiens GN=TMEM200C PE=2 SV=2	0	45.4	0	0	42	63.9	10.9	0	0	0	0	0.0779	0	1	0	0	1	0	0	0	0	1.6
1883	RNZ2_HUMAN	Zinc phosphodiesterase ELAC protein 2 OS=Homo sapiens GN=ELAC2 PE=1 SV=2	0	50.9	0	0	0	92.2	9.2	0	0	0	0	0	0	1	0	0	0	0	0	0	0	0
1884	TNK1_HUMAN	Non-receptor tyrosine-protein kinase TNK1 OS=Homo sapiens GN=TNK1 PE=1 SV=3	0	0	0	37.4	0	72.4	10.5	0	0	0	0.1071	0	0	0	0	1	0	0	0	0	2.3	0
1885	HIF1A_HUMAN	Hypoxia-inducible factor 1-alpha OS=Homo sapiens GN=HIF1A PE=1 SV=1	0	0	0	0	60.1	92.6	5	0	0	0	0	0.0073	0	0	0	0	2	0	0	0	0	2.7
1886	MS3L1_HUMAN	Male-specific lethal 3 homolog OS=Homo sapiens GN=MSL3 PE=1 SV=1	0	0	0	0	68.8	59.8	9.2	0	0	0	0	0.0309	0	0	0	0	3	0	0	0	0	6.3
1887	NDST3_HUMAN	Bifunctional heparan sulfate N-deacetylase/N-sulfotransferase 3 OS=Homo sapiens GN=NDST3 PE=2 SV=1	0	43	0	0	0	100.8	8.9	0	0.0465	0	0	0	0	1	0	0	0	0	0.9	0	0	0
1888	ZCHC3_HUMAN	Zinc finger CCHC domain-containing protein 3 OS=Homo sapiens GN=ZCCHC3 PE=1 SV=1	0	0	0	47.9	0	43.6	10	0	0	0	0.0033	0	0	0	0	1	0	0	0	0	2.5	0
1889	CS060_HUMAN	Uncharacterized protein C19orf60 OS=Homo sapiens GN=C19orf60 PE=1 SV=1	0	0	0	0	39.8	22.6	6.6	0	0	0	0	0	0	0	0	0	1	0	0	0	0	0
1890	BLML_HUMAN	Putative beta-lactamase-like 1 OS=Homo sapiens GN=LACTBL1 PE=2 SV=2	0	0	0	49.4	50.5	54.6	9.3	0	0	0	0	0.0294	0	0	0	1	2	0	0	0	0	2
1891	CHIN_HUMAN	N-chimaerin OS=Homo sapiens GN=CHN1 PE=1 SV=3	0	0	0	0	32.2	53.1	6.5	0	0	0	0	0.0247	0	0	0	0	1	0	0	0	0	2.2
1892	TRIMM_HUMAN	Probable E3 ubiquitin-protein ligase TRIML2 OS=Homo sapiens GN=TRIML2 PE=2 SV=1	0	0	0	0	51.2	44	5.4	0	0	0	0	0	0	0	0	0	1	0	0	0	0	0
1893	HEM4_HUMAN	Uroporphyrinogen-III synthase OS=Homo sapiens GN=UROS PE=1 SV=1	0	33.6	0	0	0	28.6	5.2	0	0.0034	0	0	0	0	1	0	0	0	0	5.3	0	0	0
1894	FCSD2_HUMAN	FCH and double SH3 domains protein 2 OS=Homo sapiens GN=FCHSD2 PE=1 SV=3	0	0	0	36.8	36.3	84.2	5.5	0	0	0	0.2401	0	0	0	0	1	2	0	0	0	1.8	0
1895	ZN101_HUMAN	Zinc finger protein 101 OS=Homo sapiens GN=ZNF101 PE=1 SV=1	0	0	0	54.5	0	50.3	10.8	0	0	0	0.2233	0	0	0	0	1	0	0	0	0	3.2	0
1896	TDRD5_HUMAN	Tudor domain-containing protein 5 OS=Homo sapiens GN=TDRD5 PE=1 SV=3	0	0	0	0	42.9	109.7	9.2	0	0	0	0	0.2622	0	0	0	0	1	0	0	0	0	1.6
1897	PLCL2_HUMAN	Inactive phospholipase C-like protein 2 OS=Homo sapiens GN=PLCL2 PE=1 SV=2	0	99.9	0	0	49.4	125.8	6.5	0	0.1475	0	0	0	0	3	0	0	1	0	2.1	0	0	0
1898	LRP2_HUMAN	Low-density lipoprotein receptor-related protein 2 OS=Homo sapiens GN=LRP2 PE=1 SV=3	59	0	0	47.8	0	521.6	4.8	0.1829	0	0	0	0	1	0	0	1	0	0.9	0	0	0	0
1899	TTC3_HUMAN	E3 ubiquitin-protein ligase TTC3 OS=Homo sapiens GN=TTC3 PE=1 SV=2	0	56.3	0	81.9	0	229.7	8.3	0	0.5977	0	0.0771	0	0	3	0	3	0	0	1.5	0	1.1	0
1900	BAZ1A_HUMAN	Bromodomain adjacent to zinc finger domain protein 1A OS=Homo sapiens GN=BAZ1A PE=1 SV=2	0	0	0	0	39.3	178.6	6.2	0	0	0	0	0.0222	0	0	0	0	1	0	0	0	0	1
1901	TRPV3_HUMAN	Transient receptor potential cation channel subfamily V member 3 OS=Homo sapiens GN=TRPV3 PE=1 SV=2	0	38.8	0	0	0	90.6	6.2	0	0.0513	0	0	0	0	1	0	0	0	0	1.6	0	0	0
1902	GALT6_HUMAN	Polypeptide N-acetylgalactosaminyltransferase 6 OS=Homo sapiens GN=GALNT6 PE=2 SV=2	0	42.5	0	0	0	71.1	9.4	0	0.2235	0	0	0	0	1	0	0	0	0	3.4	0	0	0
1903	HECD1_HUMAN	E3 ubiquitin-protein ligase HECTD1 OS=Homo sapiens GN=HECTD1 PE=1 SV=3	0	0	0	59	118.7	289.2	5.1	0	0	0	0.0983	0.5099	0	0	0	1	4	0	0	0	0.3	2.1
1904	DESP_HUMAN	Desmoplakin OS=Homo sapiens GN=DSP PE=1 SV=3	55.4	88.5	0	124.2	52.9	331.6	6.4	0.0302	0.034	0	0.322	0.0666	1	3	0	3	2	0.9	0.5	0	0.7	0.3
1905	SYDE2_HUMAN	Rho GTPase-activating protein SYDE2 OS=Homo sapiens GN=SYDE2 PE=1 SV=2	0	0	0	79.3	0	133.1	9.7	0	0	0	0.0428	0	0	0	0	1	0	0	0	0	1.8	0
1906	CLK3_HUMAN	Dual specificity protein kinase CLK3 OS=Homo sapiens GN=CLK3 PE=1 SV=3	0	71	0	0	70.6	73.5	10.7	0	0.1935	0	0	0.29	0	1	0	0	1	0	1.1	0	0	1.9
1907	CD2A1_HUMAN	Cyclin-dependent kinase inhibitor 2A. isoforms 1/2/3 OS=Homo sapiens GN=CDKN2A PE=1 SV=2	0	0	0	37.2	0	16.5	5.4	0	0	0	0	0	0	0	0	1	0	0	0	0	0	0
1908	PCDBC_HUMAN	Protocadherin beta-12 OS=Homo sapiens GN=PCDHB12 PE=2 SV=1	0	0	0	45.7	0	86.7	4.6	0	0	0	0	0	0	0	0	1	0	0	0	0	0	0
1909	ECHP_HUMAN	Peroxisomal bifunctional enzyme OS=Homo sapiens GN=EHHADH PE=1 SV=3	0	0	0	39.4	0	79.4	9.9	0	0	0	0.1863	0	0	0	0	1	0	0	0	0	2.5	0
1910	NEU1B_HUMAN	E3 ubiquitin-protein ligase NEURL1B OS=Homo sapiens GN=NEURL1B PE=3 SV=1	0	0	0	0	43.4	59.2	10.1	0	0	0	0	0.0205	0	0	0	0	1	0	0	0	0	1.8
1911	GREB1_HUMAN	Protein GREB1 OS=Homo sapiens GN=GREB1 PE=2 SV=1	45.5	0	0	0	0	216.3	6.5	0.343	0	0	0	0	1	0	0	0	0	0.9	0	0	0	0
1912	SIN3B_HUMAN	Paired amphipathic helix protein Sin3b OS=Homo sapiens GN=SIN3B PE=1 SV=2	0	0	0	0	54.1	133	6.5	0	0	0	0	0.2397	0	0	0	0	2	0	0	0	0	2.4
1913	NUFP2_HUMAN	Nuclear fragile X mental retardation-interacting protein 2 OS=Homo sapiens GN=NUFIP2 PE=1 SV=1	0	61.9	0	0	0	76.1	9.2	0	0	0	0	0	0	1	0	0	0	0	0	0	0	0
1914	AT133_HUMAN	Probable cation-transporting ATPase 13A3 OS=Homo sapiens GN=ATP13A3 PE=1 SV=4	0	0	0	0	117.7	138	6.2	0	0	0	0	0.0599	0	0	0	0	1	0	0	0	0	1.5
1915	RHG29_HUMAN	Rho GTPase-activating protein 29 OS=Homo sapiens GN=ARHGAP29 PE=1 SV=2	61.6	0	0	37.6	33.5	142	6.3	0.5509	0	0	0.0724	0.0064	2	0	0	1	2	4.4	0	0	1.1	1.1
1916	NWD1_HUMAN	NACHT and WD repeat domain-containing protein 1 OS=Homo sapiens GN=NWD1 PE=2 SV=3	0	53.3	0	0	34.7	174.4	6.3	0	0	0	0	0	0	1	0	0	1	0	0	0	0	0
1917	CC053_HUMAN	Putative uncharacterized protein C3orf53 OS=Homo sapiens GN=C3orf53 PE=5 SV=1	0	0	0	0	38.9	22.9	12.6	0	0	0	0	0.2382	0	0	0	0	1	0	0	0	0	8.7
1918	DAXX_HUMAN	Death domain-associated protein 6 OS=Homo sapiens GN=DAXX PE=1 SV=2	0	0	0	0	59	81.3	4.6	0	0	0	0	0.0548	0	0	0	0	1	0	0	0	0	2
1919	TEX10_HUMAN	Testis-expressed sequence 10 protein OS=Homo sapiens GN=TEX10 PE=1 SV=2	0	0	0	0	60.8	105.6	10.1	0	0	0	0	0	0	0	0	0	1	0	0	0	0	0
1920	RBM27_HUMAN	RNA-binding protein 27 OS=Homo sapiens GN=RBM27 PE=1 SV=2	0	0	0	0	40.6	118.6	9.8	0	0	0	0	0	0	0	0	0	1	0	0	0	0	0
1921	SYFB_HUMAN	Phenylalanyl-tRNA synthetase beta chain OS=Homo sapiens GN=FARSB PE=1 SV=3	0	0	0	0	67.4	66.1	6.4	0	0	0	0	0.264	0	0	0	0	1	0	0	0	0	2
1922	TXK_HUMAN	Tyrosine-protein kinase TXK OS=Homo sapiens GN=TXK PE=1 SV=3	0	0	0	0	40.2	61.2	9.1	0	0	0	0	0.0067	0	0	0	0	1	0	0	0	0	1.5
1923	LV501_HUMAN	Ig lambda chain V-V region DEL OS=Homo sapiens PE=1 SV=1	0	0	0	0	68.5	11.3	5	0	0	0	0	0.0668	0	0	0	0	1	0	0	0	0	16.7
1924	WNK1_HUMAN	Serine/threonine-protein kinase WNK1 OS=Homo sapiens GN=WNK1 PE=1 SV=2	0	50.1	0	41.4	0	250.6	5.9	0	0.1805	0	0.1624	0	0	2	0	1	0	0	0.4	0	0.6	0
1925	AUXI_HUMAN	Putative tyrosine-protein phosphatase auxilin OS=Homo sapiens GN=DNAJC6 PE=1 SV=3	0	36.6	0	0	0	99.9	6.9	0	0.0379	0	0	0	0	1	0	0	0	0	1	0	0	0
1926	IRAK4_HUMAN	Interleukin-1 receptor-associated kinase 4 OS=Homo sapiens GN=IRAK4 PE=1 SV=1	0	0	0	0	35.6	51.5	5.1	0	0	0	0	0	0	0	0	0	1	0	0	0	0	0
1927	SRC8_HUMAN	Src substrate cortactin OS=Homo sapiens GN=CTTN PE=1 SV=2	0	0	0	0	82.5	61.5	5.1	0	0	0	0	0.5355	0	0	0	0	1	0	0	0	0	1.8
1928	LAMB3_HUMAN	Laminin subunit beta-3 OS=Homo sapiens GN=LAMB3 PE=1 SV=1	0	60.5	0	0	0	129.5	7.9	0	0.0847	0	0	0	0	1	0	0	0	0	1.4	0	0	0
1929	NRX3B_HUMAN	Neurexin-3-beta OS=Homo sapiens GN=NRXN3 PE=1 SV=4	0	0	0	36.6	0	69.3	6.8	0	0	0	0.2452	0	0	0	0	1	0	0	0	0	1.4	0
1930	TI21L_HUMAN	TIM21-like protein. mitochondrial OS=Homo sapiens GN=C18orf55 PE=1 SV=1	0	0	0	41.9	0	28.2	10.3	0	0	0	0	0	0	0	0	1	0	0	0	0	0	0
1931	COG3_HUMAN	Conserved oligomeric Golgi complex subunit 3 OS=Homo sapiens GN=COG3 PE=1 SV=3	0	0	0	0	57.8	94	5.3	0	0	0	0	0.038	0	0	0	0	2	0	0	0	0	3.3
1932	BIG2_HUMAN	Brefeldin A-inhibited guanine nucleotide-exchange protein 2 OS=Homo sapiens GN=ARFGEF2 PE=1 SV=3	0	0	0	0	92.7	201.9	5.9	0	0	0	0	0.0764	0	0	0	0	1	0	0	0	0	1.2
1933	PAK7_HUMAN	Serine/threonine-protein kinase PAK 7 OS=Homo sapiens GN=PAK7 PE=1 SV=1	0	0	0	36.1	0	80.7	8.8	0	0	0	0.0239	0	0	0	0	1	0	0	0	0	1.1	0
1934	FRMD3_HUMAN	FERM domain-containing protein 3 OS=Homo sapiens GN=FRMD3 PE=2 SV=1	0	0	0	46.5	0	68.7	6	0	0	0	0	0	0	0	0	1	0	0	0	0	0	0
1935	VATG1_HUMAN	V-type proton ATPase subunit G 1 OS=Homo sapiens GN=ATP6V1G1 PE=1 SV=3	0	0	0	0	34.5	13.7	9.7	0	0	0	0	0.2656	0	0	0	0	1	0	0	0	0	11.9
1936	ASAP1_HUMAN	Arf-GAP with SH3 domain. ANK repeat and PH domain-containing protein 1 OS=Homo sapiens GN=ASAP1 PE=1 SV=4	0	0	0	0	53.4	125.4	7.1	0	0	0	0	0	0	0	0	0	1	0	0	0	0	0
1937	PTN9_HUMAN	Tyrosine-protein phosphatase non-receptor type 9 OS=Homo sapiens GN=PTPN9 PE=1 SV=1	0	0	0	48.4	0	68	9	0	0	0	0	0	0	0	0	1	0	0	0	0	0	0
1938	GDAP1_HUMAN	Ganglioside-induced differentiation-associated protein 1 OS=Homo sapiens GN=GDAP1 PE=1 SV=3	0	41.2	0	0	0	41.3	9.2	0	0.0997	0	0	0	0	1	0	0	0	0	5.3	0	0	0
1939	DI3L2_HUMAN	DIS3-like exonuclease 2 OS=Homo sapiens GN=DIS3L2 PE=1 SV=4	0	41.5	0	0	0	99.2	5.7	0	0	0	0	0	0	1	0	0	0	0	0	0	0	0
1940	AFTIN_HUMAN	Aftiphilin OS=Homo sapiens GN=AFTPH PE=1 SV=2	0	0	0	0	35.1	102.1	4.2	0	0	0	0	0.2758	0	0	0	0	1	0	0	0	0	1.2
1941	APOF_HUMAN	Apolipoprotein F OS=Homo sapiens GN=APOF PE=1 SV=1	0	63.6	0	0	0	33.4	5.2	0	0.0353	0	0	0	0	1	0	0	0	0	4.5	0	0	0
1942	NAA35_HUMAN	N-alpha-acetyltransferase 35. NatC auxiliary subunit OS=Homo sapiens GN=NAA35 PE=1 SV=1	0	0	0	0	54.2	83.6	6.6	0	0	0	0	0	0	0	0	0	1	0	0	0	0	0
1943	WNK4_HUMAN	Serine/threonine-protein kinase WNK4 OS=Homo sapiens GN=WNK4 PE=1 SV=1	0	48.4	0	0	64	134.7	5.2	0	0.0814	0	0	0.0665	0	1	0	0	3	0	0.7	0	0	1.9
1944	CI104_HUMAN	Uncharacterized protein C9orf104 OS=Homo sapiens GN=C9orf104 PE=1 SV=1	0	0	0	0	42.7	6.6	10.9	0	0	0	0	0.0454	0	0	0	0	1	0	0	0	0	16.1
1945	ABCD2_HUMAN	ATP-binding cassette sub-family D member 2 OS=Homo sapiens GN=ABCD2 PE=1 SV=1	0	0	0	35.4	0	83.2	9.6	0	0	0	0	0	0	0	0	1	0	0	0	0	0	0
1946	PKNX1_HUMAN	Homeobox protein PKNOX1 OS=Homo sapiens GN=PKNOX1 PE=1 SV=3	0	0	0	0	32.5	47.6	4.6	0	0	0	0	0.1135	0	0	0	0	1	0	0	0	0	3.7
1947	CAND2_HUMAN	Cullin-associated NEDD8-dissociated protein 2 OS=Homo sapiens GN=CAND2 PE=1 SV=3	0	51.1	0	0	0	135.2	5.3	0	0	0	0	0	0	1	0	0	0	0	0	0	0	0
1948	LRCH2_HUMAN	Leucine-rich repeat and calponin homology domain-containing protein 2 OS=Homo sapiens GN=LRCH2 PE=2 SV=2	0	0	0	43.4	0	84.5	6.1	0	0	0	0.2035	0	0	0	0	1	0	0	0	0	2	0
1949	RHDF2_HUMAN	Rhomboid family member 2 OS=Homo sapiens GN=RHBDF2 PE=1 SV=2	0	39.7	0	0	0	96.6	10.1	0	0.034	0	0	0	0	1	0	0	0	0	0.9	0	0	0
1950	ZN445_HUMAN	Zinc finger protein 445 OS=Homo sapiens GN=ZNF445 PE=2 SV=1	0	80.8	0	0	0	118.9	10.4	0	0	0	0	0	0	1	0	0	0	0	0	0	0	0
1951	FOXA1_HUMAN	Hepatocyte nuclear factor 3-alpha OS=Homo sapiens GN=FOXA1 PE=1 SV=2	0	0	0	38.9	0	49.1	9.4	0	0	0	0.0991	0	0	0	0	1	0	0	0	0	4.4	0
1952	CG058_HUMAN	Uncharacterized protein C7orf58 OS=Homo sapiens GN=C7orf58 PE=2 SV=1	0	0	0	36.3	0	117.4	9.4	0	0	0	0.2222	0	0	0	0	1	0	0	0	0	1.2	0
1953	MLF1_HUMAN	Myeloid leukemia factor 1 OS=Homo sapiens GN=MLF1 PE=1 SV=1	0	0	0	34.5	0	30.6	10	0	0	0	0	0	0	0	0	1	0	0	0	0	0	0
1954	CCD24_HUMAN	Coiled-coil domain-containing protein 24 OS=Homo sapiens GN=CCDC24 PE=2 SV=1	51.6	0	0	0	0	34.3	6.6	0.0305	0	0	0	0	1	0	0	0	0	10.1	0	0	0	0
1955	DTX4_HUMAN	Protein deltex-4 OS=Homo sapiens GN=DTX4 PE=1 SV=2	0	0	0	41.2	38.7	67.2	10.3	0	0	0	0	0.0447	0	0	0	1	2	0	0	0	0	2.3
1956	DNJA3_HUMAN	DnaJ homolog subfamily A member 3. mitochondrial OS=Homo sapiens GN=DNAJA3 PE=1 SV=2	0	0	0	0	35.4	52.5	10.1	0	0	0	0	0	0	0	0	0	1	0	0	0	0	0
1957	RPA1_HUMAN	DNA-directed RNA polymerase I subunit RPA1 OS=Homo sapiens GN=POLR1A PE=1 SV=2	0	62.6	0	0	0	194.7	6.6	0	0	0	0	0	0	1	0	0	0	0	0	0	0	0
1958	PXDNL_HUMAN	Peroxidasin-like protein OS=Homo sapiens GN=PXDNL PE=2 SV=3	0	0	0	0	119.2	163.6	7.6	0	0	0	0	0.2262	0	0	0	0	1	0	0	0	0	1
1959	NISCH_HUMAN	Nischarin OS=Homo sapiens GN=NISCH PE=1 SV=3	0	0	0	89.9	0	166.5	4.9	0	0	0	0.0008	0	0	0	0	1	0	0	0	0	0.6	0
1960	DOP1_HUMAN	Protein dopey-1 OS=Homo sapiens GN=DOPEY1 PE=1 SV=1	0	0	0	0	52	277.2	5.9	0	0	0	0	0.5442	0	0	0	0	1	0	0	0	0	0.6
1961	CC121_HUMAN	Coiled-coil domain-containing protein 121 OS=Homo sapiens GN=CCDC121 PE=2 SV=1	0	0	0	0	48.3	33	10.4	0	0	0	0	0.0183	0	0	0	0	1	0	0	0	0	3.6
1962	TRM13_HUMAN	tRNA guanosine-2'-O-methyltransferase TRM13 homolog OS=Homo sapiens GN=CCDC76 PE=1 SV=2	41.3	0	0	0	0	54.2	9.3	0.0123	0	0	0	0	1	0	0	0	0	6.2	0	0	0	0
1963	ZCH18_HUMAN	Zinc finger CCCH domain-containing protein 18 OS=Homo sapiens GN=ZC3H18 PE=1 SV=2	0	0	0	0	79.8	106.3	9	0	0	0	0	0.1185	0	0	0	0	1	0	0	0	0	1.6
1964	CQ076_HUMAN	Leucine-rich repeat-containing protein C17orf76 OS=Homo sapiens GN=C17orf76 PE=2 SV=2	0	0	0	0	45.3	37.8	9.5	0	0	0	0	0.0728	0	0	0	0	1	0	0	0	0	2.9
1965	GBRG2_HUMAN	Gamma-aminobutyric acid receptor subunit gamma-2 OS=Homo sapiens GN=GABRG2 PE=1 SV=2	0	70.3	0	0	0	54.1	9.4	0	0	0	0	0	0	1	0	0	0	0	0	0	0	0
1966	ZN498_HUMAN	Zinc finger protein 498 OS=Homo sapiens GN=ZNF498 PE=2 SV=3	0	0	0	0	53.2	61.4	9	0	0	0	0	0.059	0	0	0	0	2	0	0	0	0	4
1967	KCNH3_HUMAN	Potassium voltage-gated channel subfamily H member 3 OS=Homo sapiens GN=KCNH3 PE=2 SV=2	0	0	0	38.6	0	117.1	9.3	0	0	0	0.2502	0	0	0	0	1	0	0	0	0	1	0
1968	MDC1_HUMAN	Mediator of DNA damage checkpoint protein 1 OS=Homo sapiens GN=MDC1 PE=1 SV=3	0	0	0	0	55.5	226.5	5.2	0	0	0	0	0.2535	0	0	0	0	1	0	0	0	0	1
1969	HV306_HUMAN	Ig heavy chain V-III region BUT OS=Homo sapiens PE=1 SV=1	0	0	0	152.1	257.3	12.4	10	0	0	0	0	0.0284	0	0	0	1	2	0	0	0	0	16.5
1970	BMS1_HUMAN	Ribosome biogenesis protein BMS1 homolog OS=Homo sapiens GN=BMS1 PE=1 SV=1	0	69.2	0	40.5	58.2	145.7	6	0	0.2685	0	0.2321	0	0	3	0	2	2	0	2	0	0.5	0
1971	ZFP62_HUMAN	Zinc finger protein 62 homolog OS=Homo sapiens GN=ZFP62 PE=1 SV=2	0	0	0	60.5	0	79.1	10.3	0	0	0	0.0092	0	0	0	0	1	0	0	0	0	1.4	0
1972	T22D4_HUMAN	TSC22 domain family protein 4 OS=Homo sapiens GN=TSC22D4 PE=1 SV=2	0	0	0	0	60.4	41	6.8	0	0	0	0	0	0	0	0	0	1	0	0	0	0	0
1973	SPT2_HUMAN	Protein SPT2 homolog OS=Homo sapiens GN=SPTY2D1 PE=1 SV=3	0	0	0	54.7	56.6	75.6	10.3	0	0	0	0	0.0648	0	0	0	1	2	0	0	0	0	2
1974	C1QC_HUMAN	Complement C1q subcomponent subunit C OS=Homo sapiens GN=C1QC PE=1 SV=3	0	85.4	0	96.1	142.6	25.8	9.4	0	0.0191	0	0.0299	0.0175	0	3	0	2	2	0	4.5	0	9	7.3
1975	HNRPG_HUMAN	Heterogeneous nuclear ribonucleoprotein G OS=Homo sapiens GN=RBMX PE=1 SV=3	0	68.5	0	0	0	42.3	0	0	0.0314	0	0	0	0	1	0	0	0	0	2	0	0	0
1976	YO007_HUMAN	Putative uncharacterized protein DKFZp434L187 OS=Homo sapiens PE=2 SV=2	0	0	0	0	40.9	14.9	10.9	0	0	0	0	0.1453	0	0	0	0	1	0	0	0	0	8.3
1977	TARA_HUMAN	TRIO and F-actin-binding protein OS=Homo sapiens GN=TRIOBP PE=1 SV=3	0	105.7	0	0	65.8	261.2	10	0	0.2612	0	0	0.2788	0	1	0	0	1	0	0.3	0	0	0.7
1978	SHQ1_HUMAN	Protein SHQ1 homolog OS=Homo sapiens GN=SHQ1 PE=1 SV=2	0	65.6	0	0	0	65.1	4.5	0	0.0218	0	0	0	0	1	0	0	0	0	3.8	0	0	0
1979	BORG4_HUMAN	Cdc42 effector protein 4 OS=Homo sapiens GN=CDC42EP4 PE=1 SV=1	0	0	0	0	59	38	4.9	0	0	0	0	0.2236	0	0	0	0	1	0	0	0	0	3.9
1980	CDC16_HUMAN	Cell division cycle protein 16 homolog OS=Homo sapiens GN=CDC16 PE=1 SV=2	34.8	0	0	0	0	71.6	5.5	0.0038	0	0	0	0	1	0	0	0	0	1.3	0	0	0	0
1981	TLN1_HUMAN	Talin-1 OS=Homo sapiens GN=TLN1 PE=1 SV=3	0	76.1	0	46.5	0	269.6	5.7	0	0	0	0	0	0	2	0	2	0	0	0	0	0	0
1982	DPOE3_HUMAN	DNA polymerase epsilon subunit 3 OS=Homo sapiens GN=POLE3 PE=1 SV=1	0	0	0	0	38.7	16.8	4.5	0	0	0	0	0.0572	0	0	0	0	1	0	0	0	0	5.4
1983	HDAC5_HUMAN	Histone deacetylase 5 OS=Homo sapiens GN=HDAC5 PE=1 SV=2	0	0	0	36.5	54	121.9	5.8	0	0	0	0	0	0	0	0	1	2	0	0	0	0	0
1984	ITIH3_HUMAN	Inter-alpha-trypsin inhibitor heavy chain H3 OS=Homo sapiens GN=ITIH3 PE=1 SV=2	0	147.4	0	0	57.5	99.8	5.4	0	0.102	0	0	0.0911	0	3	0	0	1	0	2.8	0	0	1.7
1985	LAMC3_HUMAN	Laminin subunit gamma-3 OS=Homo sapiens GN=LAMC3 PE=2 SV=3	0	66.6	0	34.6	0	171.1	6.1	0	0.0404	0	0	0	0	3	0	2	0	0	1.1	0	0	0
1986	FXL18_HUMAN	F-box/LRR-repeat protein 18 OS=Homo sapiens GN=FBXL18 PE=2 SV=2	0	48	0	0	0	88.3	10.1	0	0	0	0	0	0	1	0	0	0	0	0	0	0	0
1987	EDRF1_HUMAN	Erythroid differentiation-related factor 1 OS=Homo sapiens GN=EDRF1 PE=1 SV=1	0	0	0	60.7	40.8	138.4	5.9	0	0	0	0.0552	0.0026	0	0	0	1	2	0	0	0	0.9	1.1
1988	TEX9_HUMAN	Testis-expressed sequence 9 protein OS=Homo sapiens GN=TEX9 PE=2 SV=1	0	0	0	0	39.2	44.8	6.2	0	0	0	0	0.2458	0	0	0	0	1	0	0	0	0	2.6
1989	TEN1_HUMAN	Teneurin-1 OS=Homo sapiens GN=ODZ1 PE=1 SV=2	0	34.4	0	60.5	0	304.8	6	0	0.0895	0	0	0	0	2	0	1	0	0	0.4	0	0	0
1990	SPT20_HUMAN	Spermatogenesis-associated protein 20 OS=Homo sapiens GN=SPATA20 PE=1 SV=3	0	60.4	0	0	150.3	87.8	7.3	0	0	0	0	0.2321	0	1	0	0	3	0	0	0	0	3.2
1991	RPC1_HUMAN	DNA-directed RNA polymerase III subunit RPC1 OS=Homo sapiens GN=POLR3A PE=1 SV=2	0	0	0	53.9	0	155.5	9.6	0	0	0	0.008	0	0	0	0	1	0	0	0	0	2.2	0
1992	MINT_HUMAN	Msx2-interacting protein OS=Homo sapiens GN=SPEN PE=1 SV=1	0	0	0	0	87.2	402	7.5	0	0	0	0	0.3199	0	0	0	0	2	0	0	0	0	0.9
1993	KDM1A_HUMAN	Lysine-specific histone demethylase 1A OS=Homo sapiens GN=KDM1A PE=1 SV=2	0	0	0	0	54.2	92.8	6.1	0	0	0	0	0.2643	0	0	0	0	1	0	0	0	0	1.1
1994	TENX_HUMAN	Tenascin-X OS=Homo sapiens GN=TNXB PE=1 SV=3	0	0	0	0	83.8	464	5.1	0	0	0	0	0.0114	0	0	0	0	1	0	0	0	0	0.3
1995	BAZ1B_HUMAN	Tyrosine-protein kinase BAZ1B OS=Homo sapiens GN=BAZ1B PE=1 SV=2	0	67.6	0	45.7	0	170.8	9.4	0	0.261	0	0	0	0	2	0	2	0	0	1	0	0	0
1996	WIZ_HUMAN	Protein Wiz OS=Homo sapiens GN=WIZ PE=1 SV=2	0	76.9	0	73.8	58.6	178.6	6.4	0	0.0542	0	0	0.2245	0	2	0	2	2	0	0.8	0	0	1
1997	MINA_HUMAN	MYC-induced nuclear antigen OS=Homo sapiens GN=MINA PE=1 SV=1	0	0	0	0	41.1	52.8	6.2	0	0	0	0	0.0632	0	0	0	0	1	0	0	0	0	1.9
1998	SOX12_HUMAN	Transcription factor SOX-12 OS=Homo sapiens GN=SOX12 PE=2 SV=2	0	0	0	0	33.8	34.1	4.9	0	0	0	0	0	0	0	0	0	1	0	0	0	0	0
1999	CISD3_HUMAN	CDGSH iron-sulfur domain-containing protein 3. mitochondrial OS=Homo sapiens GN=CISD3 PE=1 SV=1	0	0	0	0	52.3	14.2	12.1	0	0	0	0	0.1903	0	0	0	0	1	0	0	0	0	11
[truncated: 1,361 more rows]

## Sheet: Table S2
Row	Accession	Name	Meta Score A (MARS FT)	Meta Score B (all SCX)	Peptides A (MARS FT)	Peptides B (all SCX)	SC [%] A	SC [%] B	MW [kDa]	pI	RMS90 [Da] A	RMS90 [Da] B	Median 1 A (114/117)	Median 1 B (115/117)	Peptides # 1 A (114/117)	Peptides # 1 B (115/117)
1	ALBU_HUMAN	Serum albumin OS=Homo sapiens GN=ALB PE=1 SV=2	4267	2986.3	55	47	53.9	62.2	69.3	5.9	0.1338	0.0673	0.59	0.52	36	35
2	CO3_HUMAN	Complement C3 OS=Homo sapiens GN=C3 PE=1 SV=2	4256.6	3042.6	50	32	34	28.3	187	6	0.1193	0.0843	0.54	0.42	33	31
3	A2MG_HUMAN	Alpha-2-macroglobulin OS=Homo sapiens GN=A2M PE=1 SV=3	3819.4	1346.5	50	19	27.6	14.7	163.2	6	0.0958	0.0531	0.32	0.52	30	15
4	CO4A_HUMAN	Complement C4-A OS=Homo sapiens GN=C4A PE=1 SV=1	3347.7	897.6	35	11	19.8	10.4	192.7	6.7	0.2062	0.0765	0.48	0.45	18	11
5	APOA1_HUMAN	Apolipoprotein A-I OS=Homo sapiens GN=APOA1 PE=1 SV=1	3165.7	1229	41	17	76.4	60.7	30.8	5.5	0.0917	0.0566	0.63	0.39	30	15
6	TITIN_HUMAN	Titin OS=Homo sapiens GN=TTN PE=1 SV=2	2860	645.3	14	4	5.3	0.1	3813.8	6	0.1294	0.038	0.57	0.52	4	3
7	CERU_HUMAN	Ceruloplasmin OS=Homo sapiens GN=CP PE=1 SV=1	2567.2	1005.3	28	11	25.2	14.6	122.1	5.4	0.144	0.0673	0.55	0.5	18	9
8	APOB_HUMAN	Apolipoprotein B-100 OS=Homo sapiens GN=APOB PE=1 SV=2	2358.2	1155.1	27	14	10.2	4.3	515.3	6.6	0.0692	0.0715	0.55	0.4	15	13
9	APOA4_HUMAN	Apolipoprotein A-IV OS=Homo sapiens GN=APOA4 PE=1 SV=3	1926.5	930.7	29	11	45.7	30.8	45.4	5.2	0.0934	0.0581	0.47	0.54	17	11
10	FIBA_HUMAN	Fibrinogen alpha chain OS=Homo sapiens GN=FGA PE=1 SV=2	1426	1133.6	15	16	20	18.4	94.9	5.6	0.1348	0.0571	0.55	0.45	9	12
11	FIBB_HUMAN	Fibrinogen beta chain OS=Homo sapiens GN=FGB PE=1 SV=2	1206	1383.6	18	16	31.8	39.7	55.9	9.3	0.0918	0.0738	0.56	0.41	11	12			#DIV/0!
12	ITIH2_HUMAN	Inter-alpha-trypsin inhibitor heavy chain H2 OS=Homo sapiens GN=ITIH2 PE=1 SV=2	1174.9	362.7	15	6	16.4	9	106.4	6.4	0.0833	0.076	0.54	0.5	9	1			0
13	HEMO_HUMAN	Hemopexin OS=Homo sapiens GN=HPX PE=1 SV=2	1061.7	789.7	16	9	32.5	26.8	51.6	6.6	0.0634	0.0698	0.7	0.44	10	7
14	KNG1_HUMAN	Kininogen-1 OS=Homo sapiens GN=KNG1 PE=1 SV=2	988.9	598.1	13	6	24.4	10.1	71.9	6.4	0.091	0.0388	0.54	0.52	1	6
15	VTDB_HUMAN	Vitamin D-binding protein OS=Homo sapiens GN=GC PE=1 SV=1	852.6	1017.2	8	9	30.2	29.3	52.9	5.3	0.0986	0.0921	0.54	0.5	2	7
16	FINC_HUMAN	Fibronectin OS=Homo sapiens GN=FN1 PE=1 SV=4	842.4	725	13	9	8.3	6.5	262.5	5.4	0.107	0.0828	0.67	0.45	3	77
17	ITIH4_HUMAN	Inter-alpha-trypsin inhibitor heavy chain H4 OS=Homo sapiens GN=ITIH4 PE=1 SV=4	789.2	463.4	11	7	18.8	9.2	103.3	6.5	0.1104	0.0438	0.45	0.47	1	7
18	FETUA_HUMAN	Alpha-2-HS-glycoprotein OS=Homo sapiens GN=AHSG PE=1 SV=1	759.2	319	9	3	15.3	9.8	39.3	5.4	0.0645	0.0709	0.5	0.47	2	3
19	ANT3_HUMAN	Antithrombin-III OS=Homo sapiens GN=SERPINC1 PE=1 SV=1	711	205.3	10	3	31.2	8.4	52.6	6.3	0.0692	0.0648	0.55	0.58	2	3
20	APOA2_HUMAN	Apolipoprotein A-II OS=Homo sapiens GN=APOA2 PE=1 SV=1	695.9	239.7	7	1	47	20	11.2	7.1	0.0613	0.1019	0.43	0.5	6	1
21	CO7A1_HUMAN	Collagen alpha-1(VII) chain OS=Homo sapiens GN=COL7A1 PE=1 SV=2	695.8	322.6	6	4	11.7	1.9	295	5.9	0.1091	0.0807	0.39	0.43	2	3
22	CFAB_HUMAN	Complement factor B OS=Homo sapiens GN=CFB PE=1 SV=2	669.4	291	9	4	12.8	9.2	85.5	6.7	0.0931	0.0962	0.52	0.5	2	1
23	ZA2G_HUMAN	Zinc-alpha-2-glycoprotein OS=Homo sapiens GN=AZGP1 PE=1 SV=2	626.9	394.5	6	4	20.1	19.5	34.2	5.7	0.0729	0.1253	0.55	0.55	2	4
24	MUC16_HUMAN	Mucin-16 OS=Homo sapiens GN=MUC16 PE=1 SV=2	615.8	359.9	3	3	1.8	0.2	2353.1	5.6	0.1287	0.0121	0.47	0.48	2	1
25	HRG_HUMAN	Histidine-rich glycoprotein OS=Homo sapiens GN=HRG PE=1 SV=1	588.1	156.8	10	3	15.4	4	59.5	7.2	0.1256	0.0526	0.55	0.53	2	2
26	NEBU_HUMAN	Nebulin OS=Homo sapiens GN=NEB PE=1 SV=4	583	242.2	1	4	5.2	0.7	772.4	9.5	0.1297	0.1549	0.81	0.81	1	1
27	FSIP2_HUMAN	Fibrous sheath-interacting protein 2 OS=Homo sapiens GN=FSIP2 PE=1 SV=4	572.1	218.3	3	1	4.8	0.2	780.1	6.3	0.1231	0.0426	0.45	0.53	1	1
28	SYNE2_HUMAN	Nesprin-2 OS=Homo sapiens GN=SYNE2 PE=1 SV=3	568	119.8	2	1	4.8	0.1	795.9	5.1	0.1412	0.0036	0.55	0.52	2	1
29	A2AP_HUMAN	Alpha-2-antiplasmin OS=Homo sapiens GN=SERPINF2 PE=1 SV=3	542.2	169.7	3	1	13	4.9	54.5	5.9	0.1543	0.0921	0.77	0.55	2	1
30	SYNE1_HUMAN	Nesprin-1 OS=Homo sapiens GN=SYNE1 PE=1 SV=3	529.5	259.4	3	3	4.2	0.3	1010.4	5.3	0.1173	0.0444	0.58	0.49	1	1
31	CO5_HUMAN	Complement C5 OS=Homo sapiens GN=C5 PE=1 SV=4	522.6	144.6	4	3	6.2	1.9	188.2	6.1	0.0557	0.0515	0.62	0.52	2	1
32	OBSCN_HUMAN	Obscurin OS=Homo sapiens GN=OBSCN PE=1 SV=3	517.4	246.1	3	1	4	0	867.9	5.6	0.1341	0	0.25	0.5	1	1
33	AACT_HUMAN	Alpha-1-antichymotrypsin OS=Homo sapiens GN=SERPINA3 PE=1 SV=2	512.6	396.8	8	4	23.6	11.3	47.6	5.2	0.0764	0.0703	0.72	0.5	2	4
34	RYR2_HUMAN	Ryanodine receptor 2 OS=Homo sapiens GN=RYR2 PE=1 SV=3	512	131.6	2	3	8.6	1	564.2	5.7	0.1587	0.0943	0.55	0.66	2	1
35	A1BG_HUMAN	Alpha-1B-glycoprotein OS=Homo sapiens GN=A1BG PE=1 SV=4	507.1	538.6	6	5	23	17.4	54.2	5.5	0.1104	0.0864	0.53	0.49	2	1
36	AFAM_HUMAN	Afamin OS=Homo sapiens GN=AFM PE=1 SV=1	503.7	240.5	6	3	16.7	6	69	5.6	0.1172	0.1058	0.43	0.5	2	1
37	RYR3_HUMAN	Ryanodine receptor 3 OS=Homo sapiens GN=RYR3 PE=1 SV=3	502.1	67.4	4	1	6.8	0.4	551.7	5.4	0.1602	0.0585	0.49	0.63	2	1
38	AHNK_HUMAN	Neuroblast differentiation-associated protein AHNAK OS=Homo sapiens GN=AHNAK PE=1 SV=2	498.3	248.7	4	1	5.1	0.4	628.7	5.7	0.1032	0.0139	0.25	0.5	2	1
39	PLEC_HUMAN	Plectin OS=Homo sapiens GN=PLEC PE=1 SV=3	487.2	148.8	3	3	6.5	0.6	531.5	5.7	0.0931	0.0962	0.55	0.46	2	2
40	DYST_HUMAN	Dystonin OS=Homo sapiens GN=DST PE=1 SV=4	484	157.3	2	1	3.9	0	860.1	5	0.1255	0		0.52	0	1
41	DYHC2_HUMAN	Cytoplasmic dynein 2 heavy chain 1 OS=Homo sapiens GN=DYNC2H1 PE=1 SV=4	483.2	105	4	1	1.2	0.2	492.3	6.1	0.0583	0.0951	0.56	0.52	2	1
42	LRP1B_HUMAN	Low-density lipoprotein receptor-related protein 1B OS=Homo sapiens GN=LRP1B PE=1 SV=2	465.9	0	4	0	6	0	515.2	5	0.1545	0	0.59		2	0
43	CO4A3_HUMAN	Collagen alpha-3(IV) chain OS=Homo sapiens GN=COL4A3 PE=1 SV=3	464	208.6	1	3	21.5	1.7	161.7	10.1	0.0994	0.0999	0.48	0.55	1	2
44	MLL3_HUMAN	Histone-lysine N-methyltransferase MLL3 OS=Homo sapiens GN=MLL3 PE=1 SV=3	463.1	128.8	2	3	5	0.4	541	6.1	0.2376	0.148	0.61	0.52	2	1
45	CFAH_HUMAN	Complement factor H OS=Homo sapiens GN=CFH PE=1 SV=4	461.5	607.7	5	7	9.2	7.6	139	6.2	0.0831	0.0676	0.54	0.54	2	1
46	CO4A4_HUMAN	Collagen alpha-4(IV) chain OS=Homo sapiens GN=COL4A4 PE=1 SV=3	451.8	238.9	3	3	15.4	2.2	163.9	9.8	0.1504	0.1055	0.65	0.44	2	2
47	ZFHX2_HUMAN	Zinc finger homeobox protein 2 OS=Homo sapiens GN=ZFHX2 PE=2 SV=3	440.2	0	3	0	2.7	0	274	5.5	0.0925	0	0.55		2	0
48	DYH8_HUMAN	Dynein heavy chain 8. axonemal OS=Homo sapiens GN=DNAH8 PE=1 SV=2	438.5	308.5	4	1	5	0.3	514.3	5.9	0.1039	0.197	0.72	0.5	2	1
49	COMA1_HUMAN	Collagen alpha-1(XXII) chain OS=Homo sapiens GN=COL22A1 PE=1 SV=2	438	157	3	4	16.4	3.6	161	7	0.1211	0.0472	1.85	0.41	2	1
50	KI67_HUMAN	Antigen KI-67 OS=Homo sapiens GN=MKI67 PE=1 SV=2	437.6	136	2	1	6.4	0.5	358.5	10.1	0.0967	0.0701	0.6	0.52	1	1
51	CO5A2_HUMAN	Collagen alpha-2(V) chain OS=Homo sapiens GN=COL5A2 PE=1 SV=3	422.8	189	3	1	16.4	0	144.8	6	0.1698	0	0.22	0.54	1	1
52	TENX_HUMAN	Tenascin-X OS=Homo sapiens GN=TNXB PE=1 SV=3	415.2	140.9	3	3	5	0.9	464	5.1	0.198	0.094	0.39	0.56	1	1
53	ZZEF1_HUMAN	Zinc finger ZZ-type and EF-hand domain-containing protein 1 OS=Homo sapiens GN=ZZEF1 PE=1 SV=6	414.8	112.2	3	3	8.2	0.8	330.9	5.6	0.1879	0.0363	0.58	0.77	2	1
54	FIBG_HUMAN	Fibrinogen gamma chain OS=Homo sapiens GN=FGG PE=1 SV=3	411	1076.8	6	12	13.7	35.3	51.5	5.3	0.1229	0.0864	0.6	0.44	2	12
55	DESP_HUMAN	Desmoplakin OS=Homo sapiens GN=DSP PE=1 SV=3	406.5	114.1	3	1	8.4	0.3	331.6	6.4	0.1618	0.1095	0.55	0.36	1	1
56	TNC18_HUMAN	Trinucleotide repeat-containing gene 18 protein OS=Homo sapiens GN=TNRC18 PE=1 SV=3	406.5	193.9	3	1	7.6	0.7	314.3	9.6	0.1043	0.1668	0.55	0.55	1	1
57	HMCN2_HUMAN	Hemicentin-2 OS=Homo sapiens GN=HMCN2 PE=2 SV=2	405.8	236.1	4	3	4.8	0.7	542.3	5.5	0.1001	0.0221	0.6	0.5	2	1
58	LRP1_HUMAN	Prolow-density lipoprotein receptor-related protein 1 OS=Homo sapiens GN=LRP1 PE=1 SV=2	405.4	201	2	1	6.4	0.4	504.3	5	0.2109	0.3043	0.55	0.47	1	1
59	TLN2_HUMAN	Talin-2 OS=Homo sapiens GN=TLN2 PE=1 SV=4	401.5	131.4	1	1	9.5	0.7	271.4	5.3	0.0934	0.0941	0.55	0.52	1	1
60	HERC2_HUMAN	E3 ubiquitin-protein ligase HERC2 OS=Homo sapiens GN=HERC2 PE=1 SV=2	399.6	155.1	2	3	6.7	0.4	526.9	5.8	0.1199	0.0457	0.55	0.52	2	2
61	IC1_HUMAN	Plasma protease C1 inhibitor OS=Homo sapiens GN=SERPING1 PE=1 SV=2	398.6	140.2	4	3	21.2	7.4	55.1	6.1	0.073	0.0738	0.81	0.52	3	3
62	FBN2_HUMAN	Fibrillin-2 OS=Homo sapiens GN=FBN2 PE=1 SV=3	395.3	139.2	3	3	6.1	1.1	314.6	4.6	0.2358	0.2403	0.49	0.65	1	1
63	SPEG_HUMAN	Striated muscle preferentially expressed protein kinase OS=Homo sapiens GN=SPEG PE=1 SV=4	386	151.3	3	1	1	0.9	354.1	9.7	0.1015	0.1363	0.45	0.42	2	1
64	GCN1L_HUMAN	Translational activator GCN1 OS=Homo sapiens GN=GCN1L1 PE=1 SV=6	383.2	0	2	0	8.1	0	292.6	7.6	0.0916	0	0.5		1	0
65	BRWD1_HUMAN	Bromodomain and WD repeat-containing protein 1 OS=Homo sapiens GN=BRWD1 PE=1 SV=4	382.4	0	1	0	7.4	0	262.8	9.5	0.1309	0	0.5		1	0
66	PLMN_HUMAN	Plasminogen OS=Homo sapiens GN=PLG PE=1 SV=2	380.1	818.9	7	11	16.2	17.3	90.5	7.3	0.1105	0.0711	0.55	0.47	2	9
67	VP13D_HUMAN	Vacuolar protein sorting-associated protein 13D OS=Homo sapiens GN=VPS13D PE=1 SV=1	378.9	148.2	2	1	0.8	0	491.5	6.1	0.2849	0	0.63	0.52	1	1
68	CO6A3_HUMAN	Collagen alpha-3(VI) chain OS=Homo sapiens GN=COL6A3 PE=1 SV=5	378.4	202.2	2	3	7.7	0.8	343.5	6.3	0.0797	0.0748	0.68	0.53	2	1
69	ASH1L_HUMAN	Probable histone-lysine N-methyltransferase ASH1L OS=Homo sapiens GN=ASH1L PE=1 SV=2	377.3	224.2	1	3	6.6	1	332.6	10.1	0.1731	0.1318	0.72	0.47	1	1
70	RGAG1_HUMAN	Retrotransposon gag domain-containing protein 1 OS=Homo sapiens GN=RGAG1 PE=1 SV=1	377	186.3	3	3	21.9	3.1	144.2	5.8	0.2743	0.2385	0.48	0.56	1	1
71	DYH1_HUMAN	Dynein heavy chain 1. axonemal OS=Homo sapiens GN=DNAH1 PE=1 SV=3	376.8	91	3	1	1	0.2	493.7	5.6	0.1192	0.0206	0.5	0.54	2	1
72	CO6A5_HUMAN	Collagen alpha-5(VI) chain OS=Homo sapiens GN=COL6A5 PE=1 SV=1	375.6	128.3	3	3	9.3	1.9	289.7	6.5	0.1542	0.2465	0.55	0.52	2	1
73	A1AG1_HUMAN	Alpha-1-acid glycoprotein 1 OS=Homo sapiens GN=ORM1 PE=1 SV=1	375.4	222.6	5	3	16.4	12.9	23.5	4.8	0.0615	0.0742	0.6	0.61	2	1
74	CO5A3_HUMAN	Collagen alpha-3(V) chain OS=Homo sapiens GN=COL5A3 PE=1 SV=3	368.5	163.8	1	1	0.5	0	172	6.4	0.0794	0	0.44	0.42	1	1
75	MUC5A_HUMAN	Mucin-5AC (Fragments) OS=Homo sapiens GN=MUC5AC PE=1 SV=3	366.3	0	2	0	5.7	0	526.3	6.6	0.1745	0	0.55		1	0
76	SSPO_HUMAN	SCO-spondin OS=Homo sapiens GN=SSPO PE=2 SV=1	363.2	84.7	3	1	4.3	0.4	547.1	5.6	0.1811	0.1195	0.53	0.49	1	1
77	LAMA2_HUMAN	Laminin subunit alpha-2 OS=Homo sapiens GN=LAMA2 PE=1 SV=4	362.6	190.7	2	3	7.5	1.3	343.7	6	0.1913	0.2984	0.78	0.51	2	2
78	HMCN1_HUMAN	Hemicentin-1 OS=Homo sapiens GN=HMCN1 PE=1 SV=2	360.6	327.8	2	3	3.3	0.6	613	6.1	0.0839	0.19	0.48	0.76	1	1
79	CO4A1_HUMAN	Collagen alpha-1(IV) chain OS=Homo sapiens GN=COL4A1 PE=1 SV=3	358	167.1	3	3	9.1	1.7	160.5	9.4	0.1095	0.0312	0.44	0.51	1	1
80	FAT4_HUMAN	Protocadherin Fat 4 OS=Homo sapiens GN=FAT4 PE=2 SV=2	357	49.7	2	1	0.5	0.2	542.4	4.6	0.1238	0.0126	0.78		2	0
81	ANK3_HUMAN	Ankyrin-3 OS=Homo sapiens GN=ANK3 PE=1 SV=3	356.5	136.9	2	3	4.3	0.8	480.1	6.1	0.095	0.0279	0.5	0.52	1	1
82	SVEP1_HUMAN	Sushi. von Willebrand factor type A. EGF and pentraxin domain-containing protein 1 OS=Homo sapiens GN=SVEP1 PE=1 SV=3	356	50.8	1	1	5.9	0.3	389.9	5.2	0.1287	0.0892	0.55		1	0
83	DYHC1_HUMAN	Cytoplasmic dynein 1 heavy chain 1 OS=Homo sapiens GN=DYNC1H1 PE=1 SV=5	352.7	155.6	2	1	5.3	0.2	532.1	6	0.176	0.046	0.69	0.52	2	1
84	CELR3_HUMAN	Cadherin EGF LAG seven-pass G-type receptor 3 OS=Homo sapiens GN=CELSR3 PE=1 SV=2	349.3	134.8	1	1	0.4	0.6	358	6.2	0.2684	0.2144	0.51	0.52	1	1
85	K1109_HUMAN	Uncharacterized protein KIAA1109 OS=Homo sapiens GN=KIAA1109 PE=1 SV=2	348.8	163.1	2	1	0.6	0	555.1	6.1	0.2641	0	0.65	0.52	1	1
86	PCNT_HUMAN	Pericentrin OS=Homo sapiens GN=PCNT PE=1 SV=4	348.2	144.7	1	1	4.9	0	377.8	5.3	0.0782	0	0.58	0.52	1	1
87	UBP34_HUMAN	Ubiquitin carboxyl-terminal hydrolase 34 OS=Homo sapiens GN=USP34 PE=1 SV=2	347.8	64	2	1	0.7	0.5	404	5.4	0.2773	0.3923	0.45	0.51	1	1
88	UBR4_HUMAN	E3 ubiquitin-protein ligase UBR4 OS=Homo sapiens GN=UBR4 PE=1 SV=1	346.8	122.9	1	1	0.2	0.2	573.5	5.6	0.0402	0.0233	0.51	0.52	1	1
89	MY18B_HUMAN	Myosin-XVIIIb OS=Homo sapiens GN=MYO18B PE=1 SV=1	346.3	180.6	5	3	7.8	1.7	285	6.5	0.1073	0.0652	0.57	0.57	2	1
90	EPIPL_HUMAN	Epiplakin OS=Homo sapiens GN=EPPK1 PE=1 SV=2	345	91.8	3	1	1.2	0.4	555.3	5.3	0.1452	0.112	0.58	0.52	1	1
91	STAR9_HUMAN	StAR-related lipid transfer protein 9 OS=Homo sapiens GN=STARD9 PE=2 SV=2	344.2	232.6	2	3	6.2	0.7	506.4	6	0.1512	0.179	0.68	0.43	2	2
92	RYR1_HUMAN	Ryanodine receptor 1 OS=Homo sapiens GN=RYR1 PE=1 SV=3	341.6	151	3	3	5.6	0.8	564.8	5.1	0.1471	0.0467		0.58	0	1
93	NRAP_HUMAN	Nebulin-related-anchoring protein OS=Homo sapiens GN=NRAP PE=2 SV=2	340.9	55.7	0	1	7.7	0.6	197	9.7	0.0915	0.0027	0.45	0.52	1	1
94	PRAX_HUMAN	Periaxin OS=Homo sapiens GN=PRX PE=1 SV=2	339.5	49	4	1	12.9	1.6	154.8	7.8	0.106	0.044	0.56		2	0
95	XIRP2_HUMAN	Xin actin-binding repeat-containing protein 2 OS=Homo sapiens GN=XIRP2 PE=1 SV=2	335.1	147.5	1	1	6.1	0.5	382.1	6	0.0834	0.0406	0.45	0.53	1	1
96	ATAD5_HUMAN	ATPase family AAA domain-containing protein 5 OS=Homo sapiens GN=ATAD5 PE=1 SV=4	334.4	67.2	1	1	10	0.7	207.4	10	0.1238	0.217	0.5	0.46	1	1
97	K0802_HUMAN	Uncharacterized protein KIAA0802 OS=Homo sapiens GN=KIAA0802 PE=1 SV=3	333.9	102.5	2	3	9.3	1.5	208.6	6	0.1185	0.0669	0.55	0.51	1	1
98	THRB_HUMAN	Prothrombin OS=Homo sapiens GN=F2 PE=1 SV=2	333.3	957.7	3	11	14.3	27.3	70	5.6	0.069	0.094	0.85	0.43	2	1
99	DYH10_HUMAN	Dynein heavy chain 10. axonemal OS=Homo sapiens GN=DNAH10 PE=1 SV=4	330.9	0	1	0	0.2	0	514.5	5.6	0.0206	0	0.6		1	0
100	BAHC1_HUMAN	BAH and coiled-coil domain-containing protein 1 OS=Homo sapiens GN=BAHCC1 PE=1 SV=3	330.3	205.7	2	3	6.5	2	276.8	9.9	0.1328	0.1414	0.79	0.4	2	2
101	SKT_HUMAN	Sickle tail protein homolog OS=Homo sapiens GN=SKT PE=1 SV=2	327.4	79.2	1	2	8.8	1.4	214	6.6	0.1404	0.1713	0.57	0.54	1	1
102	ALMS1_HUMAN	Alstrom syndrome protein 1 OS=Homo sapiens GN=ALMS1 PE=1 SV=3	320.2	0	2	0	0.8	0	460.7	5.8	0.1524	0	0.47		1	0
103	PCLO_HUMAN	Protein piccolo OS=Homo sapiens GN=PCLO PE=1 SV=3	319.1	174.4	1	1	4	0.3	566.3	6.1	0.0945	0.0987	0.58	0.4	1	1
104	KCNQ2_HUMAN	Potassium voltage-gated channel subfamily KQT member 2 OS=Homo sapiens GN=KCNQ2 PE=1 SV=2	314.4	75.9	1	1	2.2	0	95.8	10.1	0.1098	0	0.45	0.51	1	1
105	LAMA5_HUMAN	Laminin subunit alpha-5 OS=Homo sapiens GN=LAMA5 PE=1 SV=8	313.5	107.6	2	1	4.3	0	399.5	6.7	0.116	0	0.57	0.53	2	1
106	FAT3_HUMAN	Protocadherin Fat 3 OS=Homo sapiens GN=FAT3 PE=2 SV=2	309.6	193.3	3	1	0.7	0.3	505.2	4.6	0.0466	0.1141	0.55	0.54	1	1
107	PLCL2_HUMAN	Inactive phospholipase C-like protein 2 OS=Homo sapiens GN=PLCL2 PE=1 SV=2	309.3	163.2	3	1	11.6	2.3	125.8	6.5	0.1213	0.3169		0.52	0	1
108	SORL_HUMAN	Sortilin-related receptor OS=Homo sapiens GN=SORL1 PE=1 SV=2	308.3	0	2	0	8.2	0	248.3	5.2	0.1503	0	0.4		1	0
109	SPTA1_HUMAN	Spectrin alpha chain. erythrocyte OS=Homo sapiens GN=SPTA1 PE=1 SV=5	306.8	0	1	0	6	0	279.8	4.8	0.0804	0	0.55		1	0
110	FRY_HUMAN	Protein furry homolog OS=Homo sapiens GN=FRY PE=1 SV=1	305.2	0	5	0	5.8	0	338.7	5.6	0.0732	0	0.65		2	0
111	ITIH1_HUMAN	Inter-alpha-trypsin inhibitor heavy chain H1 OS=Homo sapiens GN=ITIH1 PE=1 SV=3	304.8	369.3	4	3	8.1	6.6	101.3	6.3	0.073	0.1114	0.57	0.65	2	3
112	MA7D2_HUMAN	MAP7 domain-containing protein 2 OS=Homo sapiens GN=MAP7D2 PE=1 SV=2	302.2	0	2	0	20.8	0	81.9	9.6	0.1373	0	0.55		2	0
113	NBEA_HUMAN	Neurobeachin OS=Homo sapiens GN=NBEA PE=1 SV=3	297.1	44.2	1	1	5	0.6	327.6	5.8	0.0934	0.0765	0.64		1	0
114	DLG5_HUMAN	Disks large homolog 5 OS=Homo sapiens GN=DLG5 PE=1 SV=4	297	68.7	3	1	9.1	0.6	213.7	7.2	0.0912	0.0283	0.56	0.55	2	1
115	SMHD1_HUMAN	Structural maintenance of chromosomes flexible hinge domain-containing protein 1 OS=Homo sapiens GN=SMCHD1 PE=1 SV=2	296.5	0	1	0	9	0	226.2	7	0.1408	0	0.55		1	0
116	VTNC_HUMAN	Vitronectin OS=Homo sapiens GN=VTN PE=1 SV=1	296.2	260.6	3	3	7.1	7.7	54.3	5.5	0.1127	0.0658	0.51	0.5	1	1
117	DYH17_HUMAN	Dynein heavy chain 17. axonemal OS=Homo sapiens GN=DNAH17 PE=2 SV=2	295.2	104.3	0	1	4.5	0.6	511.5	5.5	0.1214	0.2868	0.6	0.52	2	1
118	CO1A1_HUMAN	Collagen alpha-1(I) chain OS=Homo sapiens GN=COL1A1 PE=1 SV=5	294	181.2	2	3	15.8	4.2	138.9	5.5	0.1313	0.207	0.55	0.42	1	1
119	RBP2_HUMAN	E3 SUMO-protein ligase RanBP2 OS=Homo sapiens GN=RANBP2 PE=1 SV=2	293.4	0	2	0	6.2	0	358	5.8	0.1186	0	0.55		1	0
120	DOCK3_HUMAN	Dedicator of cytokinesis protein 3 OS=Homo sapiens GN=DOCK3 PE=1 SV=1	292.2	95.3	2	1	8.2	1.1	233	6.5	0.1038	0.1747	0.55	0.51	2	1
121	PYR1_HUMAN	CAD protein OS=Homo sapiens GN=CAD PE=1 SV=3	291.2	95.9	1	1	5.7	0.7	242.8	6	0.0579	0.0927	0.74	0.67	1	1
122	CO1A2_HUMAN	Collagen alpha-2(I) chain OS=Homo sapiens GN=COL1A2 PE=1 SV=7	290.7	125.2	0	3	13.6	3.1	129.2	9.7	0.1149	0.0109	0.5	0.55	1	1
123	BIRC6_HUMAN	Baculoviral IAP repeat-containing protein 6 OS=Homo sapiens GN=BIRC6 PE=1 SV=2	288.6	160.3	1	2	4.1	0.9	529.9	5.6	0.1489	0.0865	0.55	0.71	1	1
124	SYDE2_HUMAN	Rho GTPase-activating protein SYDE2 OS=Homo sapiens GN=SYDE2 PE=1 SV=2	288	113.1	1	1	13.3	1	133.1	9.7	0.2162	0.0747	0.5	0.61	1	1
125	PCD16_HUMAN	Protocadherin-16 OS=Homo sapiens GN=DCHS1 PE=2 SV=1	287.9	0	1	0	5.3	0	346	4.6	0.088	0	0.55		1	0
126	TLN1_HUMAN	Talin-1 OS=Homo sapiens GN=TLN1 PE=1 SV=3	287.8	68.4	0	1	6.2	0	269.6	5.7	0.1131	0	0.83	0.61	2	1
127	U3IP2_HUMAN	U3 small nucleolar RNA-interacting protein 2 OS=Homo sapiens GN=RRP9 PE=1 SV=1	287	94.3	1	1	3.2	2.5	51.8	9.1	0.2045	0.1281	0.8	0.51	1	1
128	SACS_HUMAN	Sacsin OS=Homo sapiens GN=SACS PE=1 SV=2	286.6	90.1	2	1	0.4	0.2	520.8	6.7	0.0983	0.1186	0.51	0.54	1	1
129	ATR_HUMAN	Serine/threonine-protein kinase ATR OS=Homo sapiens GN=ATR PE=1 SV=3	286.3	81.2	3	1	1.7	0.5	301.2	7.3	0.1783	0.0296	0.65	0.52	1	1
130	JARD2_HUMAN	Protein Jumonji OS=Homo sapiens GN=JARID2 PE=1 SV=2	285.3	0	1	0	1	0	138.6	10.2	0.0358	0	0.5		0	0
131	PEDF_HUMAN	Pigment epithelium-derived factor OS=Homo sapiens GN=SERPINF1 PE=1 SV=4	283.6	297.1	3	3	11	10.5	46.3	6	0.0851	0.1445	0.66	0.6	2	2
132	TEN2_HUMAN	Teneurin-2 OS=Homo sapiens GN=ODZ2 PE=1 SV=3	283.5	116.7	3	1	6.4	0	307.6	6.2	0.1673	0		0.52	0	1
133	DYH9_HUMAN	Dynein heavy chain 9. axonemal OS=Homo sapiens GN=DNAH9 PE=1 SV=3	280.3	0	1	0	0.3	0	511.6	5.6	0.0018	0	0.52		1	0
134	PHLP2_HUMAN	PH domain leucine-rich repeat-containing protein phosphatase 2 OS=Homo sapiens GN=PHLPP2 PE=1 SV=3	278.7	0	4	0	3.9	0	146.7	5.4	0.1157	0	0.5		2	0
135	PLIN4_HUMAN	Perilipin-4 OS=Homo sapiens GN=PLIN4 PE=2 SV=2	278.5	191.7	2	3	2.4	2.8	134.3	9.7	0.1027	0.1471	0.49	0.49	1	1
136	FBN3_HUMAN	Fibrillin-3 OS=Homo sapiens GN=FBN3 PE=2 SV=3	275.8	0	4	0	2.3	0	300.1	4.8	0.2523	0	0.51		2	0
137	ZFHX3_HUMAN	Zinc finger homeobox protein 3 OS=Homo sapiens GN=ZFHX3 PE=1 SV=2	274.9	115.3	4	1	4.8	0.5	404.2	5.8	0.0791	0.1059	0.52	0.53	2	1
138	MYLK_HUMAN	Myosin light chain kinase. smooth muscle OS=Homo sapiens GN=MYLK PE=1 SV=4	270.4	0	2	0	9.2	0	210.6	5.8	0.109	0	0.54		1	0
139	ZFHX4_HUMAN	Zinc finger homeobox protein 4 OS=Homo sapiens GN=ZFHX4 PE=1 SV=1	268.6	68.8	4	3	4.3	1.3	393.5	5.9	0.1595	0.0235	0.57	0.51	2	1
140	SPTN5_HUMAN	Spectrin beta chain. brain 4 OS=Homo sapiens GN=SPTBN5 PE=1 SV=1	267.2	176.1	1	2	4.5	1	416.6	6.2	0.1021	0.2262	0.55	0.48	1	1
141	A1AG2_HUMAN	Alpha-1-acid glycoprotein 2 OS=Homo sapiens GN=ORM2 PE=1 SV=2	266.2	167.4	4	4	19.4	11.9	23.6	4.9	0.0532	0.0194	0.55	0.62	2	3
142	HUWE1_HUMAN	E3 ubiquitin-protein ligase HUWE1 OS=Homo sapiens GN=HUWE1 PE=1 SV=3	265	186.7	3	1	4.1	0.4	481.6	5	0.0785	0.2937	0.55	0.43	1	1
143	MUC19_HUMAN	Mucin-19 OS=Homo sapiens GN=MUC19 PE=1 SV=2	264.8	106.4	5	1	1.9	0.3	597.8	4.8	0.1504	0.3492	0.42	0.52	2	1
144	TF3C1_HUMAN	General transcription factor 3C polypeptide 1 OS=Homo sapiens GN=GTF3C1 PE=1 SV=4	264.5	0	1	0	7.8	0	238.7	7.1	0.1232	0	0.45		1	0
145	RICTR_HUMAN	Rapamycin-insensitive companion of mTOR OS=Homo sapiens GN=RICTOR PE=1 SV=1	264.3	105.6	3	1	2.5	0.5	192.1	7.4	0.3033	0.0612	0.46	0.3	1	1
146	TCF20_HUMAN	Transcription factor 20 OS=Homo sapiens GN=TCF20 PE=1 SV=3	264.3	72.6	3	3	2	0.8	211.6	9.8	0.1178	0.1263	0.54	0.51	2	1
147	SZT2_HUMAN	Protein SZT2 OS=Homo sapiens GN=SZT2 PE=2 SV=3	263.9	120.8	1	1	0.5	0.5	377.8	5.8	0.1118	0.0123	0.54	0.52	1	1
148	PRC2C_HUMAN	Protein PRRC2C OS=Homo sapiens GN=PRRC2C PE=1 SV=3	262.8	0	1	0	4.8	0	316.8	9.7	0.0902	0	0.54		1	0
149	ITPR1_HUMAN	Inositol 1.4.5-trisphosphate receptor type 1 OS=Homo sapiens GN=ITPR1 PE=1 SV=2	262.2	247.9	1	5	5.6	2.4	313.7	5.7	0.1374	0.136	0.55	0.61	1	3
150	PCSK5_HUMAN	Proprotein convertase subtilisin/kexin type 5 OS=Homo sapiens GN=PCSK5 PE=2 SV=3	262.2	0	1	0	2.2	0	101.6	7.9	0.327	0	0.54		1	0
151	SI1L3_HUMAN	Signal-induced proliferation-associated 1-like protein 3 OS=Homo sapiens GN=SIPA1L3 PE=1 SV=3	262	198.4	1	1	10.2	1.2	194.5	9.3	0.1141	0.0921	0.55	0.76	1	1
152	REXO1_HUMAN	RNA exonuclease 1 homolog OS=Homo sapiens GN=REXO1 PE=1 SV=3	260.1	0	1	0	0.5	0	131.4	9.9	0.0646	0	0.69		1	0
153	FLNC_HUMAN	Filamin-C OS=Homo sapiens GN=FLNC PE=1 SV=3	258.8	109.2	1	1	6.9	0.5	290.8	5.6	0.1313	0.0471	0.53	0.53	1	1
154	HYDIN_HUMAN	Hydrocephalus-inducing protein homolog OS=Homo sapiens GN=HYDIN PE=1 SV=2	258	100.3	1	1	3.2	0.2	575.5	5.7	0.1147	0.1395	0.71	0.52	1	1
155	SYMPK_HUMAN	Symplekin OS=Homo sapiens GN=SYMPK PE=1 SV=2	257.9	76.6	1	1	1.1	1	141.1	5.8	0.0387	0.1434	0.55	0.29	1	1
156	WDR90_HUMAN	WD repeat-containing protein 90 OS=Homo sapiens GN=WDR90 PE=1 SV=2	257.9	103	2	1	6.6	0.6	187.3	6.6	0.0941	0.1717	0.55	0.64	1	1
157	SPKAP_HUMAN	A-kinase anchor protein SPHKAP OS=Homo sapiens GN=SPHKAP PE=1 SV=1	256.4	0	1	0	0.6	0	186.3	4.9	0.287	0	0.57		1	0
158	CO4A2_HUMAN	Collagen alpha-2(IV) chain OS=Homo sapiens GN=COL4A2 PE=1 SV=4	255.8	179.9	2	3	1.8	1.4	167.4	9.6	0.1885	0.1153	0.64	0.5	2	1
159	PKHD1_HUMAN	Fibrocystin OS=Homo sapiens GN=PKHD1 PE=1 SV=1	255.1	109	1	1	0.3	0.3	446.4	6.1	0.1394	0.0252	0.76	0.53	1	1
160	ANK2_HUMAN	Ankyrin-2 OS=Homo sapiens GN=ANK2 PE=1 SV=3	255.1	117.6	3	3	0.8	0.8	430	4.9	0.1446	0.0399	0.54	0.36	1	2
161	FILA_HUMAN	Filaggrin OS=Homo sapiens GN=FLG PE=1 SV=3	253.2	0	1	0	0.3	0	434.9	9.6	0.1901	0	0.56		1	0
162	RHG29_HUMAN	Rho GTPase-activating protein 29 OS=Homo sapiens GN=ARHGAP29 PE=1 SV=2	252.9	89.1	1	1	0.6	0.9	142	6.3	0.0621	0.0716	0.59	0.65	1	1
163	ASPM_HUMAN	Abnormal spindle-like microcephaly-associated protein OS=Homo sapiens GN=ASPM PE=1 SV=2	252.3	91.9	0	1	3.5	0	409.5	11.2	0.1815	0	0.53	0.44	1	1
164	DMXL2_HUMAN	DmX-like protein 2 OS=Homo sapiens GN=DMXL2 PE=1 SV=2	251.9	0	1	0	4.8	0	339.4	5.9	0.1538	0	0.55		1	0
165	DLGP3_HUMAN	Disks large-associated protein 3 OS=Homo sapiens GN=DLGAP3 PE=1 SV=3	251.7	57.7	2	1	12	2.5	106	9.8	0.15	0.3059	0.55	0.55	1	1
166	CMYA5_HUMAN	Cardiomyopathy-associated protein 5 OS=Homo sapiens GN=CMYA5 PE=1 SV=3	251.4	95.9	2	1	0.8	0.2	448.9	4.6	0.0239	0.1739	0.63	0.51	1	1
167	AMBP_HUMAN	Protein AMBP OS=Homo sapiens GN=AMBP PE=1 SV=1	251.1	462.4	3	6	17	25.6	39	5.9	0.0649	0.0876	0.5	0.5	1	1
168	SPTN4_HUMAN	Spectrin beta chain. brain 3 OS=Homo sapiens GN=SPTBN4 PE=1 SV=2	250.8	93.9	3	3	1.2	2	288.8	5.7	0.0495	0.4741	0.55	0.65	2	2
169	CO6A2_HUMAN	Collagen alpha-2(VI) chain OS=Homo sapiens GN=COL6A2 PE=1 SV=4	250.7	101.8	1	2	13.5	3	108.5	5.8	0.0746	0.0669	0.55	0.52	1	1
170	NAV3_HUMAN	Neuron navigator 3 OS=Homo sapiens GN=NAV3 PE=1 SV=3	250.3	78	3	1	1.2	1.2	255.5	9.6	0.0152	0.2779	0.55	0.52	3	1
171	ZN687_HUMAN	Zinc finger protein 687 OS=Homo sapiens GN=ZNF687 PE=1 SV=1	250.2	120.1	1	3	11.3	2.3	129.4	9.8	0.1216	0.0763	0.6	0.48	1	1
172	PKD1_HUMAN	Polycystin-1 OS=Homo sapiens GN=PKD1 PE=1 SV=3	250	116.7	1	1	0.2	0.3	462.2	6.3	0.0678	0.0176	0.53	0.52	1	1
173	MPDZ_HUMAN	Multiple PDZ domain protein OS=Homo sapiens GN=MPDZ PE=1 SV=2	250	72	3	1	1.5	0.6	221.5	4.8	0.085	0.1582	0.53	0.51	1	1
174	MYO7A_HUMAN	Myosin-VIIa OS=Homo sapiens GN=MYO7A PE=1 SV=1	249.9	0	1	0	6.5	0	254.2	9.5	0.0975	0			0	0
175	COLA1_HUMAN	Collagen alpha-1(XXI) chain OS=Homo sapiens GN=COL21A1 PE=2 SV=1	248.9	0	3	0	16.3	0	99.3	9.3	0.1253	0	0.57		1	0
176	SRRM2_HUMAN	Serine/arginine repetitive matrix protein 2 OS=Homo sapiens GN=SRRM2 PE=1 SV=2	248.3	132	5	3	2.1	0.8	299.4	12.6	0.098	0.3262	0.52	0.48	2	1
177	FBN1_HUMAN	Fibrillin-1 OS=Homo sapiens GN=FBN1 PE=1 SV=3	247.9	135.4	4	3	1.1	1.5	312	4.7	0.1778	0.4118	0.8	0.52	2	1
178	FLNB_HUMAN	Filamin-B OS=Homo sapiens GN=FLNB PE=1 SV=2	246.8	90.3	0	1	4.8	0.8	278	5.4	0.1053	0.047	0.58	0.54	2	1
179	ATRX_HUMAN	Transcriptional regulator ATRX OS=Homo sapiens GN=ATRX PE=1 SV=5	246.4	106.8	1	1	4.9	0	282.4	6.2	0.1103	0	0.55	0.5	1	1
180	CSKI1_HUMAN	Caskin-1 OS=Homo sapiens GN=CASKIN1 PE=1 SV=1	246.2	114.3	1	2	1.3	2.4	149.7	9.8	0.2988	0.1366	0.55	0.51	1	1
181	FA12_HUMAN	Coagulation factor XII OS=Homo sapiens GN=F12 PE=1 SV=3	246.1	104.4	4	3	11.9	6.2	67.7	9.4	0.0841	0.1168	0.47	0.51	2	1
182	CF132_HUMAN	Uncharacterized protein C6orf132 OS=Homo sapiens GN=C6orf132 PE=1 SV=3	245	0	3	0	8	0	124	10	0.0915	0	0.55		2	0
183	ATL3_HUMAN	ADAMTS-like protein 3 OS=Homo sapiens GN=ADAMTSL3 PE=2 SV=4	244.8	0	2	0	9	0	188.6	9.5	0.1211	0	0.57		1	0
184	COCA1_HUMAN	Collagen alpha-1(XII) chain OS=Homo sapiens GN=COL12A1 PE=1 SV=2	244.7	114.8	3	3	5.7	0.7	332.9	5.3	0.099	0.0856	0.54	0.76	2	1
185	MAP1B_HUMAN	Microtubule-associated protein 1B OS=Homo sapiens GN=MAP1B PE=1 SV=2	242.4	131.4	2	3	5.8	1.1	270.5	4.6	0.1188	0.0541	0.66	0.74	1	2
186	MTDC_HUMAN	Bifunctional methylenetetrahydrofolate dehydrogenase/cyclohydrolase. mitochondrial OS=Homo sapiens GN=MTHFD2 PE=1 SV=2	241.9	0	0	0	29.1	0	37.9	9.6	0.145	0	0.53		1	0
187	HERC1_HUMAN	Probable E3 ubiquitin-protein ligase HERC1 OS=Homo sapiens GN=HERC1 PE=1 SV=2	239.5	176.2	3	3	0.5	0.6	531.9	5.6	0.1024	0.0342	0.53	0.55	1	1
188	AGRIN_HUMAN	Agrin OS=Homo sapiens GN=AGRN PE=1 SV=4	239.4	112.9	3	1	2.4	1.1	214.7	6	0.1872	0.4305	0.55	0.53	2	1
189	INADL_HUMAN	InaD-like protein OS=Homo sapiens GN=INADL PE=1 SV=3	238.6	114.2	1	3	9.8	2.9	196.2	4.7	0.1124	0.1489	0.52	0.51	1	1
190	ZN469_HUMAN	Zinc finger protein 469 OS=Homo sapiens GN=ZNF469 PE=1 SV=3	238.1	96.9	1	3	0.8	0.5	409.9	8.9	0.2563	0.094	0.72	0.52	1	1
191	CA167_HUMAN	Uncharacterized protein C1orf167 OS=Homo sapiens GN=C1orf167 PE=2 SV=2	237.9	104.4	2	3	1	2.9	162.3	12	0.1419	0.1655	0.8	0.56	1	2
192	EVPL_HUMAN	Envoplakin OS=Homo sapiens GN=EVPL PE=1 SV=3	235.7	102.8	2	1	4.5	1	231.5	6.6	0.0907	0.0363	0.21	0.52	1	1
193	NCK5L_HUMAN	Nck-associated protein 5-like OS=Homo sapiens GN=NCKAP5L PE=1 SV=2	235.7	119.5	2	3	11.2	1.7	138.9	9.5	0.1086	0.0367	0.55	0.69	2	2
194	ATS1_HUMAN	A disintegrin and metalloproteinase with thrombospondin motifs 1 OS=Homo sapiens GN=ADAMTS1 PE=1 SV=4	235.6	95	0	3	12	3	105.3	6.4	0.1159	0.0525	0.58	0.45	2	3
195	SMG1_HUMAN	Serine/threonine-protein kinase SMG1 OS=Homo sapiens GN=SMG1 PE=1 SV=3	233.2	88.7	3	3	0.7	1	410.2	6	0.1281	0.2589	0.47	0.55	1	2
196	STAB1_HUMAN	Stabilin-1 OS=Homo sapiens GN=STAB1 PE=1 SV=3	231.4	158.7	1	3	0.4	2	275.3	6.1	0.0335	0.2372	0.53	0.52	1	1
197	WNK1_HUMAN	Serine/threonine-protein kinase WNK1 OS=Homo sapiens GN=WNK1 PE=1 SV=2	229.5	101.6	2	3	0.8	0.6	250.6	5.9	0.0323	0.0145	0.68	0.3	1	2
198	PLXA4_HUMAN	Plexin-A4 OS=Homo sapiens GN=PLXNA4 PE=1 SV=4	228.4	145.1	2	1	7.3	0	212.3	6.4	0.0885	0	0.83	0.29	2	1
199	UBR1_HUMAN	E3 ubiquitin-protein ligase UBR1 OS=Homo sapiens GN=UBR1 PE=1 SV=1	227.1	106.8	2	1	0.9	0.7	200.1	5.6	0.0413	0.0437	0.58	0.53	1	1
200	TEN3_HUMAN	Teneurin-3 OS=Homo sapiens GN=ODZ3 PE=2 SV=3	225.7	0	1	0	5.7	0	300.8	6	0.1249	0	0.5		1	0
201	PLXA2_HUMAN	Plexin-A2 OS=Homo sapiens GN=PLXNA2 PE=1 SV=4	225.2	49.1	3	3	2.9	2.1	211	6	0.1619	0.1856	0.55	0.29	2	1
202	PRKDC_HUMAN	DNA-dependent protein kinase catalytic subunit OS=Homo sapiens GN=PRKDC PE=1 SV=3	223.7	170.5	2	3	3	0.8	468.8	6.8	0.0907	0.3299	0.57	0.62	2	1
203	XIRP1_HUMAN	Xin actin-binding repeat-containing protein 1 OS=Homo sapiens GN=XIRP1 PE=1 SV=1	223.4	81	0	2	10.5	2.1	198.4	5.7	0.206	0.0934	0.81	0.58	2	1
204	LKAP_HUMAN	Limkain-b1 OS=Homo sapiens GN=LKAP PE=1 SV=5	221.3	54.7	4	3	2.5	1.1	192.6	9.2	0.1414	0.0741	0.55	0.43	2	1
205	MYH13_HUMAN	Myosin-13 OS=Homo sapiens GN=MYH13 PE=1 SV=2	220.2	0	2	0	5.7	0	223.5	5.4	0.0667	0	0.72		2	0
206	BCL9_HUMAN	B-cell CLL/lymphoma 9 protein OS=Homo sapiens GN=BCL9 PE=1 SV=4	219.4	0	2	0	12	0	149.2	9.6	0.2196	0	0.5		1	0
207	FYV1_HUMAN	1-phosphatidylinositol-3-phosphate 5-kinase OS=Homo sapiens GN=PIKFYVE PE=1 SV=3	219.2	0	3	0	2	0	237	6.2	0.1209	0	0.5		2	0
208	PR285_HUMAN	Peroxisomal proliferator-activated receptor A-interacting complex 285 kDa protein OS=Homo sapiens GN=PRIC285 PE=1 SV=6	218.8	60.7	1	1	5.5	0.9	294.5	7.8	0.1019	0.4574	0.58	0.51	1	1
209	ARI1A_HUMAN	AT-rich interactive domain-containing protein 1A OS=Homo sapiens GN=ARID1A PE=1 SV=3	217.7	0	3	0	3.5	0	241.9	6.2	0.1738	0	0.51		1	0
210	NCKP5_HUMAN	Nck-associated protein 5 OS=Homo sapiens GN=NCKAP5 PE=1 SV=2	217.5	0	2	0	7	0	208.4	9.2	0.1548	0	0.55		2	0
211	ECM29_HUMAN	Proteasome-associated protein ECM29 homolog OS=Homo sapiens GN=ECM29 PE=1 SV=2	217	0	2	0	6.8	0	204.2	6.8	0.0913	0	0.25		1	0
212	POTEE_HUMAN	POTE ankyrin domain family member E OS=Homo sapiens GN=POTEE PE=1 SV=3	216.8	0	1	0	7.1	0	121.3	5.8	0.1235	0	0.5		1	0
213	CORA1_HUMAN	Collagen alpha-1(XXVII) chain OS=Homo sapiens GN=COL27A1 PE=1 SV=1	216.7	175.5	1	3	9.3	2	186.8	10.5	0.1849	0.0574	0.5	0.52	1	1
214	INSRR_HUMAN	Insulin receptor-related protein OS=Homo sapiens GN=INSRR PE=2 SV=2	216.6	76.9	3	1	2.6	0.9	143.6	6	0.2622	0.0442	0.78	0.52	1	1
215	NRX2A_HUMAN	Neurexin-2-alpha OS=Homo sapiens GN=NRXN2 PE=2 SV=1	216.3	116.6	3	1	2.4	0.7	184.9	5.5	0.133	0.2009	0.64	0.52	1	1
216	APC2_HUMAN	Adenomatous polyposis coli protein 2 OS=Homo sapiens GN=APC2 PE=1 SV=1	216.2	143.1	1	1	0.9	0.6	243.8	10	0.2008	0.0298	0.5	0.52	1	1
217	DOCK2_HUMAN	Dedicator of cytokinesis protein 2 OS=Homo sapiens GN=DOCK2 PE=1 SV=2	216	91.8	0	1	7	0.5	211.8	6.4	0.1111	0.0034	0.54	0.43	1	1
218	DPOLQ_HUMAN	DNA polymerase theta OS=Homo sapiens GN=POLQ PE=1 SV=2	215.9	114.3	1	1	4.6	0.3	289.4	7.2	0.0595	0.0472	0.62	0.44	1	1
219	PDZD2_HUMAN	PDZ domain-containing protein 2 OS=Homo sapiens GN=PDZD2 PE=1 SV=4	215.3	332.1	3	3	1.5	1.1	301.5	7.3	0.0594	0.0866	0.59	0.5	1	3
220	ELOA1_HUMAN	Transcription elongation factor B polypeptide 3 OS=Homo sapiens GN=TCEB3 PE=1 SV=2	215.2	0	2	0	12	0	89.9	10.1	0.0929	0	0.58		2	0
221	CK095_HUMAN	Uncharacterized protein C11orf95 OS=Homo sapiens GN=C11orf95 PE=2 SV=1	214.8	102.7	2	1	4	2.2	73.2	5.8	0.0454	0.042	0.55	0.49	1	1
222	TET2_HUMAN	Methylcytosine dioxygenase TET2 OS=Homo sapiens GN=TET2 PE=1 SV=3	214.6	59.5	1	1	4.2	0.6	223.7	9.1	0.1102	0.1482	0.57	0.59	1	1
223	PLPL6_HUMAN	Neuropathy target esterase OS=Homo sapiens GN=PNPLA6 PE=1 SV=2	213.7	0	3	0	2.2	0	149.9	9	0.1283	0	0.63		1	0
224	TDRD6_HUMAN	Tudor domain-containing protein 6 OS=Homo sapiens GN=TDRD6 PE=2 SV=2	213.1	0	0	0	5.8	0	236.4	5	0.1123	0	0.55		2	0
225	IF140_HUMAN	Intraflagellar transport protein 140 homolog OS=Homo sapiens GN=IFT140 PE=1 SV=1	212.9	140.8	4	1	7.9	0.9	165.1	5.6	0.1472	0.236	0.5	0.61	2	1
226	C2CD3_HUMAN	C2 domain-containing protein 3 OS=Homo sapiens GN=C2CD3 PE=1 SV=4	212.9	97.8	1	1	5.1	0.6	260.2	6.7	0.1127	0.0294	0.54	0.51	1	1
227	KDM2B_HUMAN	Lysine-specific demethylase 2B OS=Homo sapiens GN=KDM2B PE=1 SV=1	211	0	3	0	10.6	0	152.5	9.8	0.1343	0	0.8		2	0
228	DGKZ_HUMAN	Diacylglycerol kinase zeta OS=Homo sapiens GN=DGKZ PE=1 SV=3	210.9	0	1	0	9.1	0	124.1	10.2	0.1495	0	0.55		1	0
229	SYNJ1_HUMAN	Synaptojanin-1 OS=Homo sapiens GN=SYNJ1 PE=1 SV=2	208.5	81.5	2	3	6	1.8	173	7.4	0.1665	0.3454	0.5	0.55	1	1
230	BOD1L_HUMAN	Biorientation of chromosomes in cell division protein 1-like OS=Homo sapiens GN=BOD1L PE=1 SV=2	208	72	2	1	1	0.3	330.3	4.9	0.2201	0.0387	0.66	0.4	2	1
231	DCTN1_HUMAN	Dynactin subunit 1 OS=Homo sapiens GN=DCTN1 PE=1 SV=3	208	0	3	0	8.8	0	141.6	5.5	0.1684	0	0.52		1	0
232	SHRM3_HUMAN	Protein Shroom3 OS=Homo sapiens GN=SHROOM3 PE=1 SV=2	206.9	164.1	1	1	7.2	0.8	216.7	8.7	0.115	0.3414	0.83	0.63	1	1
233	DIP2A_HUMAN	Disco-interacting protein 2 homolog A OS=Homo sapiens GN=DIP2A PE=1 SV=2	206.8	130.5	0	1	9.9	0.8	170.3	9.3	0.0976	0.0582	0.54	0.29	1	1
234	ABCAA_HUMAN	ATP-binding cassette sub-family A member 10 OS=Homo sapiens GN=ABCA10 PE=1 SV=3	206.7	72.3	2	1	5.8	1.2	175.7	6.2	0.0997	0.1451	0.58	0.51	2	1
235	PO210_HUMAN	Nuclear pore membrane glycoprotein 210 OS=Homo sapiens GN=NUP210 PE=1 SV=3	206.7	0	1	0	5.6	0	205	6.3	0.0794	0	0.53		1	0
236	ZN462_HUMAN	Zinc finger protein 462 OS=Homo sapiens GN=ZNF462 PE=1 SV=3	206.6	77.5	1	1	6.2	0	284.5	8.1	0.2089	0	0.55	0.52	1	1
237	MYCPP_HUMAN	C-myc promoter-binding protein OS=Homo sapiens GN=DENND4A PE=1 SV=2	206.5	0	2	0	1.4	0	209.1	7.3	0.111	0	0.57		1	0
238	PREX1_HUMAN	Phosphatidylinositol 3.4.5-trisphosphate-dependent Rac exchanger 1 protein OS=Homo sapiens GN=PREX1 PE=1 SV=3	206.2	0	2	0	2.1	0	186.1	6	0.212	0	0.55		1	0
239	SPTB2_HUMAN	Spectrin beta chain. brain 1 OS=Homo sapiens GN=SPTBN1 PE=1 SV=2	204.7	131.7	1	3	0.9	0.7	274.4	5.3	0.3023	0.1074	0.59	0.45	1	1
240	FRPD3_HUMAN	FERM and PDZ domain-containing protein 3 OS=Homo sapiens GN=FRMPD3 PE=2 SV=2	203.5	119.6	1	2	0.7	1.4	199.1	9.3	0.0386	0.031	0.46	0.58	1	1
241	TNPO3_HUMAN	Transportin-3 OS=Homo sapiens GN=TNPO3 PE=1 SV=3	202.1	0	2	0	16.7	0	104.1	5.3	0.0953	0			0	0
242	TUT7_HUMAN	Terminal uridylyltransferase 7 OS=Homo sapiens GN=ZCCHC6 PE=1 SV=1	201.5	0	3	0	2.5	0	171.1	6.4	0.2569	0	0.49		1	0
243	TIGD6_HUMAN	Tigger transposable element-derived protein 6 OS=Homo sapiens GN=TIGD6 PE=2 SV=2	200.8	0	1	0	20.5	0	58.6	6.4	0.1241	0	0.54		1	0
244	MXRA5_HUMAN	Matrix-remodeling-associated protein 5 OS=Homo sapiens GN=MXRA5 PE=2 SV=3	200.8	164	2	1	4	0.4	312	9.3	0.1874	0.0727	0.57	0.51	2	1
245	MD13L_HUMAN	Mediator of RNA polymerase II transcription subunit 13-like OS=Homo sapiens GN=MED13L PE=1 SV=1	200.8	69.6	3	1	1.5	0.8	242.4	5.6	0.0784	0.0402	0.55	0.52	2	1
246	PGRP2_HUMAN	N-acetylmuramoyl-L-alanine amidase OS=Homo sapiens GN=PGLYRP2 PE=1 SV=1	200.6	388.3	2	3	6.8	10.2	62.2	8	0.0796	0.0653	0.59	0.5	2	1
247	CAN15_HUMAN	Calpain-15 OS=Homo sapiens GN=SOLH PE=1 SV=1	199.7	0	1	0	10	0	117.2	6.3	0.1451	0	0.59		1	0
248	KDM5D_HUMAN	Lysine-specific demethylase 5D OS=Homo sapiens GN=KDM5D PE=1 SV=2	198.2	59.6	1	1	0.9	1.6	174	5.5	0.1214	0.0886	0.52	0.49	1	1
249	YTDC2_HUMAN	Probable ATP-dependent RNA helicase YTHDC2 OS=Homo sapiens GN=YTHDC2 PE=1 SV=2	196.6	52.1	2	1	2.3	1	160.1	9.5	0.0954	0.006	0.5	0.66	1	1
250	TTLL8_HUMAN	Protein monoglycylase TTLL8 OS=Homo sapiens GN=TTLL8 PE=1 SV=4	196.4	53.6	2	1	3.8	0.9	94.6	9.6	0.2083	0.048	0.71	0.57	1	1
251	COJA1_HUMAN	Collagen alpha-1(XIX) chain OS=Homo sapiens GN=COL19A1 PE=1 SV=3	196.2	90.2	2	1	8	1.4	115.1	9.3	0.0924	0.125	0.53	0.52	1	1
252	C8AP2_HUMAN	CASP8-associated protein 2 OS=Homo sapiens GN=CASP8AP2 PE=1 SV=1	196.2	77.1	1	1	4.3	0.6	222.5	6.1	0.1168	0.1487	0.76	0.52	1	1
253	SVIL_HUMAN	Supervillin OS=Homo sapiens GN=SVIL PE=1 SV=2	196.1	104.7	2	1	4.8	0.5	247.6	6.6	0.1403	0.0753	0.56	0.45	2	1
254	GELS_HUMAN	Gelsolin OS=Homo sapiens GN=GSN PE=1 SV=1	195.6	196.5	2	3	6.4	3.7	85.6	5.9	0.0736	0.0957	0.53	0.41	1	2
255	TANC1_HUMAN	Protein TANC1 OS=Homo sapiens GN=TANC1 PE=1 SV=3	194.1	0	2	0	3.7	0	202.1	9.5	0.0568	0			0	0
256	NEUL4_HUMAN	Neuralized-like protein 4 OS=Homo sapiens GN=NEURL4 PE=1 SV=2	193.9	99.6	4	3	8.9	1.2	166.8	5.5	0.1013	0.0372	0.55	0.52	2	1
257	ANGT_HUMAN	Angiotensinogen OS=Homo sapiens GN=AGT PE=1 SV=1	193.1	152.2	3	3	10.9	7	53.1	5.9	0.1464	0.0737	0.55	0.52	2	1
258	EYS_HUMAN	Protein eyes shut homolog OS=Homo sapiens GN=EYS PE=1 SV=4	192.4	78.8	1	2	0.6	0.8	350.5	5.4	0.2526	0.0776	0.53	0.52	1	1
259	LAMB1_HUMAN	Laminin subunit beta-1 OS=Homo sapiens GN=LAMB1 PE=1 SV=2	191.6	0	2	0	2.2	0	197.9	4.7	0.1467	0	0.8		1	0
260	DPYD_HUMAN	Dihydropyrimidine dehydrogenase [NADP+] OS=Homo sapiens GN=DPYD PE=1 SV=2	191	0	3	0	5.1	0	111.3	7	0.1415	0	0.51		2	0
261	DDX17_HUMAN	Probable ATP-dependent RNA helicase DDX17 OS=Homo sapiens GN=DDX17 PE=1 SV=1	190.5	0	2	0	10.8	0	72.3	9.5	0.0575	0	0.51		1	0
262	DDX46_HUMAN	Probable ATP-dependent RNA helicase DDX46 OS=Homo sapiens GN=DDX46 PE=1 SV=2	190.3	0	1	0	0.8	0	117.3	9.9	0.0409	0	0.59		1	0
263	CSMD1_HUMAN	CUB and sushi domain-containing protein 1 OS=Homo sapiens GN=CSMD1 PE=1 SV=2	189.7	103.2	1	1	0.3	0.9	388.6	5.6	0.0654	0.0355	0.51	0.52	1	1
264	RERE_HUMAN	Arginine-glutamic acid dipeptide repeats protein OS=Homo sapiens GN=RERE PE=1 SV=2	189.6	0	1	0	0.5	0	172.3	7.8	0.0585	0	0.53		1	0
265	CAC1C_HUMAN	Voltage-dependent L-type calcium channel subunit alpha-1C OS=Homo sapiens GN=CACNA1C PE=1 SV=4	188.1	69.3	1	1	4.3	0.9	248.8	6.3	0.1106	0.0824	0.5	0.41	1	1
266	RPB1_HUMAN	DNA-directed RNA polymerase II subunit RPB1 OS=Homo sapiens GN=POLR2A PE=1 SV=2	187.6	0	0	0	4.3	0	217	7.1	0.1213	0	0.52		1	0
267	MON2_HUMAN	Protein MON2 homolog OS=Homo sapiens GN=MON2 PE=1 SV=2	187.1	0	2	0	6.9	0	190.4	5.7	0.0903	0	0.55		2	0
268	TARA_HUMAN	TRIO and F-actin-binding protein OS=Homo sapiens GN=TRIOBP PE=1 SV=3	186.1	100	3	1	4.8	0.4	261.2	10	0.1104	0.0042	0.55	0.52	2	1
269	ZN292_HUMAN	Zinc finger protein 292 OS=Homo sapiens GN=ZNF292 PE=1 SV=3	185.9	0	0	0	6.1	0	304.6	7.7	0.12	0	0.56		2	0
270	CIC_HUMAN	Protein capicua homolog OS=Homo sapiens GN=CIC PE=1 SV=2	185.4	68.9	2	1	5.4	1.2	163.7	9.4	0.1507	0.1309	0.52	0.51	1	1
271	COIA1_HUMAN	Collagen alpha-1(XVIII) chain OS=Homo sapiens GN=COL18A1 PE=1 SV=5	184.8	118.6	1	1	0.5	0.7	178.1	5.6	0.0262	0.0476	0.55	0.52	1	1
272	MUC5B_HUMAN	Mucin-5B OS=Homo sapiens GN=MUC5B PE=1 SV=3	184.6	184.1	2	3	0.4	0.7	596	6.2	0.2224	0.1405	0.53	0.51	1	1
273	SON_HUMAN	Protein SON OS=Homo sapiens GN=SON PE=1 SV=4	183.9	51.9	1	1	0.4	0.4	263.7	5.4	0.2031	0.1456	0.55		1	0
274	KAIN_HUMAN	Kallistatin OS=Homo sapiens GN=SERPINA4 PE=1 SV=3	183.4	91.8	3	1	14.8	4.4	48.5	8	0.1793	0.0491	0.55	0.52	2	1
275	SDK1_HUMAN	Protein sidekick-1 OS=Homo sapiens GN=SDK1 PE=1 SV=3	183.1	103.4	1	1	4.2	0	242	6	0.1641	0	0.55	0.39	1	1
276	CLAP1_HUMAN	CLIP-associating protein 1 OS=Homo sapiens GN=CLASP1 PE=1 SV=1	183.1	0	2	0	1.4	0	169.3	9.8	0.1164	0	0.54		1	0
277	CHADL_HUMAN	Chondroadherin-like protein OS=Homo sapiens GN=CHADL PE=2 SV=2	182.6	59.1	1	1	14.7	3.4	82.3	10.9	0.1158	0.206	0.59	0.49	1	1
278	IRS1_HUMAN	Insulin receptor substrate 1 OS=Homo sapiens GN=IRS1 PE=1 SV=1	182.6	0	1	0	1.2	0	131.5	9.6	0.0418	0	0.54		1	0
279	ZEP3_HUMAN	Transcription factor HIVEP3 OS=Homo sapiens GN=HIVEP3 PE=1 SV=1	182.3	64.3	2	3	1.5	1.7	259.3	8.6	0.1659	0.0765	0.55	0.51	1	1
280	AKAP8_HUMAN	A-kinase anchor protein 8 OS=Homo sapiens GN=AKAP8 PE=1 SV=1	181.6	0	2	0	7.2	0	76.1	4.9	0.1517	0	0.69		2	0
281	MGAP_HUMAN	MAX gene-associated protein OS=Homo sapiens GN=MGA PE=1 SV=2	180.5	106.6	1	3	4	2.2	331.6	6.3	0.1507	0.1994	0.56	0.53	1	1
282	PIWL4_HUMAN	Piwi-like protein 4 OS=Homo sapiens GN=PIWIL4 PE=2 SV=2	180.2	0	2	0	4.7	0	96.5	9.9	0.1061	0	0.53		1	0
283	TIAM1_HUMAN	T-lymphoma invasion and metastasis-inducing protein 1 OS=Homo sapiens GN=TIAM1 PE=1 SV=2	179.1	0	1	0	6.1	0	177.4	6.2	0.0814	0	0.75		1	0
284	CLUS_HUMAN	Clusterin OS=Homo sapiens GN=CLU PE=1 SV=1	178.9	174.3	3	3	8.2	6.5	52.5	5.9	0.0529	0.0876	0.54	0.55	1	2
285	DAPK1_HUMAN	Death-associated protein kinase 1 OS=Homo sapiens GN=DAPK1 PE=1 SV=6	178.7	92	1	2	0.9	2.2	159.9	6.4	0.016	0.1978	0.45	0.52	1	1
286	PCX1_HUMAN	Pecanex-like protein 1 OS=Homo sapiens GN=PCNX PE=2 SV=2	178.6	145	1	3	4	1.8	258.5	6.8	0.1044	0.0578	0.55	0.41	1	1
287	ANO2_HUMAN	Anoctamin-2 OS=Homo sapiens GN=ANO2 PE=1 SV=2	178	56.9	2	1	11.4	0.7	113.9	6.1	0.13	0.1199	0.53	0.55	2	1
288	GON4L_HUMAN	GON-4-like protein OS=Homo sapiens GN=GON4L PE=1 SV=1	176.7	0	2	0	1.3	0	248.5	4.8	0.0514	0	0.66		1	0
289	MYO9B_HUMAN	Myosin-IXb OS=Homo sapiens GN=MYO9B PE=1 SV=3	176.4	0	0	0	6.7	0	243.2	9.5	0.086	0	0.45		1	0
290	MLL4_HUMAN	Histone-lysine N-methyltransferase MLL4 OS=Homo sapiens GN=WBP7 PE=1 SV=1	175.4	132.7	2	3	1	2.2	293.3	9.7	0.0654	0.1024	0.5	0.35	1	2
291	TB182_HUMAN	182 kDa tankyrase-1-binding protein OS=Homo sapiens GN=TNKS1BP1 PE=1 SV=4	175.3	0	2	0	8	0	181.7	4.6	0.0902	0	0.52		1	0
292	NIPBL_HUMAN	Nipped-B-like protein OS=Homo sapiens GN=NIPBL PE=1 SV=2	174.9	90.7	2	1	3.5	0.6	315.9	8.8	0.0952	0.0773	0.54	0.51	1	1
293	ATRN_HUMAN	Attractin OS=Homo sapiens GN=ATRN PE=1 SV=2	174.5	0	1	0	9.4	0	158.4	7.9	0.1923	0	0.55		1	0
294	MDR3_HUMAN	Multidrug resistance protein 3 OS=Homo sapiens GN=ABCB4 PE=1 SV=2	174.2	0	1	0	8.2	0	141.4	9.2	0.0679	0	0.45		1	0
295	CO9_HUMAN	Complement component C9 OS=Homo sapiens GN=C9 PE=1 SV=2	174.2	243.2	2	3	5.4	6.6	63.1	5.3	0.1155	0.0461	0.68	0.5	2	1
296	GA2L1_HUMAN	GAS2-like protein 1 OS=Homo sapiens GN=GAS2L1 PE=1 SV=2	173.8	40.9	1	1	14.7	2.1	72.7	11.4	0.1046	0.1239	0.46		1	0
297	TRIPC_HUMAN	Probable E3 ubiquitin-protein ligase TRIP12 OS=Homo sapiens GN=TRIP12 PE=1 SV=1	173.5	98.2	1	2	5.9	1.3	220.3	9.6	0.1256	0.0983	0.45	0.51	1	1
298	ARMC3_HUMAN	Armadillo repeat-containing protein 3 OS=Homo sapiens GN=ARMC3 PE=2 SV=2	173.5	0	2	0	10	0	96.3	5.8	0.0981	0	0.55		1	0
299	NOLC1_HUMAN	Nucleolar and coiled-body phosphoprotein 1 OS=Homo sapiens GN=NOLC1 PE=1 SV=2	173.5	0	0	0	9.3	0	73.6	10	0.031	0	0.85		2	0
300	POTEJ_HUMAN	POTE ankyrin domain family member J OS=Homo sapiens GN=POTEJ PE=3 SV=1	172.9	0	1	0	7.4	0	117.3	5.6	0.0896	0			0	0
301	TXND3_HUMAN	Thioredoxin domain-containing protein 3 OS=Homo sapiens GN=TXNDC3 PE=1 SV=2	172.3	0	2	0	4.6	0	67.2	4.8	0.0968	0	0.51		2	0
302	PDCD4_HUMAN	Programmed cell death protein 4 OS=Homo sapiens GN=PDCD4 PE=1 SV=2	172.1	0	1	0	4.7	0	51.7	4.9	0.1432	0	0.62		1	0
303	SETBP_HUMAN	SET-binding protein OS=Homo sapiens GN=SETBP1 PE=1 SV=3	172	0	0	0	7.5	0	174.9	10.3	0.1396	0			0	0
304	GRIN3_HUMAN	G protein-regulated inducer of neurite outgrowth 3 OS=Homo sapiens GN=GPRIN3 PE=2 SV=2	171.3	0	1	0	13.1	0	82.4	8.7	0.1796	0	0.48		1	0
305	CO3A1_HUMAN	Collagen alpha-1(III) chain OS=Homo sapiens GN=COL3A1 PE=1 SV=4	170.5	174.5	1	2	1.6	1.8	138.5	6.2	0.1845	0.1213	0.52	0.75	1	1
306	CT117_HUMAN	Uncharacterized protein C20orf117 OS=Homo sapiens GN=C20orf117 PE=1 SV=2	170.3	0	2	0	1.9	0	159.7	6	0.1033	0	0.55		2	0
307	UH1BL_HUMAN	UHRF1-binding protein 1-like OS=Homo sapiens GN=UHRF1BP1L PE=1 SV=2	169.9	0	2	0	1.2	0	164.1	5.9	0.0621	0	0.45		1	0
308	TTBK1_HUMAN	Tau-tubulin kinase 1 OS=Homo sapiens GN=TTBK1 PE=1 SV=2	169.6	55.1	1	1	1.5	0.7	142.6	5.4	0.0113	0.0188	0.51	0.55	1	1
309	NLRC3_HUMAN	Protein NLRC3 OS=Homo sapiens GN=NLRC3 PE=2 SV=2	169.5	0	2	0	4.6	0	114.6	9.7	0.3294	0	0.63		2	0
310	MED12_HUMAN	Mediator of RNA polymerase II transcription subunit 12 OS=Homo sapiens GN=MED12 PE=1 SV=4	169.5	0	2	0	4	0	242.9	6.7	0.1401	0	0.53		2	0
311	NAV1_HUMAN	Neuron navigator 1 OS=Homo sapiens GN=NAV1 PE=1 SV=2	169.3	147.1	1	1	6.5	0.6	202.3	8.9	0.1268	0.1207	0.5	0.44	1	1
312	PKP4_HUMAN	Plakophilin-4 OS=Homo sapiens GN=PKP4 PE=1 SV=2	169.2	118.8	2	3	4.7	3.1	131.8	9.6	0.0869	0.0852	0.55	0.54	2	2
313	KCMA1_HUMAN	Calcium-activated potassium channel subunit alpha-1 OS=Homo sapiens GN=KCNMA1 PE=1 SV=2	169	0	2	0	6	0	137.5	6.7	0.1195	0	0.56		1	0
314	DMXL1_HUMAN	DmX-like protein 1 OS=Homo sapiens GN=DMXL1 PE=1 SV=3	168.6	83.8	1	1	0.6	0.9	337.6	5.9	0.088	0.2821	0.59	0.51	1	1
315	DOCK8_HUMAN	Dedicator of cytokinesis protein 8 OS=Homo sapiens GN=DOCK8 PE=1 SV=3	168	0	1	0	4.6	0	238.4	6.4	0.1506	0	0.6		1	0
316	VWDE_HUMAN	von Willebrand factor D and EGF domain-containing protein OS=Homo sapiens GN=VWDE PE=2 SV=3	167.8	0	2	0	7.9	0	176.8	5.3	0.1719	0	0.51		1	0
317	PON1_HUMAN	Serum paraoxonase/arylesterase 1 OS=Homo sapiens GN=PON1 PE=1 SV=3	167.6	0	3	0	3.1	0	39.7	5	0.0584	0	0.55		2	0
318	KLHL8_HUMAN	Kelch-like protein 8 OS=Homo sapiens GN=KLHL8 PE=2 SV=4	167.5	0	2	0	14.2	0	68.8	6.1	0.0853	0	0.52		1	0
319	TTF2_HUMAN	Transcription termination factor 2 OS=Homo sapiens GN=TTF2 PE=1 SV=2	167.1	0	3	0	3.5	0	129.5	9.5	0.09	0	0.55		2	0
320	GPC2_HUMAN	Glypican-2 OS=Homo sapiens GN=GPC2 PE=1 SV=1	167.1	40.8	2	3	14.5	2.2	62.8	9.5	0.1347	0.0608	0.63	0.51	2	2
321	FRYL_HUMAN	Protein furry homolog-like OS=Homo sapiens GN=FRYL PE=1 SV=2	166.9	0	2	0	0.9	0	339.4	5.3	0.0699	0	0.66		1	0
322	TENS4_HUMAN	Tensin-4 OS=Homo sapiens GN=TNS4 PE=1 SV=3	165.8	0	1	0	7.8	0	76.7	7.3	0.1005	0	0.6		1	0
323	NAA15_HUMAN	N-alpha-acetyltransferase 15. NatA auxiliary subunit OS=Homo sapiens GN=NAA15 PE=1 SV=1	165.7	0	1	0	1.6	0	101.2	7.8	0.1078	0	0.45		1	0
324	TEN1_HUMAN	Teneurin-1 OS=Homo sapiens GN=ODZ1 PE=1 SV=2	165.5	0	1	0	0.4	0	304.8	6	0.1529	0	0.51		1	0
325	DNJA3_HUMAN	DnaJ homolog subfamily A member 3. mitochondrial OS=Homo sapiens GN=DNAJA3 PE=1 SV=2	165.2	0	1	0	18.1	0	52.5	10.1	0.0932	0			0	0
326	NINL_HUMAN	Ninein-like protein OS=Homo sapiens GN=NINL PE=1 SV=2	165.1	78.9	0	1	4.9	0.9	156.2	4.9	0.0768	0.0931	0.55	0.52	2	1
327	CAC1H_HUMAN	Voltage-dependent T-type calcium channel subunit alpha-1H OS=Homo sapiens GN=CACNA1H PE=1 SV=4	165.1	0	1	0	0.5	0	259	7.3	0.1729	0	0.69		1	0
328	CBLB_HUMAN	E3 ubiquitin-protein ligase CBL-B OS=Homo sapiens GN=CBLB PE=1 SV=2	165	0	2	0	3.9	0	109.4	9.1	0.2604	0	0.55		2	0
329	TFB2M_HUMAN	Dimethyladenosine transferase 2. mitochondrial OS=Homo sapiens GN=TFB2M PE=1 SV=1	164.7	0	1	0	21.2	0	45.3	10	0.1813	0	0.51		1	0
330	SCYL2_HUMAN	SCY1-like protein 2 OS=Homo sapiens GN=SCYL2 PE=1 SV=1	164.5	0	2	0	9.3	0	103.6	9.2	0.2091	0	0.44		1	0
331	MYO5B_HUMAN	Myosin-Vb OS=Homo sapiens GN=MYO5B PE=1 SV=3	164.2	106.7	2	1	1.6	0	213.5	6.8	0.1147	0	0.55	0.53	2	1
332	NUMA1_HUMAN	Nuclear mitotic apparatus protein 1 OS=Homo sapiens GN=NUMA1 PE=1 SV=2	163.4	0	1	0	0.8	0	238.1	5.5	0.0066	0	0.45		1	0
333	KIF5C_HUMAN	Kinesin heavy chain isoform 5C OS=Homo sapiens GN=KIF5C PE=1 SV=1	163	0	0	0	9.1	0	109.4	5.8	0.1283	0	0.55		2	0
334	HEP2_HUMAN	Heparin cofactor 2 OS=Homo sapiens GN=SERPIND1 PE=1 SV=3	162.5	63.1	3	1	12.8	3.6	57	6.4	0.0714	0.1001	0.57	0.51	2	1
335	MBD5_HUMAN	Methyl-CpG-binding domain protein 5 OS=Homo sapiens GN=MBD5 PE=2 SV=3	161.6	129.2	1	1	1.6	0.8	159.8	10	0.246	0.1434	0.51	0.52	1	1
336	UNC80_HUMAN	Protein unc-80 homolog OS=Homo sapiens GN=UNC80 PE=2 SV=2	161.2	88.6	1	1	0.3	0.3	363.2	6.4	0.1513	0.0491	0.57	0.54	1	1
337	K2026_HUMAN	Uncharacterized protein KIAA2026 OS=Homo sapiens GN=KIAA2026 PE=2 SV=2	161.1	0	1	0	1.3	0	227.9	9.9	0.2056	0			0	0
338	LR16A_HUMAN	Leucine-rich repeat-containing protein 16A OS=Homo sapiens GN=LRRC16A PE=1 SV=1	159.6	0	2	0	7.7	0	151.5	8.9	0.1494	0	0.45		2	0
339	STOX2_HUMAN	Storkhead-box protein 2 OS=Homo sapiens GN=STOX2 PE=2 SV=2	159.3	54.9	1	1	1	2.7	102.6	9.6	0.0635	0.023	0.53	0.55	1	1
340	COBA1_HUMAN	Collagen alpha-1(XI) chain OS=Homo sapiens GN=COL11A1 PE=1 SV=4	158.7	101.5	2	3	2.8	2	181	4.9	0.2711	0.1833	0.56	0.52	2	1
341	SCNAA_HUMAN	Sodium channel protein type 10 subunit alpha OS=Homo sapiens GN=SCN10A PE=1 SV=2	157.9	0	1	0	0.8	0	220.5	5.6	0.0198	0			0	0
342	NUP98_HUMAN	Nuclear pore complex protein Nup98-Nup96 OS=Homo sapiens GN=NUP98 PE=1 SV=4	157.5	108.4	2	1	1.5	0.5	197.5	6	0.0654	0.0298	0.55	0.53	2	1
343	NKTR_HUMAN	NK-tumor recognition protein OS=Homo sapiens GN=NKTR PE=1 SV=2	157.2	0	2	0	9.4	0	165.6	10.6	0.2642	0	0.55		2	0
344	PEG3_HUMAN	Paternally-expressed gene 3 protein OS=Homo sapiens GN=PEG3 PE=2 SV=1	157.1	0	2	0	1.7	0	180.7	5.2	0.1369	0	0.58		1	0
345	CTNA3_HUMAN	Catenin alpha-3 OS=Homo sapiens GN=CTNNA3 PE=1 SV=2	157	103.8	1	2	1.3	4.1	99.7	5.8	0.1254	0.0497	0.55	0.52	1	1
346	PAX1_HUMAN	Paired box protein Pax-1 OS=Homo sapiens GN=PAX1 PE=2 SV=4	156.9	0	1	0	2.4	0	55.5	10.7	0.0588	0	0.55		1	0
347	SRRM1_HUMAN	Serine/arginine repetitive matrix protein 1 OS=Homo sapiens GN=SRRM1 PE=1 SV=2	156.9	0	1	0	6	0	102.3	12.3	0.1092	0	0.55		1	0
348	AGAP2_HUMAN	Arf-GAP with GTPase. ANK repeat and PH domain-containing protein 2 OS=Homo sapiens GN=AGAP2 PE=1 SV=2	156.4	0	1	0	8.2	0	124.6	10.6	0.0891	0	0.69		1	0
349	HLTF_HUMAN	Helicase-like transcription factor OS=Homo sapiens GN=HLTF PE=1 SV=2	156.2	0	2	0	8.7	0	113.9	9.6	0.0987	0	0.6		1	0
350	MSH3_HUMAN	DNA mismatch repair protein Msh3 OS=Homo sapiens GN=MSH3 PE=1 SV=4	156.2	52.1	1	3	8	2.9	127.3	9	0.1138	0.049	0.7	0.42	1	1
351	LAMA4_HUMAN	Laminin subunit alpha-4 OS=Homo sapiens GN=LAMA4 PE=1 SV=4	155.9	0	1	0	5.7	0	202.4	5.9	0.1395	0	0.64		1	0
352	SFR19_HUMAN	Splicing factor. arginine/serine-rich 19 OS=Homo sapiens GN=SCAF1 PE=1 SV=3	155.7	0	2	0	1.8	0	139.2	9.9	0.0698	0	0.45		1	0
353	IF172_HUMAN	Intraflagellar transport protein 172 homolog OS=Homo sapiens GN=IFT172 PE=1 SV=2	155.2	0	2	0	4.4	0	197.5	5.7	0.0963	0	0.59		2	0
354	MUC6_HUMAN	Mucin-6 OS=Homo sapiens GN=MUC6 PE=1 SV=2	154.1	55.4	1	1	1.1	0.4	252	7.1	0.2002	0.0055	0.6	0.55	1	1
355	KDIS_HUMAN	Kinase D-interacting substrate of 220 kDa OS=Homo sapiens GN=KIDINS220 PE=1 SV=3	153.4	0	1	0	5.5	0	196.4	6.2	0.0853	0	0.53		1	0
356	NYNRI_HUMAN	Protein NYNRIN OS=Homo sapiens GN=NYNRIN PE=1 SV=3	153.1	64.7	1	1	5	1.4	208.2	9.1	0.1307	0.1458	0.5	0.51	1	1
357	SHSA7_HUMAN	Protein shisa-7 OS=Homo sapiens GN=SHISA7 PE=2 SV=3	152.8	119.2	3	1	11.9	2.2	56.2	11.1	0.1042	0.0964	0.55	0.44	2	1
358	ARHGH_HUMAN	Rho guanine nucleotide exchange factor 17 OS=Homo sapiens GN=ARHGEF17 PE=1 SV=1	152.4	0	2	0	1.6	0	221.5	5.9	0.2326	0	0.6		2	0
359	NOM1_HUMAN	Nucleolar MIF4G domain-containing protein 1 OS=Homo sapiens GN=NOM1 PE=1 SV=1	151.9	0	1	0	7.3	0	96.2	9.1	0.2254	0	0.55		1	0
360	DAG1_HUMAN	Dystroglycan OS=Homo sapiens GN=DAG1 PE=1 SV=2	151.6	107.5	1	1	10.4	2.2	97.4	9.4	0.1019	0.0587	0.81	0.53	1	1
361	AN18B_HUMAN	Ankyrin repeat domain-containing protein 18B OS=Homo sapiens GN=ANKRD18B PE=2 SV=1	151.4	0	2	0	2.6	0	118.2	9.1	0.1005	0	0.67		2	0
362	CE164_HUMAN	Centrosomal protein of 164 kDa OS=Homo sapiens GN=CEP164 PE=1 SV=3	151.3	0	2	0	4.1	0	164.2	5.1	0.0658	0	0.53		1	0
363	COOA1_HUMAN	Collagen alpha-1(XXIV) chain OS=Homo sapiens GN=COL24A1 PE=2 SV=2	151.1	159.8	2	1	5.9	1.8	175.4	9.2	0.0666	0.4958	0.34	0.51	1	1
364	TMPSD_HUMAN	Transmembrane protease serine 13 OS=Homo sapiens GN=TMPRSS13 PE=2 SV=3	150.9	125.8	3	3	5.7	1.4	62.7	10	0.0781	0.0202	0.46	0.52	1	2
365	MLL2_HUMAN	Histone-lysine N-methyltransferase MLL2 OS=Homo sapiens GN=MLL2 PE=1 SV=2	150.9	167	1	1	0.2	0	593	5.3	0.0535	0	0.5	0.79	1	1
366	RPTN_HUMAN	Repetin OS=Homo sapiens GN=RPTN PE=1 SV=1	150.8	73.3	1	1	4.7	0.6	90.7	6.4	0.1652	0.0684	0.51	0.47	1	1
367	TRPM7_HUMAN	Transient receptor potential cation channel subfamily M member 7 OS=Homo sapiens GN=TRPM7 PE=1 SV=1	150	0	0	0	5.3	0	212.6	8.9	0.075	0	0.46		1	0
368	WTIP_HUMAN	Wilms tumor protein 1-interacting protein OS=Homo sapiens GN=WTIP PE=2 SV=2	149.6	0	3	0	8.6	0	67.4	10.9	0.1415	0	0.63		2	0
369	DNMT1_HUMAN	DNA (cytosine-5)-methyltransferase 1 OS=Homo sapiens GN=DNMT1 PE=1 SV=2	149.4	159.8	1	1	5.1	1.1	183	8.9	0.1801	0.411	0.59	0.53	1	1
370	WDR78_HUMAN	WD repeat-containing protein 78 OS=Homo sapiens GN=WDR78 PE=2 SV=1	149.3	0	1	0	5.4	0	94.5	5.4	0.1018	0	0.5		1	0
371	EWS_HUMAN	RNA-binding protein EWS OS=Homo sapiens GN=EWSR1 PE=1 SV=1	149.2	0	1	0	9.9	0	68.4	9.7	0.0897	0	0.55		1	0
372	ACACB_HUMAN	Acetyl-CoA carboxylase 2 OS=Homo sapiens GN=ACACB PE=1 SV=3	149	120.1	1	2	0.5	1.1	276.4	6	0.1827	0.1699	0.5	0.63	1	1
373	NAL12_HUMAN	NACHT. LRR and PYD domains-containing protein 12 OS=Homo sapiens GN=NLRP12 PE=2 SV=2	148.7	0	2	0	4.1	0	120.1	6.6	0.2438	0	0.66		1	0
374	WFKN1_HUMAN	WAP. kazal. immunoglobulin. kunitz and NTR domain-containing protein 1 OS=Homo sapiens GN=WFIKKN1 PE=1 SV=1	147.5	0	1	0	3.1	0	58.8	5.8	0.0458	0	0.52		1	0
375	TNR8_HUMAN	Tumor necrosis factor receptor superfamily member 8 OS=Homo sapiens GN=TNFRSF8 PE=1 SV=1	147.5	0	1	0	3.4	0	63.7	5.3	0.2625	0	0.55		1	0
376	AKAP4_HUMAN	A-kinase anchor protein 4 OS=Homo sapiens GN=AKAP4 PE=1 SV=1	147.4	0	2	0	2.9	0	94.4	6.6	0.0623	0	0.74		1	0
377	FP100_HUMAN	Fanconi anemia-associated protein of 100 kDa OS=Homo sapiens GN=FAAP100 PE=1 SV=3	147.4	0	1	0	8.9	0	93.4	5	0.1439	0	0.57		1	0
378	CNTN2_HUMAN	Contactin-2 OS=Homo sapiens GN=CNTN2 PE=1 SV=1	146.8	0	2	0	7.5	0	113.3	8.9	0.077	0	0.54		1	0
379	AT131_HUMAN	Probable cation-transporting ATPase 13A1 OS=Homo sapiens GN=ATP13A1 PE=1 SV=2	146.6	0	0	0	9.4	0	132.9	9.4	0.136	0	0.84		2	0
380	NOL6_HUMAN	Nucleolar protein 6 OS=Homo sapiens GN=NOL6 PE=1 SV=2	146	0	1	0	5.2	0	127.5	8	0.0727	0	0.55		1	0
381	LX12B_HUMAN	Arachidonate 12-lipoxygenase. 12R-type OS=Homo sapiens GN=ALOX12B PE=1 SV=1	145.8	0	1	0	7.6	0	80.3	8.4	0.0667	0	0.55		1	0
382	NMDE3_HUMAN	Glutamate [NMDA] receptor subunit epsilon-3 OS=Homo sapiens GN=GRIN2C PE=2 SV=3	145.2	0	1	0	0.7	0	134.1	9.8	0.011	0			0	0
383	SRPR_HUMAN	Signal recognition particle receptor subunit alpha OS=Homo sapiens GN=SRPR PE=1 SV=2	144.7	0	1	0	21	0	69.8	9.8	0.1272	0	0.46		1	0
384	LRRC7_HUMAN	Leucine-rich repeat-containing protein 7 OS=Homo sapiens GN=LRRC7 PE=1 SV=1	144.7	0	1	0	0.7	0	172.5	6.4	0.1157	0	0.54		1	0
385	FREM2_HUMAN	FRAS1-related extracellular matrix protein 2 OS=Homo sapiens GN=FREM2 PE=1 SV=2	144.4	98.2	1	3	0.8	1.6	350.9	4.8	0.129	0.1668	0.56	0.45	1	2
386	PCSK4_HUMAN	Proprotein convertase subtilisin/kexin type 4 OS=Homo sapiens GN=PCSK4 PE=2 SV=2	144.3	0	2	0	4.5	0	82.7	9.7	0.1809	0	0.54		1	0
387	GRB1L_HUMAN	GREB1-like protein OS=Homo sapiens GN=GREB1L PE=2 SV=2	144.2	76.7	3	1	6.1	1.4	214.2	6.2	0.1901	0.1317	0.59	0.52	2	1
388	DHX30_HUMAN	Putative ATP-dependent RNA helicase DHX30 OS=Homo sapiens GN=DHX30 PE=1 SV=1	144.1	0	1	0	0.7	0	133.9	9.8	0.0415	0	0.53		1	0
389	K2C71_HUMAN	Keratin. type II cytoskeletal 71 OS=Homo sapiens GN=KRT71 PE=1 SV=3	143.7	0	1	0	13.2	0	57.3	6.3	0.0798	0	0.56		1	0
390	MARK3_HUMAN	MAP/microtubule affinity-regulating kinase 3 OS=Homo sapiens GN=MARK3 PE=1 SV=3	143.6	0	2	0	16.2	0	87	10.2	0.2017	0	0.56		2	0
391	PLXB1_HUMAN	Plexin-B1 OS=Homo sapiens GN=PLXNB1 PE=1 SV=3	143.6	0	1	0	3	0	232.2	5.2	0.0642	0	0.55		1	0
392	ZN766_HUMAN	Zinc finger protein 766 OS=Homo sapiens GN=ZNF766 PE=2 SV=1	142.4	0	1	0	11.8	0	54.5	10.5	0.1001	0	0.73		1	0
393	KRA55_HUMAN	Keratin-associated protein 5-5 OS=Homo sapiens GN=KRTAP5-5 PE=2 SV=2	142.2	78.3	1	3	21.1	12.2	21.4	11.1	0.2877	0.2361	0.55	0.49	1	1
394	COGA1_HUMAN	Collagen alpha-1(XVI) chain OS=Homo sapiens GN=COL16A1 PE=1 SV=2	142	115.4	1	2	1.7	2.6	157.7	9.2	0.0345	0.2139	0.54	0.51	1	2
395	AHNK2_HUMAN	Protein AHNAK2 OS=Homo sapiens GN=AHNAK2 PE=1 SV=2	141.9	229.9	1	1	0.5	0.4	616.2	5.1	0.0193	0.0565	0.5	0.5	1	1
396	ALPK2_HUMAN	Alpha-protein kinase 2 OS=Homo sapiens GN=ALPK2 PE=1 SV=3	141.9	86.8	1	1	5.5	0.7	236.9	5	0.1435	0.0499	0.54	0.5	1	1
397	TCOF_HUMAN	Treacle protein OS=Homo sapiens GN=TCOF1 PE=1 SV=3	141.9	142.3	1	1	1.1	0.7	152	9.6	0.1692	0.0789	0.55	0.52	1	1
398	CHD9_HUMAN	Chromodomain-helicase-DNA-binding protein 9 OS=Homo sapiens GN=CHD9 PE=1 SV=2	141.8	81	1	2	0.3	0.8	325.8	6.6	0.2347	0.2027	0.56	0.52	1	1
399	MAP1A_HUMAN	Microtubule-associated protein 1A OS=Homo sapiens GN=MAP1A PE=1 SV=6	141.4	48.4	1	1	3.2	0.5	305.3	4.7	0.1547	0.4729	0.55		1	0
400	TENC1_HUMAN	Tensin-like C1 domain-containing phosphatase OS=Homo sapiens GN=TENC1 PE=1 SV=2	141.3	0	1	0	6.7	0	152.5	9.5	0.1078	0	0.5		1	0
401	TAF1L_HUMAN	Transcription initiation factor TFIID subunit 1-like OS=Homo sapiens GN=TAF1L PE=1 SV=1	141.3	0	1	0	5.1	0	207.2	5.1	0.109	0	0.45		1	0
402	SPAG1_HUMAN	Sperm-associated antigen 1 OS=Homo sapiens GN=SPAG1 PE=1 SV=3	141	0	2	0	10.3	0	103.6	6.5	0.0566	0	0.54		1	0
403	SORC3_HUMAN	VPS10 domain-containing receptor SorCS3 OS=Homo sapiens GN=SORCS3 PE=2 SV=2	140.9	0	2	0	6	0	135.7	6.1	0.1197	0	0.55		1	0
404	DUOX2_HUMAN	Dual oxidase 2 OS=Homo sapiens GN=DUOX2 PE=1 SV=2	140.1	84.2	1	3	0.6	2.1	175.3	8.8	0.0842	0.0789	0.58	0.51	1	2
405	ZN609_HUMAN	Zinc finger protein 609 OS=Homo sapiens GN=ZNF609 PE=1 SV=2	139.7	0	1	0	7.1	0	151.1	9	0.0973	0	0.59		1	0
406	UNC79_HUMAN	Protein unc-79 homolog OS=Homo sapiens GN=KIAA1409 PE=2 SV=3	139.2	0	2	0	1.1	0	295.1	5.9	0.2504	0	0.54		1	0
407	LRFN6_HUMAN	Leucine-rich repeat and fibronectin type-III domain-containing protein 6 OS=Homo sapiens GN=ELFN2 PE=1 SV=1	138.5	61.9	1	3	7.3	2.7	89.6	8.4	0.1196	0.0498	0.5	0.52	1	2
408	ULK2_HUMAN	Serine/threonine-protein kinase ULK2 OS=Homo sapiens GN=ULK2 PE=1 SV=3	138.5	70.7	1	3	7.7	4.2	112.6	9.8	0.1096	0.3003	0.58	0.49	1	1
409	AL1L2_HUMAN	Probable 10-formyltetrahydrofolate dehydrogenase ALDH1L2 OS=Homo sapiens GN=ALDH1L2 PE=1 SV=2	138.2	0	2	0	6.9	0	101.7	6.1	0.0555	0	0.52		1	0
410	AKP13_HUMAN	A-kinase anchor protein 13 OS=Homo sapiens GN=AKAP13 PE=1 SV=2	138	68.9	0	1	0	0.9	307.4	5	0	0.1594	0.45	0.47	1	1
411	CLAP2_HUMAN	CLIP-associating protein 2 OS=Homo sapiens GN=CLASP2 PE=1 SV=2	137.8	135.9	1	1	1.2	1.2	141	9.4	0.0212	0.0812	0.5	0.52	1	1
412	AMRA1_HUMAN	Activating molecule in BECN1-regulated autophagy protein 1 OS=Homo sapiens GN=AMBRA1 PE=1 SV=2	136.8	0	1	0	1	0	142.4	6.8	0.1061	0	0.59		1	0
413	AT10D_HUMAN	Probable phospholipid-transporting ATPase VD OS=Homo sapiens GN=ATP10D PE=2 SV=3	136.4	0	1	0	0.6	0	160.2	6.8	0.0925	0	0.81		1	0
414	K1797_HUMAN	Uncharacterized protein KIAA1797 OS=Homo sapiens GN=KIAA1797 PE=1 SV=1	136.2	0	1	0	3.2	0	199.9	6.2	0.0639	0			0	0
415	NUP93_HUMAN	Nuclear pore complex protein Nup93 OS=Homo sapiens GN=NUP93 PE=1 SV=2	136.1	0	1	0	1.6	0	93.4	5.4	0.4489	0	0.59		1	0
416	TACC2_HUMAN	Transforming acidic coiled-coil-containing protein 2 OS=Homo sapiens GN=TACC2 PE=1 SV=3	136.1	58	1	1	0.6	0.5	309.2	4.6	0.1929	0.088	0.51	0.36	1	1
417	DPYL3_HUMAN	Dihydropyrimidinase-related protein 3 OS=Homo sapiens GN=DPYSL3 PE=1 SV=1	135.9	0	1	0	16.7	0	61.9	6	0.1128	0	0.54		1	0
418	HABP4_HUMAN	Intracellular hyaluronan-binding protein 4 OS=Homo sapiens GN=HABP4 PE=1 SV=1	135.8	0	1	0	6.1	0	45.8	7.7	0.0706	0	0.6		1	0
419	SULF1_HUMAN	Extracellular sulfatase Sulf-1 OS=Homo sapiens GN=SULF1 PE=1 SV=1	135.6	49.9	3	1	10.2	2.1	101	10	0.1	0.1453	0.55		1	0
420	S38A5_HUMAN	Sodium-coupled neutral amino acid transporter 5 OS=Homo sapiens GN=SLC38A5 PE=1 SV=1	135.5	0	2	0	4.7	0	51.4	9.5	0.1769	0	0.49		1	0
421	MDN1_HUMAN	Midasin OS=Homo sapiens GN=MDN1 PE=1 SV=2	135.4	120.7	4	1	0.6	0.3	632.4	5.4	0.254	0.1005	0.53	0.53	2	1
422	CTBP2_HUMAN	C-terminal-binding protein 2 OS=Homo sapiens GN=CTBP2 PE=1 SV=1	135.1	0	1	0	5.2	0	48.9	6.5	0.1795	0	0.65		1	0
423	DC122_HUMAN	DDB1- and CUL4-associated factor 12-like protein 2 OS=Homo sapiens GN=DCAF12L2 PE=2 SV=1	135.1	0	1	0	20.1	0	50.8	10.2	0.256	0	0.63		1	0
424	PKH4B_HUMAN	Pleckstrin homology domain-containing family G member 4B OS=Homo sapiens GN=PLEKHG4B PE=2 SV=4	135	48.8	2	1	2	1.3	139.6	6.3	0.129	0.0839	0.69		1	0
425	DNLI3_HUMAN	DNA ligase 3 OS=Homo sapiens GN=LIG3 PE=1 SV=2	134.3	0	1	0	8.4	0	112.8	10	0.1423	0	0.54		1	0
426	NOTC3_HUMAN	Neurogenic locus notch homolog protein 3 OS=Homo sapiens GN=NOTCH3 PE=1 SV=2	134.2	90.2	0	1	0	0.6	243.5	5.1	0	0.0064	0.59	0.27	2	1
427	ARGAL_HUMAN	Rho guanine nucleotide exchange factor 10-like protein OS=Homo sapiens GN=ARHGEF10L PE=1 SV=3	132.9	0	1	0	5	0	140.3	5.5	0.0925	0	0.59		1	0
428	DHX9_HUMAN	ATP-dependent RNA helicase A OS=Homo sapiens GN=DHX9 PE=1 SV=4	132.4	0	1	0	7.9	0	140.9	6.4	0.1959	0	0.49		1	0
429	ATS9_HUMAN	A disintegrin and metalloproteinase with thrombospondin motifs 9 OS=Homo sapiens GN=ADAMTS9 PE=2 SV=4	132.3	0	2	0	4.7	0	216.4	9.4	0.0894	0			0	0
430	AR6P4_HUMAN	ADP-ribosylation factor-like protein 6-interacting protein 4 OS=Homo sapiens GN=ARL6IP4 PE=1 SV=1	132.3	0	1	0	22.5	0	38.4	11.9	0.0653	0	0.55		1	0
431	GCYA2_HUMAN	Guanylate cyclase soluble subunit alpha-2 OS=Homo sapiens GN=GUCY1A2 PE=1 SV=1	132.3	51.5	1	1	10.2	4	81.7	8.9	0.1287	0.3201	0.55		1	0
432	FLNA_HUMAN	Filamin-A OS=Homo sapiens GN=FLNA PE=1 SV=4	132	51.9	2	1	0.9	0.5	280.6	5.7	0.0335	0.0303	0.53	1.3	1	1
433	CDAN1_HUMAN	Codanin-1 OS=Homo sapiens GN=CDAN1 PE=1 SV=4	131.7	51.8	2	1	5.5	0.8	134	6.4	0.1065	0.0268	0.56		2	0
434	ZN229_HUMAN	Zinc finger protein 229 OS=Homo sapiens GN=ZNF229 PE=2 SV=3	131.4	0	2	0	6.1	0	93.6	10	0.0754	0	0.58		2	0
435	APOC3_HUMAN	Apolipoprotein C-III OS=Homo sapiens GN=APOC3 PE=1 SV=1	131.1	0	2	0	27.3	0	10.8	5.1	0.1234	0	0.55		2	0
436	CBX2_HUMAN	Chromobox protein homolog 2 OS=Homo sapiens GN=CBX2 PE=1 SV=2	130.9	0	0	0	13	0	56	10.7	0.1148	0	0.6		2	0
437	SORC1_HUMAN	VPS10 domain-containing receptor SorCS1 OS=Homo sapiens GN=SORCS1 PE=2 SV=3	130.3	0	0	0	5.7	0	129.6	7.9	0.0509	0	0.79		2	0
438	CDKAL_HUMAN	CDK5 regulatory subunit-associated protein 1-like 1 OS=Homo sapiens GN=CDKAL1 PE=1 SV=1	130	0	1	0	16.6	0	65.1	7.8	0.0632	0	0.54		1	0
439	K2022_HUMAN	Uncharacterized protein KIAA2022 OS=Homo sapiens GN=KIAA2022 PE=2 SV=1	129.9	46.9	3	3	5.4	3	167.4	6	0.1498	0.2009		0.38	0	1
440	CUBN_HUMAN	Cubilin OS=Homo sapiens GN=CUBN PE=1 SV=5	129.9	0	1	0	0.3	0	398.5	5	0.1405	0	0.51		1	0
441	ITAM_HUMAN	Integrin alpha-M OS=Homo sapiens GN=ITGAM PE=1 SV=2	129.4	0	2	0	4.2	0	127.1	7	0.0416	0	0.45		1	0
442	LRBA_HUMAN	Lipopolysaccharide-responsive and beige-like anchor protein OS=Homo sapiens GN=LRBA PE=1 SV=4	129.4	163.2	1	1	0.3	0.5	318.9	5.3	0.1086	0.0519	0.75	0.52	1	1
443	CHD1_HUMAN	Chromodomain-helicase-DNA-binding protein 1 OS=Homo sapiens GN=CHD1 PE=1 SV=2	129.2	0	2	0	3.5	0	196.6	6.7	0.0741	0	0.55		2	0
444	ZN703_HUMAN	Zinc finger protein 703 OS=Homo sapiens GN=ZNF703 PE=1 SV=1	129	63.5	1	1	13.7	0	58.2	9.7	0.1122	0	0.61	0.51	1	1
445	SMUF1_HUMAN	E3 ubiquitin-protein ligase SMURF1 OS=Homo sapiens GN=SMURF1 PE=1 SV=2	129	0	1	0	1.7	0	86.1	6.6	0.1672	0	0.5		1	0
446	LRP2_HUMAN	Low-density lipoprotein receptor-related protein 2 OS=Homo sapiens GN=LRP2 PE=1 SV=3	128.9	0	2	0	0.5	0	521.6	4.8	0.1459	0			0	0
447	CAND1_HUMAN	Cullin-associated NEDD8-dissociated protein 1 OS=Homo sapiens GN=CAND1 PE=1 SV=2	128.8	0	2	0	5.7	0	136.3	5.4	0.1089	0			0	0
448	BIG3_HUMAN	Brefeldin A-inhibited guanine nucleotide-exchange protein 3 OS=Homo sapiens GN=ARFGEF3 PE=1 SV=3	128.5	0	2	0	2	0	240.5	5.5	0.2332	0	0.53		1	0
449	TIF1B_HUMAN	Transcription intermediary factor 1-beta OS=Homo sapiens GN=TRIM28 PE=1 SV=5	127.9	41.1	2	1	4.7	1.6	88.5	5.4	0.113	0.1851	0.54		1	0
450	ADA19_HUMAN	Disintegrin and metalloproteinase domain-containing protein 19 OS=Homo sapiens GN=ADAM19 PE=1 SV=3	127.7	0	1	0	0.7	0	104.9	10	0.1531	0	0.54		1	0
451	FCGBP_HUMAN	IgGFc-binding protein OS=Homo sapiens GN=FCGBP PE=1 SV=3	127.6	132.2	1	2	0.3	0.7	571.6	5	0.0709	0.2816	0.46	0.52	1	1
452	ADAM9_HUMAN	Disintegrin and metalloproteinase domain-containing protein 9 OS=Homo sapiens GN=ADAM9 PE=1 SV=1	127.6	0	1	0	1.3	0	90.5	8.9	0.11	0	0.55		1	0
453	UBR5_HUMAN	E3 ubiquitin-protein ligase UBR5 OS=Homo sapiens GN=UBR5 PE=1 SV=2	127.2	183.5	2	3	1.3	1.1	309.2	5.5	0.0996	0.117	0.53	0.41	1	2
454	RELN_HUMAN	Reelin OS=Homo sapiens GN=RELN PE=1 SV=3	126.9	118.8	1	1	0.6	0.5	388.1	5.5	0.259	0.0794	0.54	0.59	1	1
455	INT1_HUMAN	Integrator complex subunit 1 OS=Homo sapiens GN=INTS1 PE=1 SV=2	126.7	93.8	2	1	3.7	0.6	244.1	5.7	0.0595	0.1988	0.5	0.73	1	1
456	EVI5_HUMAN	Ecotropic viral integration site 5 protein homolog OS=Homo sapiens GN=EVI5 PE=1 SV=3	126.7	0	1	0	9	0	92.9	5.7	0.0723	0	0.49		1	0
457	YM012_HUMAN	Uncharacterized protein DKFZp434B061 OS=Homo sapiens PE=2 SV=2	126.6	0	1	0	12.8	0	59.4	13.6	0.0849	0	0.58		1	0
458	RRFM_HUMAN	Ribosome-recycling factor. mitochondrial OS=Homo sapiens GN=MRRF PE=1 SV=1	125.4	0	0	0	23.3	0	29.3	10.4	0.1498	0	0.56		2	0
459	UBP28_HUMAN	Ubiquitin carboxyl-terminal hydrolase 28 OS=Homo sapiens GN=USP28 PE=1 SV=1	125.1	0	2	0	2.2	0	122.4	5	0.1718	0	0.52		1	0
460	FILA2_HUMAN	Filaggrin-2 OS=Homo sapiens GN=FLG2 PE=1 SV=1	124.3	68	0	1	4.8	0.5	247.9	9.2	0.1657	0.0093	0.55	0.51	2	1
461	4ET_HUMAN	Eukaryotic translation initiation factor 4E transporter OS=Homo sapiens GN=EIF4ENIF1 PE=1 SV=2	124.2	0	1	0	6.3	0	108.1	9.2	0.134	0	0.6		1	0
462	EMIL2_HUMAN	EMILIN-2 OS=Homo sapiens GN=EMILIN2 PE=1 SV=3	123.5	0	2	0	4.5	0	115.6	6	0.3471	0			0	0
463	GCF_HUMAN	GC-rich sequence DNA-binding factor OS=Homo sapiens GN=TCF9 PE=1 SV=2	123.4	0	1	0	9.3	0	89.3	5.6	0.0784	0	0.52		1	0
464	HEAT4_HUMAN	HEAT repeat-containing protein 4 OS=Homo sapiens GN=HEATR4 PE=1 SV=1	123.4	79.9	1	1	2.9	1.9	111.8	9.8	0.1683	0.1833	0.52	0.52	1	1
465	YI023_HUMAN	Putative uncharacterized protein FLJ45355 OS=Homo sapiens PE=2 SV=1	123.3	0	1	0	7.4	0	16.6	12.6	0.072	0	0.6		1	0
466	RP1_HUMAN	Oxygen-regulated protein 1 OS=Homo sapiens GN=RP1 PE=1 SV=1	123.2	0	1	0	0.4	0	240.5	5.5	0.1555	0	0.61		1	0
467	AP1B1_HUMAN	AP-1 complex subunit beta-1 OS=Homo sapiens GN=AP1B1 PE=1 SV=2	123	0	1	0	7.7	0	104.6	4.8	0.1762	0	0.65		1	0
468	C1TM_HUMAN	Monofunctional C1-tetrahydrofolate synthase. mitochondrial OS=Homo sapiens GN=MTHFD1L PE=1 SV=1	122.9	67.8	2	3	2	4.3	105.7	9.2	0.1099	0.1814	0.54	0.73	1	1
469	ITB8_HUMAN	Integrin beta-8 OS=Homo sapiens GN=ITGB8 PE=1 SV=1	122.8	0	1	0	2.7	0	85.6	7.4	0.1871	0	0.54		1	0
470	PI4KA_HUMAN	Phosphatidylinositol 4-kinase alpha OS=Homo sapiens GN=PI4KA PE=1 SV=3	122.6	0	1	0	3.8	0	231.2	6.4	0.1662	0	0.53		1	0
471	ANR31_HUMAN	Ankyrin repeat domain-containing protein 31 OS=Homo sapiens GN=ANKRD31 PE=5 SV=2	122.2	71.4	0	2	4.2	1	210.7	5.8	0.1263	0.0475	0.81	0.52	2	1
472	M3K5_HUMAN	Mitogen-activated protein kinase kinase kinase 5 OS=Homo sapiens GN=MAP3K5 PE=1 SV=1	122	62.2	1	1	4.7	0.8	154.4	5.4	0.0675	0.1572	0.45	0.51	1	1
473	CELR1_HUMAN	Cadherin EGF LAG seven-pass G-type receptor 1 OS=Homo sapiens GN=CELSR1 PE=1 SV=1	121.5	0	1	0	0.3	0	329.3	5.5	0.1112	0			0	0
474	CTF8A_HUMAN	Chromosome transmission fidelity protein 8 homolog isoform 2 OS=Homo sapiens GN=CHTF8 PE=2 SV=1	121.5	0	1	0	15.5	0	51.4	12.9	0.0831	0	0.49		1	0
475	PKN2_HUMAN	Serine/threonine-protein kinase N2 OS=Homo sapiens GN=PKN2 PE=1 SV=1	121.2	0	2	0	6.5	0	112	5.9	0.2443	0	0.59		2	0
476	NNTM_HUMAN	NAD(P) transhydrogenase. mitochondrial OS=Homo sapiens GN=NNT PE=1 SV=3	121.1	0	1	0	0.8	0	113.8	9	0.0862	0	0.66		1	0
477	IF122_HUMAN	Intraflagellar transport protein 122 homolog OS=Homo sapiens GN=IFT122 PE=1 SV=2	121	0	2	0	6.8	0	141.7	6.1	0.1501	0	0.55		2	0
478	RNZ2_HUMAN	Zinc phosphodiesterase ELAC protein 2 OS=Homo sapiens GN=ELAC2 PE=1 SV=2	120.9	0	2	0	7.4	0	92.2	9.2	0.073	0	0.65		2	0
479	APOD_HUMAN	Apolipoprotein D OS=Homo sapiens GN=APOD PE=1 SV=1	120.6	221.4	4	3	12.7	16.4	21.3	4.9	0.1063	0.0813		0.41	0	1
480	FZD1_HUMAN	Frizzled-1 OS=Homo sapiens GN=FZD1 PE=1 SV=2	120.5	0	2	0	4.6	0	71.1	9.4	0.1513	0	0.55		2	0
481	RIM3B_HUMAN	RIMS-binding protein 3B OS=Homo sapiens GN=RIMBP3B PE=2 SV=2	120.4	0	2	0	2.1	0	169.8	6.1	0.2701	0			0	0
482	HMGCL_HUMAN	Hydroxymethylglutaryl-CoA lyase. mitochondrial OS=Homo sapiens GN=HMGCL PE=1 SV=2	120.2	0	1	0	3.4	0	34.3	9.7	0.0604	0	0.59		1	0
483	CAC1E_HUMAN	Voltage-dependent R-type calcium channel subunit alpha-1E OS=Homo sapiens GN=CACNA1E PE=1 SV=3	120.1	40.9	1	1	0.4	1.1	261.6	9.3	0.0203	0.2118	0.55		1	0
484	LUM_HUMAN	Lumican OS=Homo sapiens GN=LUM PE=1 SV=2	119.6	209.8	2	3	15.1	9.5	38.4	6.2	0.2041	0.0676	0.69	0.53	2	2
485	AGO4_HUMAN	Protein argonaute-4 OS=Homo sapiens GN=EIF2C4 PE=1 SV=2	119.5	45.3	0	2	6.9	3.3	97	9.9	0.0976	0.1057	0.54	0.46	1	1
486	RGPA1_HUMAN	Ral GTPase-activating protein subunit alpha-1 OS=Homo sapiens GN=RALGAPA1 PE=1 SV=1	119.3	84.2	1	2	1	1.1	229.7	5.8	0.2544	0.1157	0.55	0.49	1	1
487	PRDM6_HUMAN	Putative histone-lysine N-methyltransferase PRDM6 OS=Homo sapiens GN=PRDM6 PE=2 SV=2	119.1	0	1	0	6.2	0	64.4	9.3	0.112	0	0.6		1	0
488	RECQ5_HUMAN	ATP-dependent DNA helicase Q5 OS=Homo sapiens GN=RECQL5 PE=1 SV=2	118.9	62.1	0	1	10.7	1.5	108.8	9.8	0.1567	0.124	0.45	0.44	1	1
489	KIF1C_HUMAN	Kinesin-like protein KIF1C OS=Homo sapiens GN=KIF1C PE=1 SV=3	118.5	0	0	0	8.3	0	122.9	6.5	0.1289	0	0.5		1	0
490	VAX2_HUMAN	Ventral anterior homeobox 2 OS=Homo sapiens GN=VAX2 PE=1 SV=1	118.3	0	1	0	14.5	0	30.9	10.4	0.1194	0	0.65		1	0
491	SEM4C_HUMAN	Semaphorin-4C OS=Homo sapiens GN=SEMA4C PE=1 SV=2	118.3	46.4	0	1	9.1	2	92.6	7.1	0.1386	0.07	0.79	0.31	2	1
492	USH2A_HUMAN	Usherin OS=Homo sapiens GN=USH2A PE=1 SV=3	118.1	183.3	1	3	0.2	0.8	575.2	6.4	0.0121	0.1534	0.73	0.52	1	1
493	SCNBA_HUMAN	Sodium channel protein type 11 subunit alpha OS=Homo sapiens GN=SCN11A PE=1 SV=2	118	0	2	0	2.6	0	204.8	9.3	0.1191	0	0.5		1	0
494	MTA2_HUMAN	Metastasis-associated protein MTA2 OS=Homo sapiens GN=MTA2 PE=1 SV=1	117.9	0	1	0	1.5	0	75	10.4	0.2442	0	0.51		1	0
495	KIRR1_HUMAN	Kin of IRRE-like protein 1 OS=Homo sapiens GN=KIRREL PE=1 SV=2	117.7	0	1	0	10.7	0	83.5	5.4	0.1669	0	0.59		1	0
496	DCDC2_HUMAN	Doublecortin domain-containing protein 2 OS=Homo sapiens GN=DCDC2 PE=1 SV=2	117.4	55.6	1	3	10.5	5	52.8	5.8	0.127	0.1508	0.7	0.55	1	1
497	K0614_HUMAN	Probable E3 ubiquitin-protein ligase C12orf51 OS=Homo sapiens GN=C12orf51 PE=1 SV=5	117.3	85.3	1	3	0.5	0.7	439.1	5.8	0.1991	0.0641	0.68	0.51	1	1
498	RPIA_HUMAN	Ribose-5-phosphate isomerase OS=Homo sapiens GN=RPIA PE=1 SV=3	117.3	0	1	0	13.5	0	33.2	9.7	0.0351	0	0.85		1	0
499	STRN4_HUMAN	Striatin-4 OS=Homo sapiens GN=STRN4 PE=1 SV=2	117.3	0	2	0	3.7	0	80.5	5.1	0.168	0	0.66		2	0
500	S2542_HUMAN	Solute carrier family 25 member 42 OS=Homo sapiens GN=SLC25A42 PE=1 SV=2	117	0	2	0	5.7	0	35.4	10.4	0.0882	0	0.45		1	0
501	KDM3B_HUMAN	Lysine-specific demethylase 3B OS=Homo sapiens GN=KDM3B PE=1 SV=2	116.6	0	1	0	1	0	191.5	6.8	0.2788	0	0.54		1	0
502	NALP9_HUMAN	NACHT. LRR and PYD domains-containing protein 9 OS=Homo sapiens GN=NLRP9 PE=2 SV=1	116.3	0	1	0	9	0	113.2	6.1	0.1283	0	0.51		1	0
503	CH073_HUMAN	Putative uncharacterized protein C8orf73 OS=Homo sapiens GN=C8orf73 PE=2 SV=2	116.3	68.1	1	1	5.6	0	77.1	11.5	0.0738	0	0.53	0.51	1	1
504	SPG7_HUMAN	Paraplegin OS=Homo sapiens GN=SPG7 PE=1 SV=2	116.2	0	1	0	9.2	0	88.2	9.4	0.109	0	0.54		1	0
505	RBM19_HUMAN	Probable RNA-binding protein 19 OS=Homo sapiens GN=RBM19 PE=1 SV=3	116.1	0	3	0	3	0	107.3	6.1	0.0299	0	0.63		2	0
506	GP112_HUMAN	Probable G-protein coupled receptor 112 OS=Homo sapiens GN=GPR112 PE=2 SV=2	116	0	2	0	2.5	0	333.2	5.8	0.0773	0	0.74		2	0
507	ZEP1_HUMAN	Zinc finger protein 40 OS=Homo sapiens GN=HIVEP1 PE=1 SV=3	116	0	1	0	0.4	0	296.7	8.9	0.0211	0	0.5		1	0
508	MSRE_HUMAN	Macrophage scavenger receptor types I and II OS=Homo sapiens GN=MSR1 PE=1 SV=1	115.7	0	1	0	2.9	0	49.7	5.6	0.0459	0	0.45		1	0
509	NCOR1_HUMAN	Nuclear receptor corepressor 1 OS=Homo sapiens GN=NCOR1 PE=1 SV=2	115.4	78.5	1	1	0.4	1	270	6.7	0.0274	0.0471	0.45	0.52	1	1
510	FBX10_HUMAN	F-box only protein 10 OS=Homo sapiens GN=FBXO10 PE=2 SV=3	115.2	0	2	0	2.8	0	105.1	9.5	0.1096	0	0.66		2	0
511	ODB2_HUMAN	Lipoamide acyltransferase component of branched-chain alpha-keto acid dehydrogenase complex. mitochondrial OS=Homo sapiens GN=DBT PE=1 SV=3	115.1	0	2	0	9.1	0	53.5	9.4	0.0443	0	0.46		1	0
512	CCD40_HUMAN	Coiled-coil domain-containing protein 40 OS=Homo sapiens GN=CCDC40 PE=2 SV=2	115.1	0	1	0	4.6	0	130	5.1	0.2586	0	0.55		1	0
513	SNED1_HUMAN	Sushi. nidogen and EGF-like domain-containing protein 1 OS=Homo sapiens GN=SNED1 PE=1 SV=2	114.7	0	2	0	2.5	0	152.1	6.6	0.3315	0	0.64		2	0
514	DZIP3_HUMAN	E3 ubiquitin-protein ligase DZIP3 OS=Homo sapiens GN=DZIP3 PE=1 SV=2	114.6	0	1	0	6.3	0	138.5	6.5	0.2155	0	0.65		1	0
515	WDR33_HUMAN	WD repeat-containing protein 33 OS=Homo sapiens GN=WDR33 PE=1 SV=2	114.4	56.2	1	1	0.9	0.6	145.8	9.9	0.074	0.0481	0.5	0.55	1	1
516	INF2_HUMAN	Inverted formin-2 OS=Homo sapiens GN=INF2 PE=1 SV=2	114.2	49.6	2	1	1.5	1.1	135.5	5.1	0.0676	0.0151	0.54		1	0
517	LS14A_HUMAN	Protein LSM14 homolog A OS=Homo sapiens GN=LSM14A PE=1 SV=3	114	53.4	0	1	15.1	1.3	50.5	10.1	0.0989	0.0018	0.54	0.55	1	1
518	CASP3_HUMAN	Caspase-3 OS=Homo sapiens GN=CASP3 PE=1 SV=2	114	0	3	0	14.8	0	31.6	6.1	0.0915	0	0.62		1	0
519	PAPP2_HUMAN	Pappalysin-2 OS=Homo sapiens GN=PAPPA2 PE=1 SV=4	113.9	0	2	0	2	0	198.4	5.2	0.3491	0	0.45		1	0
520	RSPO1_HUMAN	R-spondin-1 OS=Homo sapiens GN=RSPO1 PE=2 SV=1	113.8	0	2	0	18.3	0	28.9	11.4	0.1244	0	0.5		1	0
521	PTN13_HUMAN	Tyrosine-protein phosphatase non-receptor type 13 OS=Homo sapiens GN=PTPN13 PE=1 SV=2	113.4	0	2	0	1.2	0	276.7	6	0.1412	0	0.49		1	0
522	EVX2_HUMAN	Homeobox even-skipped homolog protein 2 OS=Homo sapiens GN=EVX2 PE=2 SV=2	113	85.1	1	1	13	2.3	47.8	9.9	0.3166	0.0337	0.55	0.51	1	1
523	SN_HUMAN	Sialoadhesin OS=Homo sapiens GN=SIGLEC1 PE=1 SV=2	112.7	72.6	1	3	0.6	2.2	182.5	6.2	0.106	0.2532	0.68	0.51	1	1
524	GPTC8_HUMAN	G patch domain-containing protein 8 OS=Homo sapiens GN=GPATCH8 PE=1 SV=2	111.8	0	2	0	2.7	0	164.1	9.5	0.1007	0	0.69		2	0
525	CMTA2_HUMAN	Calmodulin-binding transcription activator 2 OS=Homo sapiens GN=CAMTA2 PE=1 SV=3	111.7	0	1	0	1.2	0	131.4	7	0.0384	0			0	0
526	BMPER_HUMAN	BMP-binding endothelial regulator protein OS=Homo sapiens GN=BMPER PE=2 SV=3	111.5	0	1	0	12.4	0	75.9	9.8	0.2132	0	0.49		1	0
527	SYNPO_HUMAN	Synaptopodin OS=Homo sapiens GN=SYNPO PE=1 SV=2	111.2	0	2	0	4.2	0	99.4	9.6	0.1953	0	0.51		1	0
528	M2OM_HUMAN	Mitochondrial 2-oxoglutarate/malate carrier protein OS=Homo sapiens GN=SLC25A11 PE=1 SV=3	111.1	0	1	0	9.9	0	34	10.4	0.0862	0	0.55		1	0
529	PPRC1_HUMAN	Peroxisome proliferator-activated receptor gamma coactivator-related protein 1 OS=Homo sapiens GN=PPRC1 PE=1 SV=1	110.4	0	1	0	4.3	0	177.4	6.1	0.1611	0	0.66		1	0
530	K0586_HUMAN	Uncharacterized protein KIAA0586 OS=Homo sapiens GN=KIAA0586 PE=1 SV=3	109.9	0	0	0	0	0	169.2	5.3	0	0	0.54		1	0
531	SKOR2_HUMAN	SKI family transcriptional corepressor 2 OS=Homo sapiens GN=SKOR2 PE=1 SV=2	109.9	0	1	0	4.8	0	104.2	6	0.1236	0	0.5		1	0
532	TROP_HUMAN	Trophinin OS=Homo sapiens GN=TRO PE=2 SV=3	109.9	0	1	0	0.7	0	143.6	10	0.0642	0	0.54		1	0
533	PLXB3_HUMAN	Plexin-B3 OS=Homo sapiens GN=PLXNB3 PE=1 SV=2	109.7	61.3	2	1	1.4	1.3	206.7	6	0.2303	0.2488	0.65	0.49	2	1
534	BSN_HUMAN	Protein bassoon OS=Homo sapiens GN=BSN PE=1 SV=4	109.6	121.1	2	1	0.6	0	416.2	7.5	0.0857	0	0.72	0.76	2	1
535	HEAT6_HUMAN	HEAT repeat-containing protein 6 OS=Homo sapiens GN=HEATR6 PE=1 SV=1	109.3	64.3	1	1	6.4	1.5	128.7	6.7	0.0807	0.1711	0.56	0.51	1	1
536	KDM3A_HUMAN	Lysine-specific demethylase 3A OS=Homo sapiens GN=KDM3A PE=1 SV=4	108.9	47.1	1	1	0.8	1	147.2	9.4	0.0068	0.0996	0.63	0.62	1	1
537	CN082_HUMAN	Putative uncharacterized protein C14orf82 OS=Homo sapiens GN=C14orf82 PE=5 SV=1	108.7	0	1	0	6.6	0	38.8	12.5	0.0394	0	0.54		1	0
538	STXB2_HUMAN	Syntaxin-binding protein 2 OS=Homo sapiens GN=STXBP2 PE=1 SV=2	107.9	0	1	0	9.1	0	66.4	6.1	0.1314	0	0.66		1	0
539	MED16_HUMAN	Mediator of RNA polymerase II transcription subunit 16 OS=Homo sapiens GN=MED16 PE=1 SV=2	107.6	0	0	0	4.8	0	96.7	7.4	0.0968	0	0.54		1	0
540	MRCKG_HUMAN	Serine/threonine-protein kinase MRCK gamma OS=Homo sapiens GN=CDC42BPG PE=1 SV=2	107.5	64	2	1	1.5	2	172.4	5.9	0.0146	0.3003	0.6	0.51	1	1
541	HCN1_HUMAN	Potassium/sodium hyperpolarization-activated cyclic nucleotide-gated channel 1 OS=Homo sapiens GN=HCN1 PE=2 SV=3	107.5	0	1	0	3.3	0	98.7	9.3	0.3158	0	0.44		1	0
542	DCR1C_HUMAN	Protein artemis OS=Homo sapiens GN=DCLRE1C PE=1 SV=2	107.4	0	0	0	5.1	0	78.4	5.6	0.0725	0	0.55		2	0
543	TDRD1_HUMAN	Tudor domain-containing protein 1 OS=Homo sapiens GN=TDRD1 PE=1 SV=2	107.4	0	1	0	6.7	0	131.9	5.9	0.068	0	0.46		1	0
544	HXA5_HUMAN	Homeobox protein Hox-A5 OS=Homo sapiens GN=HOXA5 PE=1 SV=2	107.2	0	1	0	13.3	0	29.3	9.8	0.1158	0	0.55		1	0
545	SF3B1_HUMAN	Splicing factor 3B subunit 1 OS=Homo sapiens GN=SF3B1 PE=1 SV=3	107.1	0	1	0	5.4	0	145.7	6.7	0.1271	0	0.56		1	0
546	SCRT2_HUMAN	Transcriptional repressor scratch 2 OS=Homo sapiens GN=SCRT2 PE=2 SV=3	106.9	0	1	0	7.5	0	32.6	10.4	0.1524	0	0.57		1	0
547	INSR_HUMAN	Insulin receptor OS=Homo sapiens GN=INSR PE=1 SV=4	106.8	0	2	0	2.3	0	156.2	5.8	0.2123	0	0.59		1	0
548	CDK13_HUMAN	Cyclin-dependent kinase 13 OS=Homo sapiens GN=CDK13 PE=1 SV=2	106.5	169.9	1	1	0.6	0.6	164.8	10.2	0.2083	0.0993	0.54	0.54	1	1
549	FA83H_HUMAN	Protein FAM83H OS=Homo sapiens GN=FAM83H PE=1 SV=3	106.4	0	0	0	0	0	127	6.5	0	0	0.55		2	0
550	CHST2_HUMAN	Carbohydrate sulfotransferase 2 OS=Homo sapiens GN=CHST2 PE=1 SV=2	106.3	0	2	0	6.4	0	57.8	10.8	0.1315	0	0.69		2	0
551	QOR_HUMAN	Quinone oxidoreductase OS=Homo sapiens GN=CRYZ PE=1 SV=1	106.2	0	1	0	5.2	0	35.2	9.2	0.133	0	0.65		1	0
552	ABCA1_HUMAN	ATP-binding cassette sub-family A member 1 OS=Homo sapiens GN=ABCA1 PE=1 SV=3	106.2	0	2	0	1.3	0	254.1	6.4	0.122	0			0	0
553	UTP20_HUMAN	Small subunit processome component 20 homolog OS=Homo sapiens GN=UTP20 PE=1 SV=3	106.1	0	1	0	0.5	0	318.2	7.2	0.0003	0	0.44		1	0
554	ZN577_HUMAN	Zinc finger protein 577 OS=Homo sapiens GN=ZNF577 PE=2 SV=3	105.9	0	3	0	9.3	0	54.9	10.3	0.1784	0	0.54		1	0
555	WFDC5_HUMAN	WAP four-disulfide core domain protein 5 OS=Homo sapiens GN=WFDC5 PE=2 SV=1	105.9	0	1	0	35.3	0	24.2	10.1	0.2637	0			0	0
556	TRUA_HUMAN	tRNA pseudouridine synthase A. mitochondrial OS=Homo sapiens GN=PUS1 PE=1 SV=3	105.7	0	1	0	15.9	0	47.4	9.6	0.1195	0	0.25		1	0
557	SYTL5_HUMAN	Synaptotagmin-like protein 5 OS=Homo sapiens GN=SYTL5 PE=1 SV=1	105.6	0	1	0	1.8	0	81.5	9.7	0.0359	0	0.45		1	0
558	FGD6_HUMAN	FYVE. RhoGEF and PH domain-containing protein 6 OS=Homo sapiens GN=FGD6 PE=1 SV=2	105.1	53.6	2	1	3	0.7	160.7	6.6	0.0958	0.097	0.53	0.55	1	1
559	ZN391_HUMAN	Zinc finger protein 391 OS=Homo sapiens GN=ZNF391 PE=1 SV=2	104.9	0	1	0	11.7	0	40.6	10.1	0.1056	0			0	0
560	TSYL5_HUMAN	Testis-specific Y-encoded-like protein 5 OS=Homo sapiens GN=TSPYL5 PE=1 SV=2	104.8	0	1	0	12	0	45.1	10.2	0.115	0	0.55		1	0
561	TACO1_HUMAN	Translational activator of cytochrome c oxidase 1 OS=Homo sapiens GN=TACO1 PE=1 SV=1	104.4	0	3	0	5.1	0	32.5	9.5	0.0881	0	0.45		1	0
562	EH1L1_HUMAN	EH domain-binding protein 1-like protein 1 OS=Homo sapiens GN=EHBP1L1 PE=1 SV=2	104	0	1	0	1.6	0	161.8	4.6	0.1676	0			0	0
563	ZBT12_HUMAN	Zinc finger and BTB domain-containing protein 12 OS=Homo sapiens GN=ZBTB12 PE=1 SV=1	103.9	0	0	0	12.4	0	49.1	8	0.0834	0	0.51		1	0
564	TCFL5_HUMAN	Transcription factor-like 5 protein OS=Homo sapiens GN=TCFL5 PE=2 SV=2	103.8	0	1	0	5.2	0	52.7	6.5	0.1973	0	0.5		1	0
565	GLIS2_HUMAN	Zinc finger protein GLIS2 OS=Homo sapiens GN=GLIS2 PE=1 SV=2	103.8	0	2	0	16	0	55.7	10	0.1702	0	0.52		1	0
566	GPTC2_HUMAN	G patch domain-containing protein 2 OS=Homo sapiens GN=GPATCH2 PE=1 SV=1	103.6	0	2	0	5.7	0	58.9	10	0.199	0	0.52		1	0
567	RM16_HUMAN	39S ribosomal protein L16. mitochondrial OS=Homo sapiens GN=MRPL16 PE=1 SV=1	103.6	0	1	0	19.5	0	28.4	10.6	0.3022	0	0.51		1	0
568	MRE11_HUMAN	Double-strand break repair protein MRE11A OS=Homo sapiens GN=MRE11A PE=1 SV=3	103.3	0	1	0	6.8	0	80.5	5.5	0.093	0	0.45		1	0
569	CP2F1_HUMAN	Cytochrome P450 2F1 OS=Homo sapiens GN=CYP2F1 PE=1 SV=2	102.7	0	1	0	11.6	0	55.5	7.1	0.0681	0	0.52		1	0
570	LRRK1_HUMAN	Leucine-rich repeat serine/threonine-protein kinase 1 OS=Homo sapiens GN=LRRK1 PE=1 SV=3	102.6	91.1	1	3	0.4	2.5	225.2	6.3	0.0352	0.1108	0.74	0.39	1	1
571	SC5A5_HUMAN	Sodium/iodide cotransporter OS=Homo sapiens GN=SLC5A5 PE=1 SV=1	102.5	0	1	0	1.2	0	68.6	8.6	0.118	0	0.46		1	0
572	INT3_HUMAN	Integrator complex subunit 3 OS=Homo sapiens GN=INTS3 PE=1 SV=1	102.4	47.6	1	1	2.7	1.8	118	5.5	0.1112	0.174	0.45	0.71	1	1
573	BC11B_HUMAN	B-cell lymphoma/leukemia 11B OS=Homo sapiens GN=BCL11B PE=1 SV=1	102.3	0	2	0	3.8	0	95.5	6.1	0.1764	0	0.55		2	0
574	SCOT1_HUMAN	Succinyl-CoA:3-ketoacid-coenzyme A transferase 1. mitochondrial OS=Homo sapiens GN=OXCT1 PE=1 SV=1	102.1	65.2	2	1	4.6	5.4	56.1	7.8	0.0963	0.0391	0.55	0.41	2	1
575	ABCAC_HUMAN	ATP-binding cassette sub-family A member 12 OS=Homo sapiens GN=ABCA12 PE=1 SV=3	102	54.9	2	3	1.3	1.7	293	8.6	0.1537	0.1404	0.45	0.53	1	1
576	MBD6_HUMAN	Methyl-CpG-binding domain protein 6 OS=Homo sapiens GN=MBD6 PE=2 SV=2	101.9	0	1	0	2.5	0	101.1	10.9	0.2931	0			0	0
577	CO002_HUMAN	Protein C15orf2 OS=Homo sapiens GN=C15orf2 PE=2 SV=2	101.9	0	1	0	2.6	0	120.9	9.8	0.3132	0			0	0
578	FGD2_HUMAN	FYVE. RhoGEF and PH domain-containing protein 2 OS=Homo sapiens GN=FGD2 PE=2 SV=1	101.8	0	2	0	5.5	0	74.8	6.6	0.2793	0	0.53		1	0
579	ODP2_HUMAN	Dihydrolipoyllysine-residue acetyltransferase component of pyruvate dehydrogenase complex. mitochondrial OS=Homo sapiens GN=DLAT PE=1 SV=3	101.8	0	1	0	4	0	69	8.9	0.106	0	0.62		1	0
580	HSP76_HUMAN	Heat shock 70 kDa protein 6 OS=Homo sapiens GN=HSPA6 PE=1 SV=2	101.7	0	2	0	8.2	0	71	5.8	0.0807	0	0.52		1	0
581	PRAM3_HUMAN	PRAME family member 3 OS=Homo sapiens GN=PRAMEF3 PE=2 SV=1	101.7	0	2	0	11.5	0	55.2	9.7	0.1812	0	0.55		1	0
582	TSP1_HUMAN	Thrombospondin-1 OS=Homo sapiens GN=THBS1 PE=1 SV=2	101.4	44.3	1	1	0.9	1.2	129.3	4.6	0.2199	0.0104	0.55		1	0
583	ADA12_HUMAN	Disintegrin and metalloproteinase domain-containing protein 12 OS=Homo sapiens GN=ADAM12 PE=1 SV=3	101.2	0	1	0	2.6	0	99.5	10.1	0.0875	0	0.45		1	0
584	FLRT1_HUMAN	Leucine-rich repeat transmembrane protein FLRT1 OS=Homo sapiens GN=FLRT1 PE=1 SV=3	101	0	1	0	11	0	71.3	5.9	0.1799	0	0.63		1	0
585	INP5E_HUMAN	72 kDa inositol polyphosphate 5-phosphatase OS=Homo sapiens GN=INPP5E PE=1 SV=2	100.9	0	1	0	1.9	0	70.2	10	0.1041	0	0.55		1	0
586	BCL9L_HUMAN	B-cell CLL/lymphoma 9-like protein OS=Homo sapiens GN=BCL9L PE=1 SV=1	100.8	0	2	0	2.5	0	157	9.5	0.2901	0	0.53		1	0
587	TBC20_HUMAN	TBC1 domain family member 20 OS=Homo sapiens GN=TBC1D20 PE=1 SV=1	100.6	0	3	0	16.9	0	45.8	6.4	0.255	0	0.53		1	0
588	KCNH7_HUMAN	Potassium voltage-gated channel subfamily H member 7 OS=Homo sapiens GN=KCNH7 PE=1 SV=2	100.5	110.6	1	2	0.8	1.8	134.9	8.3	0.0785	0.0424	0.54	0.53	1	2
589	S4A7_HUMAN	Sodium bicarbonate cotransporter 3 OS=Homo sapiens GN=SLC4A7 PE=1 SV=2	100.1	0	1	0	0.8	0	136	6.3	0.009	0	0.55		1	0
590	CE350_HUMAN	Centrosome-associated protein 350 OS=Homo sapiens GN=CEP350 PE=1 SV=1	100	0	1	0	0.7	0	350.7	5.9	0.0693	0	0.6		1	0
591	RL1D1_HUMAN	Ribosomal L1 domain-containing protein 1 OS=Homo sapiens GN=RSL1D1 PE=1 SV=3	99.3	0	2	0	4.7	0	54.9	10.7	0.116	0	0.55		1	0
592	DEN4B_HUMAN	DENN domain-containing protein 4B OS=Homo sapiens GN=DENND4B PE=1 SV=4	99.2	86.5	1	1	0.9	0.8	163.7	6.9	0.0283	0.088	0.44	0.51	1	1
593	CLAT_HUMAN	Choline O-acetyltransferase OS=Homo sapiens GN=CHAT PE=1 SV=4	99.2	0	2	0	4.4	0	82.5	9.9	0.062	0	0.51		1	0
594	FR1L6_HUMAN	Fer-1-like protein 6 OS=Homo sapiens GN=FER1L6 PE=2 SV=2	99.2	0	2	0	1.3	0	209.2	5.9	0.1128	0	0.54		1	0
595	LGR6_HUMAN	Leucine-rich repeat-containing G-protein coupled receptor 6 OS=Homo sapiens GN=LGR6 PE=1 SV=3	99	50.9	2	1	7	1.7	104.2	5.4	0.1457	0.0081	0.55	0.61	2	1
596	AFF3_HUMAN	AF4/FMR2 family member 3 OS=Homo sapiens GN=AFF3 PE=1 SV=2	98.7	0	2	0	4.9	0	133.4	9.2	0.1715	0	0.52		1	0
597	RUFY2_HUMAN	RUN and FYVE domain-containing protein 2 OS=Homo sapiens GN=RUFY2 PE=1 SV=2	98.1	0	1	0	7.5	0	75	6.1	0.0943	0	0.6		1	0
598	SQRD_HUMAN	Sulfide:quinone oxidoreductase. mitochondrial OS=Homo sapiens GN=SQRDL PE=1 SV=1	98	100	1	2	8.9	10	49.9	9.7	0.0885	0.2745	0.5	0.78	1	1
599	AMOL2_HUMAN	Angiomotin-like protein 2 OS=Homo sapiens GN=AMOTL2 PE=1 SV=3	98	41.2	1	1	6	2.3	85.7	6.9	0.1933	0.078	0.47	0.77	1	1
600	GRIP2_HUMAN	Glutamate receptor-interacting protein 2 OS=Homo sapiens GN=GRIP2 PE=1 SV=3	98	97.8	0	1	0	0.9	112.4	6	0	0.112	0.45	0.51	1	1
601	ADCY6_HUMAN	Adenylate cyclase type 6 OS=Homo sapiens GN=ADCY6 PE=1 SV=2	97.9	80.7	2	1	3.3	1.4	130.5	9.5	0.1085	0.2165		0.52	0	1
602	MTP_HUMAN	Microsomal triglyceride transfer protein large subunit OS=Homo sapiens GN=MTTP PE=1 SV=1	97.7	0	2	0	3.2	0	99.3	9.3	0.145	0	0.45		1	0
603	SYAC_HUMAN	Alanyl-tRNA synthetase. cytoplasmic OS=Homo sapiens GN=AARS PE=1 SV=2	97.6	0	1	0	1.2	0	106.7	5.2	0.2805	0	0.55		1	0
604	KI26A_HUMAN	Kinesin-like protein KIF26A OS=Homo sapiens GN=KIF26A PE=1 SV=3	97.4	54.6	1	1	0.4	0.6	194.5	10.3	0.1151	0.3667	0.45	0.47	1	1
605	RED1_HUMAN	Double-stranded RNA-specific editase 1 OS=Homo sapiens GN=ADARB1 PE=1 SV=1	97.3	0	1	0	5.1	0	80.7	9.7	0.1718	0	0.55		1	0
606	DDX54_HUMAN	ATP-dependent RNA helicase DDX54 OS=Homo sapiens GN=DDX54 PE=1 SV=2	97	0	1	0	4.1	0	98.5	10.6	0.0707	0	0.55		1	0
607	RHG24_HUMAN	Rho GTPase-activating protein 24 OS=Homo sapiens GN=ARHGAP24 PE=1 SV=2	97	0	2	0	3.3	0	84.2	6.2	0.1534	0	0.69		2	0
608	6PGD_HUMAN	6-phosphogluconate dehydrogenase. decarboxylating OS=Homo sapiens GN=PGD PE=1 SV=3	96.8	51	1	1	2.9	2.9	53.1	7	0.1945	0.0595	0.75		1	0
609	CAC1B_HUMAN	Voltage-dependent N-type calcium channel subunit alpha-1B OS=Homo sapiens GN=CACNA1B PE=1 SV=1	96.8	119.2	1	1	0.7	0.5	262.3	9.6	0.1771	0.0925	0.55	0.51	1	1
610	BAG3_HUMAN	BAG family molecular chaperone regulator 3 OS=Homo sapiens GN=BAG3 PE=1 SV=3	95.4	0	1	0	1.9	0	61.6	6.5	0.1081	0	0.6		1	0
611	M3K13_HUMAN	Mitogen-activated protein kinase kinase kinase 13 OS=Homo sapiens GN=MAP3K13 PE=1 SV=1	95.2	0	1	0	2	0	108.2	6	0.2639	0	0.62		1	0
612	RHG39_HUMAN	Rho GTPase-activating protein 39 OS=Homo sapiens GN=ARHGAP39 PE=1 SV=2	95.1	112.6	0	2	0	2.1	121.2	7.8	0	0.0711	0.55	0.44	2	2
613	ESPNL_HUMAN	Espin-like protein OS=Homo sapiens GN=ESPNL PE=1 SV=3	94.7	0	2	0	5.8	0	108.1	6	0.1406	0			0	0
614	CAD22_HUMAN	Cadherin-22 OS=Homo sapiens GN=CDH22 PE=2 SV=2	94.4	0	2	0	3.4	0	89	4.5	0.125	0	0.45		1	0
615	RIMS2_HUMAN	Regulating synaptic membrane exocytosis protein 2 OS=Homo sapiens GN=RIMS2 PE=1 SV=2	94.4	57.9	0	1	0	1.1	160.3	9.8	0	0.0416	0.56	0.49	2	1
616	KCNA3_HUMAN	Potassium voltage-gated channel subfamily A member 3 OS=Homo sapiens GN=KCNA3 PE=2 SV=3	94.4	0	1	0	2.1	0	63.8	5.5	0.1034	0	0.54		1	0
617	XRN2_HUMAN	5'-3' exoribonuclease 2 OS=Homo sapiens GN=XRN2 PE=1 SV=1	94.3	0	1	0	5.8	0	108.5	7.8	0.1887	0	0.53		1	0
618	FOXO1_HUMAN	Forkhead box protein O1 OS=Homo sapiens GN=FOXO1 PE=1 SV=2	94	0	1	0	2	0	69.6	6.3	0.1677	0	0.55		1	0
619	ANR52_HUMAN	Serine/threonine-protein phosphatase 6 regulatory ankyrin repeat subunit C OS=Homo sapiens GN=ANKRD52 PE=1 SV=3	93.9	0	1	0	3.1	0	115	6	0.1228	0			0	0
620	F102A_HUMAN	Protein FAM102A OS=Homo sapiens GN=FAM102A PE=2 SV=2	93.8	0	1	0	4.4	0	41.8	9.8	0.268	0	0.55		1	0
621	FUK_HUMAN	L-fucose kinase OS=Homo sapiens GN=FUK PE=2 SV=2	93.8	0	1	0	4	0	117.5	5.8	0.1589	0	0.64		1	0
622	ITM2C_HUMAN	Integral membrane protein 2C OS=Homo sapiens GN=ITM2C PE=1 SV=1	93.7	0	1	0	6.4	0	30.2	9.1	0.0552	0	0.69		1	0
623	SHE_HUMAN	SH2 domain-containing adapter protein E OS=Homo sapiens GN=SHE PE=2 SV=1	93.4	0	1	0	3	0	53.9	9.8	0.1659	0	0.55		1	0
624	GBA2_HUMAN	Non-lysosomal glucosylceramidase OS=Homo sapiens GN=GBA2 PE=1 SV=2	93.3	0	1	0	7.2	0	104.6	5.5	0.2346	0	0.51		1	0
625	IPO13_HUMAN	Importin-13 OS=Homo sapiens GN=IPO13 PE=1 SV=3	93.1	0	2	0	3.1	0	108.1	5	0.1806	0	0.64		2	0
626	DHX57_HUMAN	Putative ATP-dependent RNA helicase DHX57 OS=Homo sapiens GN=DHX57 PE=1 SV=2	93.1	74.8	0	2	0	2.7	155.5	8.7	0	0.1534	0.53	0.52	1	2
627	PCDBC_HUMAN	Protocadherin beta-12 OS=Homo sapiens GN=PCDHB12 PE=2 SV=1	92.6	0	1	0	3.9	0	86.7	4.6	0.1246	0	0.54		1	0
628	POC5_HUMAN	Centrosomal protein POC5 OS=Homo sapiens GN=POC5 PE=1 SV=2	92.6	0	2	0	3.7	0	63.3	7.1	0.0577	0	0.59		1	0
629	PCP_HUMAN	Lysosomal Pro-X carboxypeptidase OS=Homo sapiens GN=PRCP PE=1 SV=1	92.3	0	1	0	11.1	0	55.8	6.9	0.1376	0	0.6		1	0
630	S2544_HUMAN	Solute carrier family 25 member 44 OS=Homo sapiens GN=SLC25A44 PE=2 SV=1	92.3	0	2	0	13.7	0	35.4	10.1	0.1091	0	0.55		2	0
631	PLIN1_HUMAN	Perilipin-1 OS=Homo sapiens GN=PLIN1 PE=2 SV=2	92	40.7	2	1	5.6	3.4	56	6	0.3259	0.2264	0.5		1	0
632	T132A_HUMAN	Transmembrane protein 132A OS=Homo sapiens GN=TMEM132A PE=2 SV=1	92	0	2	0	1.5	0	110	5.3	0.1231	0	0.53		1	0
633	PMEPA_HUMAN	Transmembrane prostate androgen-induced protein OS=Homo sapiens GN=PMEPA1 PE=1 SV=1	92	0	0	0	9.4	0	31.6	6.5	0.1247	0	0.68		2	0
634	AFF2_HUMAN	AF4/FMR2 family member 2 OS=Homo sapiens GN=AFF2 PE=1 SV=4	92	0	1	0	5.1	0	144.7	9	0.113	0	0.8		1	0
635	BRCA2_HUMAN	Breast cancer type 2 susceptibility protein OS=Homo sapiens GN=BRCA2 PE=1 SV=2	91.8	122.7	1	1	0.4	0.5	384	6.3	0.2023	0.0875	0.51	0.52	1	1
636	HELB_HUMAN	DNA helicase B OS=Homo sapiens GN=HELB PE=1 SV=2	91.6	0	1	0	2	0	123.2	5.5	0.1384	0	0.43		1	0
637	WDR16_HUMAN	WD repeat-containing protein 16 OS=Homo sapiens GN=WDR16 PE=1 SV=3	91.6	0	0	0	14.8	0	68.3	6.5	0.1897	0	0.63		2	0
638	PTPRM_HUMAN	Receptor-type tyrosine-protein phosphatase mu OS=Homo sapiens GN=PTPRM PE=1 SV=2	91.4	0	0	0	2.8	0	163.6	6.2	0.0838	0	0.75		2	0
639	UBP42_HUMAN	Ubiquitin carboxyl-terminal hydrolase 42 OS=Homo sapiens GN=USP42 PE=1 SV=3	91.3	41.8	1	1	1.7	1.7	145.3	9.7	0.2117	0.0054	0.5		1	0
640	YLPM1_HUMAN	YLP motif-containing protein 1 OS=Homo sapiens GN=YLPM1 PE=1 SV=3	91.2	63.6	1	1	0.4	0.5	219.8	6.1	0.0106	0.0746	0.66	0.51	1	1
641	GMPR1_HUMAN	GMP reductase 1 OS=Homo sapiens GN=GMPR PE=1 SV=1	90.9	0	3	0	17.7	0	37.4	6.7	0.2499	0	0.52		1	0
642	PKHL1_HUMAN	Fibrocystin-L OS=Homo sapiens GN=PKHD1L1 PE=2 SV=2	90.7	0	1	0	0.4	0	465.4	5.7	0.1411	0	0.54		1	0
643	PTPRB_HUMAN	Receptor-type tyrosine-protein phosphatase beta OS=Homo sapiens GN=PTPRB PE=1 SV=3	90.6	0	1	0	0.5	0	224.2	7.9	0.0252	0			0	0
644	TAXB1_HUMAN	Tax1-binding protein 1 OS=Homo sapiens GN=TAX1BP1 PE=1 SV=2	90.4	0	0	0	3.7	0	90.8	5.2	0.0937	0			0	0
645	AKAP1_HUMAN	A-kinase anchor protein 1. mitochondrial OS=Homo sapiens GN=AKAP1 PE=1 SV=1	90.4	0	0	0	4.7	0	97.3	4.7	0.2889	0	0.46		1	0
646	S12A5_HUMAN	Solute carrier family 12 member 5 OS=Homo sapiens GN=SLC12A5 PE=2 SV=3	90.4	0	2	0	5.4	0	126.1	6.3	0.2068	0	0.54		1	0
647	KCNS1_HUMAN	Potassium voltage-gated channel subfamily S member 1 OS=Homo sapiens GN=KCNS1 PE=2 SV=2	90.3	0	1	0	2.1	0	58.3	6.8	0.4567	0	0.42		1	0
648	INVS_HUMAN	Inversin OS=Homo sapiens GN=INVS PE=1 SV=2	90.3	0	0	0	4.8	0	117.8	10.1	0.0927	0	0.49		1	0
649	FA71A_HUMAN	Protein FAM71A OS=Homo sapiens GN=FAM71A PE=2 SV=2	90.3	49.6	1	1	4.5	3	63.1	10.3	0.1035	0.2374	0.52		1	0
650	WDR35_HUMAN	WD repeat-containing protein 35 OS=Homo sapiens GN=WDR35 PE=1 SV=3	90.2	49.3	2	1	1.4	0.8	133.5	6	0.1169	0.0773	0.54		1	0
651	TGM7_HUMAN	Protein-glutamine gamma-glutamyltransferase Z OS=Homo sapiens GN=TGM7 PE=2 SV=1	90.2	0	1	0	1.1	0	79.9	6.6	0.1163	0	0.59		1	0
652	F135A_HUMAN	Protein FAM135A OS=Homo sapiens GN=FAM135A PE=1 SV=2	90.1	90.6	1	1	0.7	1.6	169.7	5.1	0.006	0.1366	0.44	0.45	1	1
653	MASTR_HUMAN	MEF2-activating motif and SAP domain-containing transcriptional regulator OS=Homo sapiens GN=MAMSTR PE=2 SV=1	89.8	0	2	0	7.5	0	44.6	6.7	0.1421	0	0.53		1	0
654	O2T29_HUMAN	Olfactory receptor 2T29 OS=Homo sapiens GN=OR2T29 PE=2 SV=2	89.8	0	1	0	4.4	0	35.6	9.6	0.0472	0	0.56		1	0
655	TAU_HUMAN	Microtubule-associated protein tau OS=Homo sapiens GN=MAPT PE=1 SV=4	89.5	86.5	1	1	6.9	0	78.8	6.3	0.1804	0	0.51	0.51	1	1
656	NFRKB_HUMAN	Nuclear factor related to kappa-B-binding protein OS=Homo sapiens GN=NFRKB PE=1 SV=2	89.4	0	0	0	0	0	138.9	9.9	0	0	0.56		2	0
657	TNR6C_HUMAN	Trinucleotide repeat-containing gene 6C protein OS=Homo sapiens GN=TNRC6C PE=1 SV=3	89.2	0	1	0	0.7	0	175.9	6.5	0.0944	0	0.51		1	0
658	CL047_HUMAN	Putative uncharacterized protein C12orf47 OS=Homo sapiens GN=C12orf47 PE=1 SV=1	89.1	0	2	0	30.9	0	13.2	12.3	0.2217	0	0.48		1	0
659	Z518B_HUMAN	Zinc finger protein 518B OS=Homo sapiens GN=ZNF518B PE=2 SV=2	88.9	0	1	0	4.2	0	119.5	10.3	0.0165	0	0.51		1	0
660	FXL19_HUMAN	F-box/LRR-repeat protein 19 OS=Homo sapiens GN=FBXL19 PE=1 SV=3	88.9	115.4	2	1	4	1.4	75.7	11.1	0.0795	0.0875	0.59	0.49	2	1
661	MD12L_HUMAN	Mediator of RNA polymerase II transcription subunit 12-like protein OS=Homo sapiens GN=MED12L PE=1 SV=2	88.9	0	1	0	0.7	0	240	8.9	0.0601	0	0.46		1	0
662	NOL4_HUMAN	Nucleolar protein 4 OS=Homo sapiens GN=NOL4 PE=2 SV=1	88.8	0	1	0	3.6	0	58.4	5.1	0.1604	0	0.31		1	0
663	ELN_HUMAN	Elastin OS=Homo sapiens GN=ELN PE=1 SV=3	88.8	0	0	0	0	0	68.4	10.9	0	0	0.52		1	0
664	ZHANG_HUMAN	CREB/ATF bZIP transcription factor OS=Homo sapiens GN=CREBZF PE=1 SV=2	88.7	0	1	0	4.2	0	37.1	5	0.039	0	0.56		1	0
665	CABIN_HUMAN	Calcineurin-binding protein cabin-1 OS=Homo sapiens GN=CABIN1 PE=1 SV=1	88.6	41.7	0	1	0	1.3	246.2	5.6	0	0.4272	0.59		2	0
666	PKHG3_HUMAN	Pleckstrin homology domain-containing family G member 3 OS=Homo sapiens GN=PLEKHG3 PE=1 SV=1	88.5	0	1	0	0.7	0	134.3	6.1	0.0002	0	0.69		1	0
667	COPG2_HUMAN	Coatomer subunit gamma-2 OS=Homo sapiens GN=COPG2 PE=1 SV=1	88.3	0	0	0	0	0	97.6	5.5	0	0	0.56		2	0
668	UBP10_HUMAN	Ubiquitin carboxyl-terminal hydrolase 10 OS=Homo sapiens GN=USP10 PE=1 SV=2	88.2	0	2	0	4	0	87.1	5.1	0.2244	0	0.59		2	0
669	GPR19_HUMAN	Probable G-protein coupled receptor 19 OS=Homo sapiens GN=GPR19 PE=2 SV=2	88	0	2	0	7	0	47.7	10.2	0.0487	0			0	0
670	RBL2_HUMAN	Retinoblastoma-like protein 2 OS=Homo sapiens GN=RBL2 PE=1 SV=3	88	93.5	0	2	4.5	2	128.3	7.8	0.1247	0.1329	0.45	0.52	1	1
671	DPOG1_HUMAN	DNA polymerase subunit gamma-1 OS=Homo sapiens GN=POLG PE=1 SV=1	87.9	0	1	0	0.8	0	139.5	6.5	0.0234	0	0.44		1	0
672	K0146_HUMAN	Uncharacterized protein KIAA0146 OS=Homo sapiens GN=KIAA0146 PE=2 SV=2	87.7	0	2	0	4.4	0	100.3	6.2	0.1038	0	0.47		1	0
673	FAT2_HUMAN	Protocadherin Fat 2 OS=Homo sapiens GN=FAT2 PE=1 SV=2	87.7	0	1	0	0.2	0	479	4.9	0.0177	0	0.5		1	0
674	FR1L5_HUMAN	Fer-1-like protein 5 OS=Homo sapiens GN=FER1L5 PE=2 SV=2	87.7	0	1	0	1.2	0	241.8	8.9	0.0232	0	0.59		1	0
675	KLC2_HUMAN	Kinesin light chain 2 OS=Homo sapiens GN=KLC2 PE=1 SV=1	87.6	129.6	1	1	3.1	0	68.9	6.8	0.0799	0	0.49	0.49	1	1
676	EGF_HUMAN	Pro-epidermal growth factor OS=Homo sapiens GN=EGF PE=1 SV=2	87.5	0	0	0	0	0	133.9	5.5	0	0	0.51		1	0
677	ZNFX1_HUMAN	NFX1-type zinc finger-containing protein 1 OS=Homo sapiens GN=ZNFX1 PE=1 SV=2	87.5	0	1	0	0.8	0	220.1	7.2	0.0406	0			0	0
678	ORC6_HUMAN	Origin recognition complex subunit 6 OS=Homo sapiens GN=ORC6 PE=1 SV=1	87.3	44.8	1	2	15.5	18.3	28.1	9.8	0.1078	0.1871	0.52	0.44	1	1
679	SET1B_HUMAN	Histone-lysine N-methyltransferase SETD1B OS=Homo sapiens GN=SETD1B PE=1 SV=2	87.2	0	1	0	2.3	0	208.6	4.7	0.1732	0	0.55		1	0
680	AINX_HUMAN	Alpha-internexin OS=Homo sapiens GN=INA PE=1 SV=2	87.2	0	2	0	10.2	0	55.4	5.2	0.2449	0	0.55		2	0
681	SIN3A_HUMAN	Paired amphipathic helix protein Sin3a OS=Homo sapiens GN=SIN3A PE=1 SV=2	87.1	0	2	0	2	0	145.1	6.9	0.141	0	0.55		2	0
682	KI21B_HUMAN	Kinesin-like protein KIF21B OS=Homo sapiens GN=KIF21B PE=1 SV=2	86.7	0	1	0	1	0	182.5	6.7	0.0314	0	0.55		1	0
683	PRIP1_HUMAN	ProSAP-interacting protein 1 OS=Homo sapiens GN=PROSAPIP1 PE=2 SV=1	86.7	0	1	0	8	0	71.7	8.7	0.0992	0	0.45		1	0
684	SCFD1_HUMAN	Sec1 family domain-containing protein 1 OS=Homo sapiens GN=SCFD1 PE=1 SV=4	86.6	0	2	0	4.4	0	72.3	5.9	0.1636	0	0.5		1	0
685	THUM1_HUMAN	THUMP domain-containing protein 1 OS=Homo sapiens GN=THUMPD1 PE=1 SV=2	86.6	0	1	0	13.6	0	39.3	9	0.3015	0	0.51		1	0
686	ALK_HUMAN	ALK tyrosine kinase receptor OS=Homo sapiens GN=ALK PE=1 SV=3	86.6	0	0	0	0	0	176.3	6.7	0	0	0.85		2	0
687	KLDC1_HUMAN	Kelch domain-containing protein 1 OS=Homo sapiens GN=KLHDC1 PE=2 SV=2	86.5	0	1	0	10.6	0	46.7	5.6	0.1312	0	0.49		1	0
688	HME1_HUMAN	Homeobox protein engrailed-1 OS=Homo sapiens GN=EN1 PE=1 SV=3	86.4	0	1	0	2.8	0	40.1	10.3	0.0498	0	0.5		1	0
689	NHS_HUMAN	Nance-Horan syndrome protein OS=Homo sapiens GN=NHS PE=1 SV=1	86.3	65.3	1	1	0.6	0.5	176.6	6.3	0.0793	0.2218	0.6	0.52	1	1
690	ADCK4_HUMAN	Uncharacterized aarF domain-containing protein kinase 4 OS=Homo sapiens GN=ADCK4 PE=1 SV=2	86	0	2	0	5.1	0	60	7	0.0671	0	0.51		1	0
691	N4BP2_HUMAN	NEDD4-binding protein 2 OS=Homo sapiens GN=N4BP2 PE=1 SV=2	85.8	0	1	0	4.1	0	198.7	5	0.0881	0	0.65		1	0
692	SIPA1_HUMAN	Signal-induced proliferation-associated protein 1 OS=Homo sapiens GN=SIPA1 PE=1 SV=1	85.8	0	1	0	1.6	0	112.1	6.2	0.1616	0	0.46		1	0
693	CC048_HUMAN	PP2C-like domain-containing protein C3orf48 OS=Homo sapiens GN=C3orf48 PE=2 SV=2	85.8	0	1	0	8.6	0	71.6	9.7	0.1858	0	0.56		1	0
694	KC1G2_HUMAN	Casein kinase I isoform gamma-2 OS=Homo sapiens GN=CSNK1G2 PE=1 SV=1	85.5	0	1	0	9.2	0	47.4	9.7	0.089	0	0.67		1	0
695	KCNQ3_HUMAN	Potassium voltage-gated channel subfamily KQT member 3 OS=Homo sapiens GN=KCNQ3 PE=1 SV=2	85.1	78.6	1	1	8.5	0	96.7	9.5	0.2642	0	0.46	0.52	1	1
696	S12A4_HUMAN	Solute carrier family 12 member 4 OS=Homo sapiens GN=SLC12A4 PE=1 SV=2	85	0	1	0	2.3	0	120.6	6	0.0324	0	0.54		1	0
697	NCKX3_HUMAN	Sodium/potassium/calcium exchanger 3 OS=Homo sapiens GN=SLC24A3 PE=2 SV=4	84.9	0	0	0	0	0	71.9	5.1	0	0	0.55		2	0
698	CAC1G_HUMAN	Voltage-dependent T-type calcium channel subunit alpha-1G OS=Homo sapiens GN=CACNA1G PE=2 SV=3	84.4	0	1	0	0.4	0	262.3	6.1	0.0098	0	0.55		1	0
699	GLT11_HUMAN	Polypeptide N-acetylgalactosaminyltransferase 11 OS=Homo sapiens GN=GALNT11 PE=2 SV=2	84.1	0	2	0	11	0	68.9	9.3	0.2037	0	0.59		2	0
700	CBS_HUMAN	Cystathionine beta-synthase OS=Homo sapiens GN=CBS PE=1 SV=2	84	0	1	0	2.2	0	60.5	6.2	0.0771	0			0	0
701	ATN1_HUMAN	Atrophin-1 OS=Homo sapiens GN=ATN1 PE=1 SV=3	84	0	1	0	0.8	0	125.3	9.4	0.0318	0	0.57		1	0
702	TM174_HUMAN	Transmembrane protein 174 OS=Homo sapiens GN=TMEM174 PE=2 SV=1	84	0	1	0	10.7	0	26.3	4	0.3486	0	0.57		1	0
703	M3K12_HUMAN	Mitogen-activated protein kinase kinase kinase 12 OS=Homo sapiens GN=MAP3K12 PE=1 SV=2	84	0	2	0	6.1	0	93.2	6	0.1289	0	0.72		1	0
704	MEX3D_HUMAN	RNA-binding protein MEX3D OS=Homo sapiens GN=MEX3D PE=1 SV=3	83.8	0	1	0	1.7	0	64.8	5.1	0.2329	0	0.5		1	0
705	ZN777_HUMAN	Zinc finger protein 777 OS=Homo sapiens GN=ZNF777 PE=1 SV=2	83.8	0	0	0	5.9	0	85.1	5.6	0.3173	0	0.54		1	0
706	MUM1_HUMAN	PWWP domain-containing protein MUM1 OS=Homo sapiens GN=MUM1 PE=1 SV=3	83.7	0	1	0	0.8	0	78.6	9.7	0.0038	0	0.56		1	0
707	CA2D4_HUMAN	Voltage-dependent calcium channel subunit alpha-2/delta-4 OS=Homo sapiens GN=CACNA2D4 PE=1 SV=2	83.5	0	1	0	4.1	0	127.9	5.1	0.0701	0	0.5		1	0
708	RN19A_HUMAN	E3 ubiquitin-protein ligase RNF19A OS=Homo sapiens GN=RNF19A PE=1 SV=3	83.4	0	1	0	1.1	0	90.6	6.6	0.0746	0	0.51		1	0
709	RPGF6_HUMAN	Rap guanine nucleotide exchange factor 6 OS=Homo sapiens GN=RAPGEF6 PE=1 SV=2	83.4	0	1	0	2.4	0	179.3	6	0.0709	0	0.55		1	0
710	PSD1_HUMAN	PH and SEC7 domain-containing protein 1 OS=Homo sapiens GN=PSD PE=2 SV=2	83.3	0	1	0	2.5	0	109.5	6.4	0.1334	0	0.55		1	0
711	MRS2_HUMAN	Magnesium transporter MRS2 homolog. mitochondrial OS=Homo sapiens GN=MRS2 PE=2 SV=1	82.9	0	1	0	2.5	0	50.3	6.5	0.0279	0	0.52		1	0
712	XPC_HUMAN	DNA repair protein complementing XP-C cells OS=Homo sapiens GN=XPC PE=1 SV=4	82.8	0	1	0	0.7	0	105.9	9.7	0.036	0	0.55		1	0
713	S36A4_HUMAN	Proton-coupled amino acid transporter 4 OS=Homo sapiens GN=SLC36A4 PE=2 SV=1	82.8	0	1	0	2.8	0	56.1	6.7	0.0199	0	0.55		1	0
714	RFIP1_HUMAN	Rab11 family-interacting protein 1 OS=Homo sapiens GN=RAB11FIP1 PE=1 SV=2	82.7	0	1	0	1.9	0	137.1	5.2	0.4719	0	0.55		1	0
715	TM201_HUMAN	Transmembrane protein 201 OS=Homo sapiens GN=TMEM201 PE=1 SV=1	82.6	0	1	0	4.4	0	72.2	10.7	0.1491	0	0.45		1	0
716	FAK1_HUMAN	Focal adhesion kinase 1 OS=Homo sapiens GN=PTK2 PE=1 SV=2	82.6	0	0	0	0	0	119.2	6.2	0	0	0.5		1	0
717	E2AK3_HUMAN	Eukaryotic translation initiation factor 2-alpha kinase 3 OS=Homo sapiens GN=EIF2AK3 PE=1 SV=3	82.6	0	1	0	1.2	0	125.1	5.2	0.0337	0	0.55		1	0
718	NALP6_HUMAN	NACHT. LRR and PYD domains-containing protein 6 OS=Homo sapiens GN=NLRP6 PE=2 SV=2	82.6	76.8	1	1	1.2	1.1	98.7	9.5	0.0414	0.021	0.66	0.66	1	1
719	HEG1_HUMAN	Protein HEG homolog 1 OS=Homo sapiens GN=HEG1 PE=1 SV=3	82.4	0	1	0	6.1	0	147.4	5.8	0.2154	0	0.55		1	0
720	DNM3A_HUMAN	DNA (cytosine-5)-methyltransferase 3A OS=Homo sapiens GN=DNMT3A PE=1 SV=4	82.3	0	1	0	0.9	0	101.8	6.2	0.0211	0	0.55		1	0
721	NF1_HUMAN	Neurofibromin OS=Homo sapiens GN=NF1 PE=1 SV=2	82.1	99.4	0	1	0	0.7	319.2	7.2	0	0.1261	0.51	0.52	1	1
722	T200C_HUMAN	Transmembrane protein 200C OS=Homo sapiens GN=TMEM200C PE=2 SV=2	81.9	87.5	2	1	5	2.1	63.9	10.9	0.1251	0.0302	0.7	0.63	1	1
723	PLS3_HUMAN	Phospholipid scramblase 3 OS=Homo sapiens GN=PLSCR3 PE=1 SV=2	81.7	0	1	0	18.3	0	31.6	6.3	0.21	0	0.55		1	0
724	EIF3J_HUMAN	Eukaryotic translation initiation factor 3 subunit J OS=Homo sapiens GN=EIF3J PE=1 SV=2	81.5	54.6	3	3	9.7	9.3	29	4.6	0.1347	0.0744	0.55	0.53	2	1
725	S15A3_HUMAN	Solute carrier family 15 member 3 OS=Homo sapiens GN=SLC15A3 PE=1 SV=2	81.4	0	1	0	3.8	0	63.5	10.1	0.1282	0	0.61		1	0
726	WDFY1_HUMAN	WD repeat and FYVE domain-containing protein 1 OS=Homo sapiens GN=WDFY1 PE=1 SV=1	81.3	0	1	0	2.7	0	46.3	7.2	0.1651	0			0	0
727	PRRT3_HUMAN	Proline-rich transmembrane protein 3 OS=Homo sapiens GN=PRRT3 PE=1 SV=3	81.2	0	0	0	0	0	102.1	8.8	0	0	0.45		1	0
728	KIF1B_HUMAN	Kinesin-like protein KIF1B OS=Homo sapiens GN=KIF1B PE=1 SV=5	81.2	0	1	0	0.8	0	204.3	5.3	0.0436	0	0.5		1	0
729	KAP1_HUMAN	cAMP-dependent protein kinase type I-beta regulatory subunit OS=Homo sapiens GN=PRKAR1B PE=1 SV=4	81.1	0	1	0	16.3	0	43	5.4	0.1333	0	0.5		1	0
730	U2AFM_HUMAN	U2 small nuclear ribonucleoprotein auxiliary factor 35 kDa subunit-related protein 2 OS=Homo sapiens GN=ZRSR2 PE=1 SV=2	81	0	1	0	9.3	0	58	10.5	0.1628	0	0.55		1	0
731	FBRL_HUMAN	rRNA 2'-O-methyltransferase fibrillarin OS=Homo sapiens GN=FBL PE=1 SV=2	81	0	0	0	12.1	0	33.8	10.7	0.2935	0	0.55		1	0
732	PKCB1_HUMAN	Protein kinase C-binding protein 1 OS=Homo sapiens GN=ZMYND8 PE=1 SV=2	80.9	0	2	0	3	0	131.6	6.9	0.0653	0	0.56		2	0
733	ACAD8_HUMAN	Isobutyryl-CoA dehydrogenase. mitochondrial OS=Homo sapiens GN=ACAD8 PE=1 SV=1	80.8	0	2	0	4.6	0	45	9.3	0.1579	0	0.5		1	0
734	CP4F8_HUMAN	Cytochrome P450 4F8 OS=Homo sapiens GN=CYP4F8 PE=1 SV=1	80.4	44.2	1	2	7.9	4.8	60	9.7	0.105	0.0633	0.55	0.56	1	1
735	CO2_HUMAN	Complement C2 OS=Homo sapiens GN=C2 PE=1 SV=2	80.1	0	1	0	5.6	0	83.2	7.9	0.1382	0	0.62		1	0
736	C2C2L_HUMAN	C2 domain-containing protein 2-like OS=Homo sapiens GN=C2CD2L PE=1 SV=3	80.1	0	2	0	7.2	0	76.1	8.8	0.0134	0	0.51		1	0
737	SCRIB_HUMAN	Protein scribble homolog OS=Homo sapiens GN=SCRIB PE=1 SV=4	80	0	1	0	0.6	0	174.8	4.9	0.0737	0	0.25		1	0
738	COBL1_HUMAN	Cordon-bleu protein-like 1 OS=Homo sapiens GN=COBLL1 PE=1 SV=2	79.9	0	1	0	4.6	0	131.7	6.2	0.172	0	0.55		1	0
739	FHAD1_HUMAN	Forkhead-associated domain-containing protein 1 OS=Homo sapiens GN=FHAD1 PE=2 SV=2	79.8	0	1	0	0.4	0	161.8	6.5	0.2037	0	0.45		1	0
740	NHSL1_HUMAN	NHS-like protein 1 OS=Homo sapiens GN=NHSL1 PE=1 SV=2	79.8	0	1	0	0.6	0	170.6	6.5	0.1421	0	0.45		1	0
741	SOCS6_HUMAN	Suppressor of cytokine signaling 6 OS=Homo sapiens GN=SOCS6 PE=1 SV=2	79.7	0	1	0	3.4	0	59.5	6.9	0.1145	0	0.25		1	0
742	GP135_HUMAN	Probable G-protein coupled receptor 135 OS=Homo sapiens GN=GPR135 PE=2 SV=2	79.7	0	2	0	7.1	0	51.7	11.7	0.1126	0	0.55		1	0
743	ESYT1_HUMAN	Extended synaptotagmin-1 OS=Homo sapiens GN=ESYT1 PE=1 SV=1	79.6	0	1	0	0.7	0	122.8	5.5	0.141	0	0.55		1	0
744	DEN5B_HUMAN	DENN domain-containing protein 5B OS=Homo sapiens GN=DENND5B PE=1 SV=2	79.6	45.7	1	2	0.7	2.7	144.9	6.3	0.1513	0.1254	0.48	0.75	1	1
745	MRP9_HUMAN	Multidrug resistance-associated protein 9 OS=Homo sapiens GN=ABCC12 PE=1 SV=2	79.4	0	1	0	0.7	0	152.2	9.5	0.0058	0	0.54		1	0
746	WIZ_HUMAN	Protein Wiz OS=Homo sapiens GN=WIZ PE=1 SV=2	79	0	1	0	1.1	0	178.6	6.4	0.0545	0			0	0
747	MYH10_HUMAN	Myosin-10 OS=Homo sapiens GN=MYH10 PE=1 SV=3	79	119.3	2	1	1	0	228.9	5.3	0.1171	0	0.22	0.48	1	1
748	FAS_HUMAN	Fatty acid synthase OS=Homo sapiens GN=FASN PE=1 SV=3	78.7	0	1	0	0.6	0	273.3	6	0.1554	0	0.55		1	0
749	MN1_HUMAN	Probable tumor suppressor protein MN1 OS=Homo sapiens GN=MN1 PE=1 SV=3	78.6	0	0	0	0	0	135.9	6.2	0	0	0.55		1	0
750	DPOD2_HUMAN	DNA polymerase delta subunit 2 OS=Homo sapiens GN=POLD2 PE=1 SV=1	78.6	0	2	0	9	0	51.3	5.2	0.1803	0	0.55		1	0
751	MA7D3_HUMAN	MAP7 domain-containing protein 3 OS=Homo sapiens GN=MAP7D3 PE=1 SV=2	78.6	98.1	1	3	1	4	98.4	9.9	0.1496	0.0424	0.72	0.52	1	1
752	ANDR_HUMAN	Androgen receptor OS=Homo sapiens GN=AR PE=1 SV=2	78.6	0	1	0	7.8	0	98.9	6	0.2744	0	0.46		1	0
753	CRUM2_HUMAN	Crumbs homolog 2 OS=Homo sapiens GN=CRB2 PE=1 SV=2	78.5	56.5	1	1	1.4	1.2	134.2	5.2	0.3838	0.1826	0.55	0.55	1	1
754	OVOS2_HUMAN	Ovostatin homolog 2 OS=Homo sapiens GN=OVOS2 PE=2 SV=2	78.4	0	0	0	0	0	161.1	5	0	0	0.5		1	0
755	K0528_HUMAN	Uncharacterized protein KIAA0528 OS=Homo sapiens GN=KIAA0528 PE=1 SV=1	78.4	0	2	0	1.9	0	110.4	5.4	0.1641	0	0.5		1	0
756	ASB4_HUMAN	Ankyrin repeat and SOCS box protein 4 OS=Homo sapiens GN=ASB4 PE=2 SV=1	78.2	0	1	0	10.8	0	48.2	8.6	0.1553	0	0.51		1	0
757	MSLNL_HUMAN	Mesothelin-like protein OS=Homo sapiens GN=MSLNL PE=2 SV=3	78.1	43.1	1	1	1.3	2.8	74.5	6.8	0.0555	0.1339	0.59		1	0
758	PDC6I_HUMAN	Programmed cell death 6-interacting protein OS=Homo sapiens GN=PDCD6IP PE=1 SV=1	78	0	1	0	4.6	0	96	6.1	0.1138	0	0.59		1	0
[truncated: 1,734 more rows]

## Sheet: Table S3
Row	Accession	Name	Meta Score A (MARS FT)	Meta Score B (all SCX)	Peptides A (MARS FT)	Peptides B (all SCX)	SC [%] A	SC [%] B	MW [kDa]	pI	RMS90 [Da] A	RMS90 [Da] B	Median 1 A (114/117)	Median 1 B (115/117)	Peptides # 1 A (114/117)	Peptides # 1 B (115/117)
[truncated: 48 more rows]
